# Supplementary material for: LTR retrotransposons transcribed in oocytes drive species-specific and heritable changes in DNA methylation
Source: Nat Commun. 2018 Aug 20;9:3331. doi: 10.1038/s41467-018-05841-x (PMC6102241; doi:10.1038/s41467-018-05841-x)
Supplement: Supplementary file 4 — Supplementary Data 1 [file 41467_2018_5841_MOESM4_ESM.xlsx]

## Sheet: Supplementary Data 1 mouse LITs
Supplementary Data 1. Mouse oocyte LTR initiated transcription units
Identified by LIONS
chr	start	end	strand	Repeat(s)	Repeat ID	Initiation type	Is exonic?	Ensembl Gene(s) overlap	Gene overlap type	Libraries identified (LIONS)	Strain(s) transcribed (RNAseq first 500 bp)
chr1	3854910	3855260	+	MTA_Mm:LTR:ERVL-MaLR	chr1:3854851	UpEdge	Yes	.	i	C57BL/6	C57BL/6 & CastEi
chr1	3983580	3986460	-	LTRIS2:LTR:ERV1,MuRRS4-int:LTR:ERV1	chr1:3985331,chr1:3987967	Up;UpEdge	Yes	Gm37381	s	C57BL/6	C57BL/6 & CastEi
chr1	4411830	4469840	-	MTA_Mm:LTR:ERVL-MaLR	chr1:4469612	Up	Yes	.	i	C57BL/6	C57BL/6
chr1	4857340	4897910	+	MTA_Mm:LTR:ERVL-MaLR	chr1:4873138	Up	No	Tcea1; Gm37988	s	C57BL/6,CastEi	C57BL/6 & CastEi
chr1	5417250	5440540	-	MTA_Mm:LTR:ERVL-MaLR	chr1:5644422	Up	Yes	.	i	CastEi	C57BL/6 & CastEi
chr1	6926400	6997860	-	MTA_Mm:LTR:ERVL-MaLR	chr1:6997218	Up	Yes	.	i	C57BL/6	C57BL/6 & CastEi
chr1	7023480	7067360	-	RLTR44A:LTR:ERVK	chr1:7066888	Up	Yes	.	i	CastEi	C57BL/6 & CastEi
chr1	7280470	7453920	+	MTA_Mm:LTR:ERVL-MaLR	chr1:7280386	Up;UpEdge	Yes	.	i	C57BL/6,CastEi	C57BL/6 & CastEi
chr1	7452680	7476940	+	MTA_Mm:LTR:ERVL-MaLR	chr1:7280386,chr1:7452675	Up;UpEdge	Yes	.	i	C57BL/6	C57BL/6 & CastEi
chr1	8797770	8799500	+	MTA_Mm:LTR:ERVL-MaLR	chr1:8712355	Up	No	Sntg1	as	CastEi	C57BL/6 & CastEi
chr1	9380480	9438280	+	MT2_Mm:LTR:ERVL	chr1:9380225	Up	Yes	.	i	C57BL/6	C57BL/6
chr1	9565540	9566940	+	MTA_Mm:LTR:ERVL-MaLR	chr1:9264988	Up	No	Adhfe1; 2610203C22Rik	c	CastEi	C57BL/6 & CastEi
chr1	9565540	9576210	+	MTA_Mm:LTR:ERVL-MaLR	chr1:9565409	Up	Yes	Adhfe1; 2610203C22Rik	c	C57BL/6	C57BL/6 & CastEi
chr1	10121700	10136700	+	MTA_Mm:LTR:ERVL-MaLR	chr1:10121514	Up;UpEdge	Yes	Cspp1	s	C57BL/6	C57BL/6 & CastEi
chr1	11385900	11389900	-	BGLII:LTR:ERVK	chr1:11389709	Up	Yes	.	i	C57BL/6,CastEi	C57BL/6 & CastEi
chr1	11707200	11708300	-	MTA_Mm:LTR:ERVL-MaLR	chr1:11852301	Up	No	A830018L16Rik	as	CastEi	C57BL/6 & CastEi
chr1	12147200	12152700	+	MTA_Mm:LTR:ERVL-MaLR	chr1:12147207	UpEdge	Yes	.	i	C57BL/6	C57BL/6 & CastEi
chr1	12331500	12333400	+	MTB:LTR:ERVL-MaLR	chr1:12212937	Up	Yes	.	i	CastEi	C57BL/6 & CastEi
chr1	12331500	12359000	+	MTA_Mm:LTR:ERVL-MaLR,MTB:LTR:ERVL-MaLR	chr1:12147207,chr1:12212937	Up	Yes	.	i	C57BL/6	C57BL/6 & CastEi
chr1	12866600	12928100	-	MTA_Mm:LTR:ERVL-MaLR	chr1:12927875	Up	Yes	Slco5a1	s	C57BL/6,CastEi	C57BL/6 & CastEi
chr1	13722300	13772700	+	MTA_Mm:LTR:ERVL-MaLR	chr1:13722108	UpEdge	Yes	.	i	CastEi	C57BL/6 & CastEi
chr1	13918100	14084100	+	MTA_Mm:LTR:ERVL-MaLR	chr1:13917856	Up	Yes	Gm25491	s	C57BL/6,CastEi	C57BL/6 & CastEi
chr1	14082800	14084700	+	MTA_Mm:LTR:ERVL-MaLR	chr1:14082810	Up	Yes	.	i	C57BL/6	C57BL/6 & CastEi
chr1	14169300	14310300	-	MTA_Mm:LTR:ERVL-MaLR	chr1:14278043	Up	No	Gm22616; Gm37444; Eya1	c	C57BL/6	C57BL/6 & CastEi
chr1	15072700	15075300	+	RLTR10A:LTR:ERVK	chr1:15072606	UpEdge	Yes	.	i	CastEi	C57BL/6 & CastEi
chr1	15876100	15882700	+	MTA_Mm:LTR:ERVL-MaLR	chr1:15876128	Up	Yes	Gm23259; Sbspon	c	C57BL/6	C57BL/6 & CastEi
chr1	15904300	15914100	-	MTA_Mm:LTR:ERVL-MaLR	chr1:15913793	Up	Yes	.	i	C57BL/6	C57BL/6 & CastEi
chr1	16736900	16737000	-	MTA_Mm:LTR:ERVL-MaLR	chr1:16902891	Up	Yes	.	i	CastEi	Cast/Ei
chr1	16902700	16903100	-	MTA_Mm:LTR:ERVL-MaLR	chr1:16919521	Up	No	Gm28376	as	CastEi	C57BL/6 & CastEi
chr1	16997500	17105100	-	MTA_Mm:LTR:ERVL-MaLR	chr1:17104866	Up	Yes	Gm28376; Jph1	c	CastEi	C57BL/6 & CastEi
chr1	17168400	17173100	+	MTA_Mm:LTR:ERVL-MaLR	chr1:17168236	Up	Yes	Gm28784	s	C57BL/6,CastEi	C57BL/6 & CastEi
chr1	18760600	18763400	+	RLTR10:LTR:ERVK	chr1:18760625	UpEdge	Yes	.	i	C57BL/6	C57BL/6
chr1	19309500	19333400	+	MTA_Mm:LTR:ERVL-MaLR	chr1:19309455	UpEdge	Yes	.	i	C57BL/6,CastEi	C57BL/6 & CastEi
chr1	20104600	20375900	-	MTA_Mm:LTR:ERVL-MaLR	chr1:20375447	Up	Yes	4930486I03Rik; Pkhd1	c	C57BL/6,CastEi	C57BL/6 & CastEi
chr1	20236500	20393300	-	MTA_Mm:LTR:ERVL-MaLR	chr1:20394287	Up	No	4930486I03Rik; Pkhd1	c	C57BL/6	C57BL/6 & CastEi
chr1	20239300	20394500	-	MTA_Mm:LTR:ERVL-MaLR	chr1:20375447,chr1:20603332	Up	Yes	4930486I03Rik; Pkhd1	c	CastEi	C57BL/6 & CastEi
chr1	20777200	20790800	-	MTA_Mm:LTR:ERVL-MaLR	chr1:20790406	Up	Yes	Il17f	s	C57BL/6	C57BL/6 & CastEi
chr1	20836500	20839900	+	RMER17C:LTR:ERVK	chr1:20836341	UpEdge	Yes	Gm28065	s	C57BL/6	C57BL/6
chr1	21899900	21916000	+	MTA_Mm:LTR:ERVL-MaLR	chr1:21899970	Up	Yes	Kcnq5	as	C57BL/6	C57BL/6 & CastEi
chr1	22045300	22049600	-	MER67D:LTR:ERV1	chr1:22049604	Up	Yes	.	i	CastEi	C57BL/6 & CastEi
chr1	22898300	22905600	+	MTA_Mm:LTR:ERVL-MaLR	chr1:22898212	Up	Yes	.	i	C57BL/6	C57BL/6
chr1	23996000	24005700	-	MTB:LTR:ERVL-MaLR	chr1:24003812	Up	Yes	Gm26524; Sdhaf4	c	C57BL/6	C57BL/6 & CastEi
chr1	24462600	24463100	+	MTB:LTR:ERVL-MaLR	chr1:24430912	Up	No	Col19a1	as	CastEi	C57BL/6 & CastEi
chr1	24817100	24827500	-	MTA_Mm:LTR:ERVL-MaLR	chr1:25035947	Up	Yes	.	i	C57BL/6	C57BL/6 & CastEi
chr1	25067700	25476900	-	MTA_Mm:LTR:ERVL-MaLR	chr1:25254102	Up	Yes	Adgrb3;Gm20172; Gm22260; Gm37543; Gm37211; Gm37862; Gm37880; Gm25294; Gm38286; Gm37331; Adgrb3	c	C57BL/6,CastEi	C57BL/6 & CastEi
chr1	25640000	25643100	+	ORR1D2:LTR:ERVL-MaLR	chr1:25639928	UpEdge	Yes	Adgrb3	as	CastEi	C57BL/6 & CastEi
chr1	26946700	26959200	+	RMER3D-int:LTR:ERVK	chr1:26950608	Up	Yes	n-R5s209	as	CastEi	C57BL/6 & CastEi
chr1	27933200	27961800	-	MTA_Mm:LTR:ERVL-MaLR	chr1:27961529	Up	Yes	.	i	C57BL/6,CastEi	C57BL/6 & CastEi
chr1	28930400	28955400	+	MTA_Mm:LTR:ERVL-MaLR	chr1:28930385	Up	Yes	.	i	CastEi	C57BL/6 & CastEi
chr1	30102100	30102500	-	MTA_Mm:LTR:ERVL-MaLR	chr1:30267132	Up	No	.	i	C57BL/6	C57BL/6 & CastEi
chr1	30888000	30900900	-	BGLII:LTR:ERVK	chr1:30900697	Up	Yes	.	i	C57BL/6	C57BL/6 & CastEi
chr1	31028100	31043600	+	MTA_Mm:LTR:ERVL-MaLR	chr1:30893591	Up	No	Gm28644; Gm29669	c	CastEi	C57BL/6 & CastEi
chr1	31169500	31208500	-	MTA_Mm:LTR:ERVL-MaLR	chr1:31171007	UpEdge	Yes	4931428L18Rik; Lgsn	c	CastEi	C57BL/6 & CastEi
chr1	31507800	31543600	-	MTA_Mm:LTR:ERVL-MaLR	chr1:31771085	Up	No	.	i	C57BL/6	.
chr1	32066100	32069200	+	RLTR10:LTR:ERVK	chr1:32065946	UpEdge	Yes	.	i	C57BL/6,CastEi	C57BL/6 & CastEi
chr1	32485100	32487000	+	MTA_Mm:LTR:ERVL-MaLR	chr1:32405300	Up	Yes	Gm37110; Khdrbs2	s	C57BL/6,CastEi	C57BL/6 & CastEi
chr1	34791300	34812700	+	MTE2a:LTR:ERVL-MaLR	chr1:34791317	UpEdge	Yes	Arhgef4; Gm38336	c	CastEi	C57BL/6 & CastEi
chr1	34855100	34879500	+	MTD:LTR:ERVL-MaLR	chr1:34855093	UpEdge	Yes	Plekhb2	s	CastEi	C57BL/6 & CastEi
chr1	35318500	35319500	+	RLTR10:LTR:ERVK	chr1:35316314	Up	Yes	.	i	C57BL/6	C57BL/6 & CastEi
chr1	35820100	35828400	-	ORR1A2:LTR:ERVL-MaLR	chr1:35828840	Up	Yes	.	i	CastEi	C57BL/6 & CastEi
chr1	35893600	35896100	-	ORR1A2:LTR:ERVL-MaLR	chr1:35895553	Up	Yes	.	i	C57BL/6	C57BL/6
chr1	36280000	36280200	+	MTA_Mm:LTR:ERVL-MaLR,MTB:LTR:ERVL-MaLR	chr1:36112394,chr1:36218329	Up	Yes	.	i	C57BL/6	C57BL/6 & CastEi
chr1	36335700	36383700	-	MTC:LTR:ERVL-MaLR	chr1:36383556	Up	Yes	Mir6898; Kansl3; Fer1l5	c	CastEi	C57BL/6 & CastEi
chr1	36549000	36644000	-	MTD:LTR:ERVL-MaLR	chr1:36643816	Up	Yes	D430040D24Rik; Sema4c; Fam178b	c	CastEi	C57BL/6 & CastEi
chr1	37198200	37202600	+	MTE2a:LTR:ERVL-MaLR	chr1:37198552	Up	Yes	.	i	CastEi	C57BL/6 & CastEi
chr1	37293600	37293800	+	MTA_Mm:LTR:ERVL-MaLR	chr1:37190256	Up	Yes	.	i	CastEi	Cast/Ei
chr1	37339500	37339900	-	MTB:LTR:ERVL-MaLR	chr1:37480298	Up	No	Inpp4a	as	C57BL/6	C57BL/6 & CastEi
chr1	37979700	37980500	-	MTA_Mm:LTR:ERVL-MaLR	chr1:37983336	Up	Yes	.	i	C57BL/6	C57BL/6 & CastEi
chr1	38052900	38131400	-	MTD:LTR:ERVL-MaLR	chr1:38131123	Up	Yes	Rev1; Gm37062; Eif5b	c	C57BL/6,CastEi	C57BL/6 & CastEi
chr1	39341400	39363000	+	MTC:LTR:ERVL-MaLR	chr1:39341308	Up;UpEdge	Yes	Npas2	s	CastEi	C57BL/6 & CastEi
chr1	39342200	39363200	+	MTC-int:LTR:ERVL-MaLR,MTC:LTR:ERVL-MaLR	chr1:39341308,chr1:39342230	Up	Yes	Npas2	s	C57BL/6	C57BL/6 & CastEi
chr1	39372000	39461700	-	MTB:LTR:ERVL-MaLR	chr1:39461458	Up	Yes	Gm37265; Tbc1d8	s	C57BL/6	C57BL/6 & CastEi
chr1	39372000	39478900	-	ORR1A2:LTR:ERVL-MaLR	chr1:39462857	Up	Yes	Gm37265; Tbc1d8	s	CastEi	C57BL/6 & CastEi
chr1	39659500	39664300	+	MTA_Mm:LTR:ERVL-MaLR	chr1:39659658	Up	Yes	.	i	C57BL/6	C57BL/6 & CastEi
chr1	40236600	40316000	+	MTA_Mm:LTR:ERVL-MaLR	chr1:40237959	Up	Yes	Il1r1; Gm38070	s	C57BL/6,CastEi	C57BL/6
chr1	40859400	40863700	+	MTA_Mm:LTR:ERVL-MaLR	chr1:40598432	Up	Yes	.	i	CastEi	C57BL/6 & CastEi
chr1	42545300	42549700	-	MTC:LTR:ERVL-MaLR	chr1:42549319	Up	Yes	.	i	C57BL/6,CastEi	C57BL/6 & CastEi
chr1	43030800	43031200	+	MTA_Mm:LTR:ERVL-MaLR	chr1:42944187	Up	Yes	Gpr45	s	CastEi	C57BL/6 & CastEi
chr1	43558100	43604400	-	MTB-int:LTR:ERVL-MaLR	chr1:43603607	Up	Yes	Gm38228; Nck2	as	C57BL/6,CastEi	C57BL/6 & CastEi
chr1	43946200	43946500	-	MTA_Mm:LTR:ERVL-MaLR	chr1:43979514	Up	Yes	Tpp2	as	CastEi	C57BL/6 & CastEi
chr1	44672400	44795600	+	MTA_Mm:LTR:ERVL-MaLR	chr1:44672375	Up	Yes	Gm38110; 4930521E06Rik; Gulp1	c	C57BL/6	C57BL/6 & CastEi
chr1	46214200	46660900	+	RLTR53_Mm:LTR:ERVK	chr1:46214931	Up;UpEdge	Yes	Dnah7b;Dnah7c	s	C57BL/6,CastEi	C57BL/6 & CastEi
chr1	46491200	46491600	+	MTA_Mm:LTR:ERVL-MaLR	chr1:46484701	Up	Yes	Dnah7c	s	C57BL/6,CastEi	C57BL/6 & CastEi
chr1	46640500	46672700	+	RLTR53_Mm:LTR:ERVK	chr1:46640156	UpEdge	Yes	Dnah7c	s	CastEi	C57BL/6 & CastEi
chr1	47421400	47421600	+	MTA_Mm:LTR:ERVL-MaLR	chr1:47133669	Up	Yes	.	i	C57BL/6,CastEi	C57BL/6 & CastEi
chr1	49259700	49259900	+	MTA_Mm:LTR:ERVL-MaLR	chr1:49114104	Up	Yes	C230029F24Rik	s	C57BL/6,CastEi	C57BL/6 & CastEi
chr1	51147200	51170300	-	MTA_Mm:LTR:ERVL-MaLR	chr1:51170120	Up	Yes	Gm28320; Tmeff2	as	CastEi	C57BL/6 & CastEi
chr1	51582100	51629700	-	MTA_Mm:LTR:ERVL-MaLR	chr1:51629480	Up	Yes	Gm17767	s	C57BL/6	C57BL/6 & CastEi
chr1	51729900	51734800	+	MTA_Mm:LTR:ERVL-MaLR	chr1:51729742	UpEdge	Yes	.	i	CastEi	C57BL/6 & CastEi
chr1	52399500	52399700	+	MTA_Mm:LTR:ERVL-MaLR	chr1:52370549	Up	No	.	i	CastEi	C57BL/6 & CastEi
chr1	52609500	52609600	-	MTA_Mm:LTR:ERVL-MaLR	chr1:52747548	Up	Yes	.	i	C57BL/6	C57BL/6 & CastEi
chr1	52621500	52623300	-	MTA_Mm:LTR:ERVL-MaLR	chr1:52741987,chr1:52747548	Up	Yes	.	i	C57BL/6	C57BL/6 & CastEi
chr1	53377100	53619500	-	MTA_Mm:LTR:ERVL-MaLR	chr1:53619150	Up	Yes	Dnah7a	s	C57BL/6,CastEi	C57BL/6 & CastEi
chr1	53397000	53619500	-	RLTR53_Mm:LTR:ERVK	chr1:53533557	Up	No	Gm25240; Dnah7a	s	C57BL/6	C57BL/6 & CastEi
chr1	53407600	53413500	+	MTA_Mm:LTR:ERVL-MaLR	chr1:53407546	UpEdge	Yes	Dnah7a	as	C57BL/6	C57BL/6 & CastEi
chr1	54454900	54455300	-	MTB:LTR:ERVL-MaLR	chr1:54455024	Up	Yes	RP23-338P10.4	s	C57BL/6	C57BL/6 & CastEi
chr1	54965100	54982000	-	MTA_Mm:LTR:ERVL-MaLR	chr1:54981780	Up	Yes	.	i	CastEi	C57BL/6 & CastEi
chr1	55457700	55752100	+	MTA_Mm:LTR:ERVL-MaLR	chr1:55457721	Up	Yes	Gm37382; Plcl1	s	C57BL/6	C57BL/6 & CastEi
chr1	58704100	58706900	+	RLTR10B2:LTR:ERVK	chr1:58704010	UpEdge	Yes	.	i	C57BL/6,CastEi	C57BL/6 & CastEi
chr1	58730500	58758900	+	MTA_Mm:LTR:ERVL-MaLR	chr1:58730348	Up	Yes	Cflar	s	C57BL/6,CastEi	C57BL/6 & CastEi
chr1	59763000	59870300	+	MTA_Mm:LTR:ERVL-MaLR,MTB:LTR:ERVL-MaLR	chr1:59768836,chr1:59810673	Up	Yes	Gm38125; Bmpr2	s	C57BL/6	C57BL/6 & CastEi
chr1	59769000	59870300	+	MTB:LTR:ERVL-MaLR	chr1:59768836	Up	Yes	Gm38125; Bmpr2	s	CastEi	C57BL/6 & CastEi
chr1	60483000	60527800	-	MTC:LTR:ERVL-MaLR	chr1:60527569	Up	Yes	Raph1	s	CastEi	C57BL/6 & CastEi
chr1	60584200	60607000	+	RLTR11A:LTR:ERVK	chr1:60584219	Up	Yes	Gm38388	as	C57BL/6,CastEi	C57BL/6 & CastEi
chr1	63051500	63113100	-	MTA_Mm:LTR:ERVL-MaLR	chr1:63104829	Up	No	Ino80dos; Ino80d	c	CastEi	C57BL/6 & CastEi
chr1	63367000	63429800	-	MTA_Mm:LTR:ERVL-MaLR	chr1:63694578	Up	Yes	.	i	C57BL/6,CastEi	C57BL/6 & CastEi
chr1	64432200	64433000	-	MTA_Mm:LTR:ERVL-MaLR	chr1:64747125	Up	Yes	.	i	CastEi	C57BL/6 & CastEi
chr1	65012700	65032700	-	MRLTR33:LTR:ERVK,MTA_Mm:LTR:ERVL-MaLR	chr1:65024092,chr1:65032680	Up	Yes	Akr1cl	s	C57BL/6	C57BL/6 & CastEi
chr1	65437800	65439700	-	MTA_Mm:LTR:ERVL-MaLR	chr1:65439426	Up	Yes	.	i	C57BL/6	C57BL/6 & CastEi
chr1	65942700	65943100	-	MTA_Mm:LTR:ERVL-MaLR	chr1:66097455	Up	Yes	.	i	C57BL/6	C57BL/6 & CastEi
chr1	66617400	66625000	-	MTB:LTR:ERVL-MaLR	chr1:66624761	Up	Yes	Unc80	as	C57BL/6	.
chr1	67000500	67038900	-	MTA_Mm:LTR:ERVL-MaLR	chr1:67024570	Up	Yes	Lancl1	s	C57BL/6,CastEi	C57BL/6 & CastEi
chr1	67249100	67323400	+	MTB_Mm:LTR:ERVL-MaLR	chr1:67248976	Up	Yes	Gm26342; Gm15668	s	C57BL/6	C57BL/6
chr1	68039500	68740500	-	MTA_Mm:LTR:ERVL-MaLR	chr1:68785031	Up	No	Gm37100; Gm25542; Gm19335; Gm37735; Gm37769; Erbb4	s	CastEi	C57BL/6 & CastEi
chr1	69831600	69896100	+	IAPLTR2b:LTR:ERVK	chr1:69831513	Up	Yes	Spag16	s	C57BL/6	C57BL/6 & CastEi
chr1	70785100	70808300	-	ORR1A2-int:LTR:ERVL-MaLR	chr1:70808030	Up	Yes	Vwc2l	as	CastEi	C57BL/6 & CastEi
chr1	73750200	73841900	-	MTC:LTR:ERVL-MaLR	chr1:73841734	Up	Yes	Gm25329; 6030407O03Rik; Gm29183	c	C57BL/6	C57BL/6
chr1	74606300	74637000	+	RLTR10:LTR:ERVK	chr1:74606056	UpEdge	Yes	Stk36	s	C57BL/6	C57BL/6 & CastEi
chr1	76489100	76530400	+	MTC:LTR:ERVL-MaLR	chr1:76488924	Up;UpEdge	Yes	Gm29069; Gm17751;Mir6343; Gm29069; Gm17751	s	C57BL/6,CastEi	C57BL/6 & CastEi
chr1	76694100	76698700	-	MTA_Mm:LTR:ERVL-MaLR	chr1:76698510	Up	Yes	.	i	C57BL/6	C57BL/6 & CastEi
chr1	76814000	76847700	+	MTA_Mm-int:LTR:ERVL-MaLR	chr1:76813907	UpEdge	Yes	.	i	CastEi	C57BL/6 & CastEi
chr1	76814200	76847100	+	MTA_Mm-int:LTR:ERVL-MaLR,MTA_Mm:LTR:ERVL-MaLR	chr1:76765437,chr1:76813907	Up;UpEdge	Yes	.	i	C57BL/6	C57BL/6 & CastEi
chr1	78027800	78072200	-	MTD:LTR:ERVL-MaLR	chr1:78071792	Up	Yes	.	i	C57BL/6,CastEi	C57BL/6 & CastEi
chr1	79340300	79510400	-	MTA_Mm:LTR:ERVL-MaLR	chr1:79510049,chr1:79745042	Up	Yes	Scg2	s	C57BL/6	C57BL/6 & CastEi
chr1	79340300	79526300	-	MTA_Mm:LTR:ERVL-MaLR	chr1:79510049	Up	Yes	Scg2; Gm24160	s	C57BL/6,CastEi	C57BL/6 & CastEi
chr1	79705400	79745500	-	MTA_Mm:LTR:ERVL-MaLR	chr1:79745042	Up	Yes	Wdfy1	s	C57BL/6	C57BL/6 & CastEi
chr1	80062100	80168300	-	MTD:LTR:ERVL-MaLR	chr1:80167916	Up	Yes	Gm23934; Gm38339	c	C57BL/6	C57BL/6
chr1	80168800	80173800	-	MTB:LTR:ERVL-MaLR	chr1:80173546	Up	Yes	.	i	CastEi	C57BL/6 & CastEi
chr1	80184200	80229600	+	ORR1A3:LTR:ERVL-MaLR	chr1:80184554	Up	Yes	9830004L10Rik;9830004L10Rik; 2310015K22Rik; Fam124b	c	C57BL/6,CastEi	C57BL/6 & CastEi
chr1	80501200	80745800	-	MTB_Mm:LTR:ERVL-MaLR	chr1:80745552	Up	Yes	Gm37645; Gm38062; Dock10	s	C57BL/6,CastEi	C57BL/6 & CastEi
chr1	82392600	82402800	-	MT2_Mm:LTR:ERVL	chr1:82396583	Up	Yes	Gm22112; Gm28940; Rhbdd1	c	C57BL/6	C57BL/6 & CastEi
chr1	83197000	83210500	+	MTE2a:LTR:ERVL-MaLR	chr1:83196823	UpEdge	Yes	Daw1	s	C57BL/6,CastEi	C57BL/6 & CastEi
chr1	84686800	84689500	+	RLTR10:LTR:ERVK	chr1:84685554	Up	Yes	Dner	as	C57BL/6	C57BL/6 & CastEi
chr1	85106600	85113600	+	MT2_Mm:LTR:ERVL	chr1:85106227	Up	Yes	A530040E14Rik; A530032D15Rik; C130026I21Rik	c	CastEi	C57BL/6 & CastEi
chr1	85160300	85160600	+	MTA_Mm:LTR:ERVL-MaLR	chr1:85158744	Up	Yes	C130026I21Rik	as	CastEi	C57BL/6 & CastEi
chr1	85485800	85496300	+	MTA_Mm:LTR:ERVL-MaLR	chr1:85486177	Up	Yes	.	i	C57BL/6	C57BL/6 & CastEi
chr1	85577000	85604000	-	MT2_Mm:LTR:ERVL	chr1:85603757	Up	Yes	G530012D18Rik; Gm16094; Sp140; Sp110;Gm16094; Sp140; Sp110	c	C57BL/6,CastEi	C57BL/6 & CastEi
chr1	86526500	86530700	+	MTB:LTR:ERVL-MaLR	chr1:86513301	Up	Yes	Ptma	s	C57BL/6,CastEi	C57BL/6 & CastEi
chr1	86555300	86606200	+	MTC:LTR:ERVL-MaLR	chr1:86555054	UpEdge	Yes	Gm37152; Pde6d; Cops7b	c	C57BL/6	C57BL/6 & CastEi
chr1	87321900	87324800	-	MLT1G3:LTR:ERVL-MaLR	chr1:87324474	Up	Yes	.	i	C57BL/6	C57BL/6 & CastEi
chr1	87477500	87557700	-	MTA_Mm:LTR:ERVL-MaLR	chr1:87557264	Up	Yes	Ngef	s	C57BL/6	C57BL/6 & CastEi
chr1	89199400	89199900	+	IAPLTR2_Mm:LTR:ERVK	chr1:88977414	Up	Yes	.	i	CastEi	Cast/Ei
chr1	89252000	89300500	+	MTB_Mm:LTR:ERVL-MaLR	chr1:89274716	Up	Yes	.	i	C57BL/6	C57BL/6 & CastEi
chr1	89302700	89317000	-	MTD:LTR:ERVL-MaLR	chr1:89316895	Up	Yes	Gm28342	s	CastEi	C57BL/6 & CastEi
chr1	90042200	90090200	-	IAPLTR2a2_Mm:LTR:ERVK	chr1:90089925	Up	Yes	Iqca	s	C57BL/6,CastEi	C57BL/6 & CastEi
chr1	90236600	90236800	+	MTB:LTR:ERVL-MaLR	chr1:89975124	Up	Yes	.	i	CastEi	C57BL/6 & CastEi
chr1	90508500	90543500	+	MTB_Mm:LTR:ERVL-MaLR	chr1:90508341	Up	Yes	Gm35048	s	C57BL/6	C57BL/6
chr1	90684500	90699100	+	RLTR10B2:LTR:ERVK	chr1:90684304	UpEdge	Yes	.	i	C57BL/6	C57BL/6 & CastEi
chr1	90886400	90892200	-	RLTR13D6:LTR:ERVK	chr1:90891641	Up	Yes	.	i	C57BL/6,CastEi	C57BL/6 & CastEi
chr1	90970300	90985800	-	ORR1A0-int:LTR:ERVL-MaLR	chr1:90985174	Up	Yes	Gm28199	s	CastEi	Cast/Ei
chr1	90998700	91116800	+	MTA_Mm:LTR:ERVL-MaLR	chr1:91111009	Up	Yes	Lrrfip1	s	C57BL/6,CastEi	C57BL/6 & CastEi
chr1	91196400	91223700	+	MTE2a:LTR:ERVL-MaLR	chr1:91196295	Up;UpEdge	Yes	Ramp1	s	C57BL/6,CastEi	C57BL/6 & CastEi
chr1	91233300	91234400	-	MTB:LTR:ERVL-MaLR	chr1:91470319	Up	Yes	.	i	CastEi	C57BL/6 & CastEi
chr1	91233300	91234400	-	MTB-int:LTR:ERVL-MaLR	chr1:91468602	Up	Yes	.	i	C57BL/6	C57BL/6 & CastEi
chr1	91246500	91285800	+	BGLII:LTR:ERVK,MTA_Mm:LTR:ERVL-MaLR	chr1:91246454,chr1:91247014	Up	Yes	Ube2f	s	C57BL/6	C57BL/6 & CastEi
chr1	91246500	91285400	+	MTA_Mm:LTR:ERVL-MaLR	chr1:91246454	Up	Yes	Ube2f	s	CastEi	C57BL/6 & CastEi
chr1	91734800	91742300	+	MTC:LTR:ERVL-MaLR	chr1:91734697	Up	Yes	.	i	C57BL/6,CastEi	C57BL/6 & CastEi
chr1	92235500	92245700	-	MTA_Mm:LTR:ERVL-MaLR	chr1:92245506	Up	Yes	.	i	C57BL/6	C57BL/6
chr1	92713200	92717300	-	MTD:LTR:ERVL-MaLR	chr1:92716989	Up	Yes	Gm29483	s	C57BL/6,CastEi	C57BL/6 & CastEi
chr1	92955200	92984900	+	MTB:LTR:ERVL-MaLR	chr1:92955052	Up	Yes	Gpr35	s	C57BL/6	C57BL/6 & CastEi
chr1	93622100	93658700	-	RMER19B:LTR:ERVK	chr1:93658247	Up	Yes	Gm28536; Stk25	c	C57BL/6,CastEi	C57BL/6 & CastEi
chr1	93658800	93683300	+	MTA_Mm:LTR:ERVL-MaLR	chr1:93658721	UpEdge	Yes	.	i	C57BL/6,CastEi	C57BL/6 & CastEi
chr1	93990500	94012700	+	RLTR10:LTR:ERVK	chr1:93990101	UpEdge	Yes	Gm6086	s	C57BL/6	C57BL/6
chr1	94332500	94388000	+	RMER19A:LTR:ERVK	chr1:94332266	Up	Yes	.	i	CastEi	C57BL/6 & CastEi
chr1	97191500	97192600	+	MTA_Mm-int:LTR:ERVL-MaLR	chr1:97101328	Up	Yes	.	i	CastEi	C57BL/6 & CastEi
chr1	97778600	97792700	+	RLTR10:LTR:ERVK	chr1:97778587	UpEdge	Yes	Gin1	s	C57BL/6	C57BL/6 & CastEi
chr1	97993400	98000000	+	BGLII:LTR:ERVK	chr1:97993252	Up;UpEdge	Yes	Pam	as	C57BL/6,CastEi	C57BL/6 & CastEi
chr1	100648000	100649000	+	RLTR10A:LTR:ERVK	chr1:100647707	UpEdge	Yes	.	i	C57BL/6	C57BL/6 & CastEi
chr1	102072000	102073000	+	MTA_Mm:LTR:ERVL-MaLR	chr1:101884903	Up	Yes	.	i	C57BL/6,CastEi	C57BL/6 & CastEi
chr1	103155000	103172000	+	MTA_Mm:LTR:ERVL-MaLR	chr1:103154915	UpEdge	Yes	.	i	C57BL/6	C57BL/6 & CastEi
chr1	104365000	104408000	+	RLTR10:LTR:ERVK	chr1:104364360	UpEdge	Yes	.	i	C57BL/6	C57BL/6
chr1	104404000	104407000	+	RLTR10D2:LTR:ERVK	chr1:104404195	UpEdge	Yes	.	i	CastEi	C57BL/6 & CastEi
chr1	105764000	105771000	-	ORR1B2-int:LTR:ERVL-MaLR	chr1:105770436	Up	Yes	.	i	CastEi	C57BL/6 & CastEi
chr1	105874000	105875000	-	MTA_Mm:LTR:ERVL-MaLR	chr1:105935405	Up	Yes	.	i	C57BL/6,CastEi	C57BL/6 & CastEi
chr1	106088000	106091000	+	MTA_Mm:LTR:ERVL-MaLR	chr1:106088183	Up	Yes	.	i	C57BL/6	C57BL/6 & CastEi
chr1	106953000	106957000	+	MTB:LTR:ERVL-MaLR	chr1:106952965	Up	Yes	Serpinb12	s	C57BL/6	C57BL/6 & CastEi
chr1	107046000	107061000	-	BGLII_B:LTR:ERVK	chr1:107067340	Up	Yes	Serpinb3a	s	C57BL/6	C57BL/6 & CastEi
chr1	107340000	107380000	+	ORR1A2:LTR:ERVL-MaLR	chr1:107339932	Up	Yes	Serpinb11	s	CastEi	Cast/Ei
chr1	107687000	107694000	+	RLTR10B2:LTR:ERVK	chr1:107686731	UpEdge	Yes	Gm15389	s	C57BL/6,CastEi	C57BL/6 & CastEi
chr1	108377000	108380000	-	MTA_Mm:LTR:ERVL-MaLR	chr1:108380085	Up	Yes	.	i	C57BL/6,CastEi	C57BL/6 & CastEi
chr1	108987000	108988000	-	RLTR10:LTR:ERVK	chr1:108988903	Up	No	.	i	CastEi	C57BL/6 & CastEi
chr1	110171000	110177000	+	RLTR13A2:LTR:ERVK	chr1:110170671	UpEdge	Yes	.	i	CastEi	.
chr1	110647000	110649000	+	MTA_Mm:LTR:ERVL-MaLR	chr1:110647239	Up	Yes	.	i	C57BL/6,CastEi	C57BL/6 & CastEi
chr1	111492000	111666000	+	MTA_Mm:LTR:ERVL-MaLR	chr1:111492266	Up	Yes	.	i	CastEi	C57BL/6 & CastEi
chr1	111666000	111731000	+	MTA_Mm-int:LTR:ERVL-MaLR	chr1:111491173	Up	Yes	.	i	CastEi	C57BL/6 & CastEi
chr1	112618000	112618000	+	MTA_Mm:LTR:ERVL-MaLR	chr1:112565781	Up	Yes	.	i	CastEi	C57BL/6 & CastEi
chr1	113692000	113693000	-	MTA_Mm:LTR:ERVL-MaLR	chr1:113948280	Up	Yes	.	i	C57BL/6,CastEi	C57BL/6 & CastEi
chr1	113740000	113741000	+	MTA_Mm:LTR:ERVL-MaLR	chr1:113738991	Up	No	.	i	C57BL/6	C57BL/6 & CastEi
chr1	114796000	114858000	+	IAPLTR2a2_Mm:LTR:ERVK	chr1:114795680	Up	Yes	.	i	C57BL/6	C57BL/6 & CastEi
chr1	115385000	115388000	+	MTA_Mm:LTR:ERVL-MaLR	chr1:115384689	Up	Yes	.	i	C57BL/6	C57BL/6 & CastEi
chr1	115880000	115916000	+	MTA_Mm-int:LTR:ERVL-MaLR	chr1:115879183	Up	Yes	Cntnap5a	s	CastEi	.
chr1	117248000	117249000	+	MTA_Mm:LTR:ERVL-MaLR	chr1:117247593	Up	Yes	.	i	CastEi	Cast/Ei
chr1	120160000	120188000	+	MTA_Mm:LTR:ERVL-MaLR	chr1:120182020	Up	Yes	3110009E18Rik	s	C57BL/6	C57BL/6 & CastEi
chr1	120182000	120183000	+	MTA_Mm:LTR:ERVL-MaLR	chr1:120106082	Up	Yes	3110009E18Rik	s	C57BL/6,CastEi	C57BL/6 & CastEi
chr1	120183000	120184000	+	MTA_Mm-int:LTR:ERVL-MaLR	chr1:120108076	Up	Yes	3110009E18Rik	s	CastEi	C57BL/6 & CastEi
chr1	121480000	121506000	+	MTC:LTR:ERVL-MaLR	chr1:121480001	UpEdge	Yes	Gm15392; Ccdc93	c	C57BL/6	C57BL/6 & CastEi
chr1	122555000	122556000	-	MTB:LTR:ERVL-MaLR	chr1:122781789	Up	Yes	.	i	C57BL/6,CastEi	C57BL/6 & CastEi
chr1	123332000	123420000	-	MTA_Mm:LTR:ERVL-MaLR	chr1:123418847	Up	Yes	Gm37478; Gm24791; Gm37066; Gm37221; Dpp10	s	C57BL/6,CastEi	C57BL/6 & CastEi
chr1	125001000	125001000	-	MTA_Mm:LTR:ERVL-MaLR	chr1:125258241	Up	Yes	.	i	CastEi	.
chr1	125656000	125657000	-	MTA_Mm:LTR:ERVL-MaLR	chr1:125783448	Up	No	.	i	CastEi	C57BL/6 & CastEi
chr1	125940000	126499000	-	MTA_Mm:LTR:ERVL-MaLR	chr1:126498956	Up	Yes	Gm37936; Gm38177; Nckap5	s	CastEi	C57BL/6 & CastEi
chr1	127282000	127284000	-	MTA_Mm:LTR:ERVL-MaLR	chr1:127431024,chr1:127454921,chr1:127588126	Up	Yes	Mgat5	as	C57BL/6	C57BL/6 & CastEi
chr1	127455000	127455000	-	MTB:LTR:ERVL-MaLR	chr1:127627594	Up	Yes	Mgat5	as	CastEi	C57BL/6 & CastEi
chr1	128429000	128472000	+	MTA_Mm:LTR:ERVL-MaLR	chr1:128429193	UpEdge	Yes	.	i	CastEi	C57BL/6 & CastEi
chr1	130307000	130309000	+	MLT1K:LTR:ERVL-MaLR	chr1:130306517	Up	Yes	.	i	C57BL/6	C57BL/6
chr1	130907000	130914000	-	MTA_Mm:LTR:ERVL-MaLR	chr1:130915446	Up	No	Il20	s	C57BL/6	C57BL/6 & CastEi
chr1	132627000	132646000	-	MTA_Mm:LTR:ERVL-MaLR	chr1:132645927	Up	Yes	Nfasc	s	CastEi	C57BL/6 & CastEi
chr1	132986000	133031000	-	RMER4A:LTR:ERVK	chr1:133030397	Up	Yes	Mdm4	s	CastEi	C57BL/6 & CastEi
chr1	133958000	133984000	+	MTA_Mm:LTR:ERVL-MaLR	chr1:133957867	Up	Yes	Gm1627	s	CastEi	C57BL/6 & CastEi
chr1	134166000	134166000	-	MTA_Mm:LTR:ERVL-MaLR	chr1:134258258	Up	No	.	i	CastEi	C57BL/6 & CastEi
chr1	136182000	136197000	-	MTA_Mm:LTR:ERVL-MaLR	chr1:136196798	Up	Yes	Mroh3	s	C57BL/6	C57BL/6
chr1	136626000	136641000	-	ORR1A2:LTR:ERVL-MaLR	chr1:136642663	Up	Yes	Zfp281	as	CastEi	C57BL/6 & CastEi
chr1	136707000	136725000	+	ORR1B2:LTR:ERVL-MaLR	chr1:136707486	UpEdge	Yes	Platr22	s	C57BL/6	C57BL/6 & CastEi
chr1	136821000	136843000	+	MTB_Mm:LTR:ERVL-MaLR	chr1:136820897	Up	Yes	Nr5a2	as	CastEi	C57BL/6 & CastEi
chr1	138447000	138459000	+	MLT1D:LTR:ERVL-MaLR	chr1:138446461	UpEdge	Yes	.	i	CastEi	C57BL/6 & CastEi
chr1	138774000	138778000	-	MTA_Mm:LTR:ERVL-MaLR	chr1:138777387	Up	Yes	.	i	C57BL/6	C57BL/6 & CastEi
chr1	139483000	139494000	+	MTB:LTR:ERVL-MaLR	chr1:139483318	Up	Yes	Aspm	s	C57BL/6,CastEi	C57BL/6 & CastEi
chr1	140043000	140071000	-	MTA_Mm:LTR:ERVL-MaLR	chr1:140070452	Up	Yes	.	i	C57BL/6,CastEi	.
chr1	142897000	142990000	-	MTA_Mm:LTR:ERVL-MaLR	chr1:142989174	Up	Yes	.	i	C57BL/6,CastEi	.
chr1	142922000	142968000	+	MTA_Mm:LTR:ERVL-MaLR	chr1:142922052	Up	Yes	.	i	CastEi	C57BL/6 & CastEi
chr1	143273000	143295000	-	MTA_Mm:LTR:ERVL-MaLR	chr1:143294868	Up	Yes	.	i	C57BL/6	C57BL/6 & CastEi
chr1	145900000	145913000	-	MTB_Mm:LTR:ERVL-MaLR	chr1:145912401	Up	Yes	.	i	CastEi	Cast/Ei
chr1	146420000	146434000	+	MT-int:LTR:ERVL-MaLR	chr1:146419572	UpEdge	Yes	Gm29514	as	C57BL/6	C57BL/6 & CastEi
chr1	146991000	146991000	-	MTA_Mm:LTR:ERVL-MaLR	chr1:147197790	Up	Yes	.	i	C57BL/6	C57BL/6 & CastEi
chr1	147365000	147372000	-	RMER15:LTR:ERVL	chr1:147366042	UpEdge	Yes	.	i	CastEi	C57BL/6 & CastEi
chr1	147373000	147387000	+	BGLII:LTR:ERVK	chr1:147372528	UpEdge	Yes	.	i	C57BL/6,CastEi	C57BL/6 & CastEi
chr1	148449000	148449000	-	MTA_Mm:LTR:ERVL-MaLR	chr1:148761635	Up	Yes	.	i	CastEi	C57BL/6 & CastEi
chr1	151113000	151117000	+	RMER4B:LTR:ERVK	chr1:151112813	Up;UpEdge	Yes	.	i	C57BL/6,CastEi	C57BL/6 & CastEi
chr1	151223000	151224000	+	RLTR9D:LTR:ERVK	chr1:151219979	Up	Yes	.	i	CastEi	C57BL/6 & CastEi
chr1	152373000	152373000	+	MTA_Mm:LTR:ERVL-MaLR	chr1:152315449	Up	Yes	Tsen15	as	CastEi	C57BL/6 & CastEi
chr1	152545000	152550000	+	MTA_Mm:LTR:ERVL-MaLR	chr1:152544580	Up	Yes	Rgl1	as	C57BL/6	C57BL/6
chr1	153219000	153333000	-	MTA_Mm:LTR:ERVL-MaLR	chr1:153222449	Up	No	Gm38009; Lamc1	s	CastEi	C57BL/6 & CastEi
chr1	153388000	153403000	-	MTA_Mm:LTR:ERVL-MaLR	chr1:153580193	Up	Yes	.	i	C57BL/6,CastEi	.
chr1	153399000	153402000	+	RMER19B:LTR:ERVK	chr1:153398620	Up	Yes	.	i	C57BL/6,CastEi	C57BL/6 & CastEi
chr1	153407000	153408000	-	RLTR10A:LTR:ERVK	chr1:153407677	Up	Yes	E330020D12Rik	s	C57BL/6	C57BL/6
chr1	154026000	154027000	-	MTA_Mm:LTR:ERVL-MaLR	chr1:154089148,chr1:154113109	Up	Yes	.	i	C57BL/6	C57BL/6
chr1	154027000	154113000	-	MTA_Mm:LTR:ERVL-MaLR	chr1:154113109	Up	Yes	A830008E24Rik;Gm28286; Gm25336; A830008E24Rik	s	C57BL/6,CastEi	C57BL/6 & CastEi
chr1	155212000	155257000	-	MTB:LTR:ERVL-MaLR	chr1:155256819	Up	Yes	Gm37622; BC034090	c	C57BL/6,CastEi	C57BL/6 & CastEi
chr1	156641000	156649000	+	RMER15:LTR:ERVL	chr1:156641399	UpEdge	Yes	Abl2	s	C57BL/6	C57BL/6 & CastEi
chr1	157057000	157059000	+	MTB:LTR:ERVL-MaLR	chr1:157056623	Up	Yes	.	i	CastEi	C57BL/6 & CastEi
chr1	157512000	157568000	+	MTC:LTR:ERVL-MaLR	chr1:157512024	Up;UpEdge	Yes	Sec16b	s	CastEi	C57BL/6 & CastEi
chr1	159135000	159143000	-	MTA_Mm-int:LTR:ERVL-MaLR	chr1:159142250	Up	Yes	4930562F17Rik	as	C57BL/6	C57BL/6 & CastEi
chr1	159294000	159294000	+	ORR1B1-int:LTR:ERVL-MaLR	chr1:159291579	Up	Yes	Rfwd2	s	CastEi	C57BL/6 & CastEi
chr1	160985000	161006000	+	MTA_Mm:LTR:ERVL-MaLR	chr1:160984546	Up	Yes	Gm37072; Serpinc1;Gm37729; Gm37072; Serpinc1;Gm37729; Gm37072; Serpinc1; Zbtb37	c	C57BL/6,CastEi	C57BL/6 & CastEi
chr1	161890000	161901000	+	MTA_Mm:LTR:ERVL-MaLR	chr1:161890243	Up	Yes	Gm31925	s	C57BL/6,CastEi	C57BL/6 & CastEi
chr1	162006000	162356000	-	MTC:LTR:ERVL-MaLR,MTD:LTR:ERVL-MaLR	chr1:162085848,chr1:162424414	Up	Yes	Mir199a-2; Mir214; Gm37767; Dnm3os; Gm38304; Dnm3; 2810442N19Rik	c	CastEi	C57BL/6 & CastEi
chr1	162283000	162425000	-	MTD:LTR:ERVL-MaLR	chr1:162424414	Up	Yes	Dnm3	s	C57BL/6,CastEi	C57BL/6
chr1	163813000	163917000	+	ORR1A3:LTR:ERVL-MaLR	chr1:163812898	UpEdge	Yes	Kifap3	s	C57BL/6	C57BL/6
chr1	164974000	165001000	-	MTA_Mm:LTR:ERVL-MaLR	chr1:165000554	Up	Yes	.	i	C57BL/6	C57BL/6 & CastEi
chr1	167944000	167967000	-	RMER19B:LTR:ERVK	chr1:167966692	Up	Yes	.	i	C57BL/6,CastEi	C57BL/6 & CastEi
chr1	170874000	170886000	-	MTB:LTR:ERVL-MaLR	chr1:170884076	Up	Yes	Gm9929; Dusp12; Gm26620	c	C57BL/6	C57BL/6 & CastEi
chr1	171292000	171299000	+	ORR1A2:LTR:ERVL-MaLR	chr1:171292220	UpEdge	Yes	Ufc1	as	CastEi	C57BL/6 & CastEi
chr1	171499000	171499000	-	MTA_Mm:LTR:ERVL-MaLR	chr1:171744213	Up	Yes	.	i	CastEi	C57BL/6 & CastEi
chr1	171503000	171506000	-	RMER19B:LTR:ERVK	chr1:171505361	Up	Yes	B930036N10Rik; Alyref2	c	CastEi	C57BL/6 & CastEi
chr1	171503000	171506000	-	RMER19B:LTR:ERVK	chr1:171505958	Up	Yes	B930036N10Rik; Gm24871; Alyref2	c	C57BL/6	C57BL/6 & CastEi
chr1	171624000	171636000	+	RLTR10:LTR:ERVK	chr1:171624410	Up;UpEdge	Yes	Gm37787; Slamf7	c	C57BL/6	Cast/Ei
chr1	171625000	171625000	+	RLTR10:LTR:ERVK	chr1:171570211	Up	Yes	.	i	CastEi	C57BL/6 & CastEi
chr1	171832000	171834000	+	IAPLTR2a2_Mm:LTR:ERVK	chr1:171829710	Up	Yes	.	i	C57BL/6	C57BL/6 & CastEi
chr1	175139000	175140000	+	MTA_Mm:LTR:ERVL-MaLR	chr1:174982847	Up	No	Rgs7	as	C57BL/6,CastEi	C57BL/6 & CastEi
chr1	175881000	175909000	+	MTA_Mm:LTR:ERVL-MaLR	chr1:175889712	Up	Yes	Gm23805; Exo1	s	C57BL/6	C57BL/6 & CastEi
chr1	176412000	176561000	-	MTC:LTR:ERVL-MaLR	chr1:176561015	Up	Yes	Gm36536	s	CastEi	Cast/Ei
chr1	176709000	176718000	-	BGLII:LTR:ERVK	chr1:176717564	Up	Yes	.	i	C57BL/6	C57BL/6
chr1	177330000	177330000	-	MTB:LTR:ERVL-MaLR	chr1:177409586	Up	Yes	.	i	CastEi	Cast/Ei
chr1	178267000	178273000	-	RMER19A:LTR:ERVK	chr1:178272683	Up	Yes	.	i	CastEi	C57BL/6 & CastEi
chr1	178283000	178290000	-	MTB:LTR:ERVL-MaLR	chr1:178288099	Up	Yes	.	i	CastEi	C57BL/6 & CastEi
chr1	178370000	178482000	+	MTB_Mm:LTR:ERVL-MaLR	chr1:178370323	Up	Yes	Gm24919; Efcab2	s	CastEi	C57BL/6 & CastEi
chr1	178389000	178390000	-	MTA_Mm:LTR:ERVL-MaLR	chr1:178472991	Up	No	.	i	C57BL/6	Cast/Ei
chr1	179590000	179627000	+	MTC:LTR:ERVL-MaLR	chr1:179590561	Up	Yes	Cnst	s	C57BL/6,CastEi	C57BL/6 & CastEi
chr1	179976000	180164000	+	MTD:LTR:ERVL-MaLR	chr1:179975688	Up	Yes	Gm38169; Gm38331; Cdc42bpa	c	C57BL/6,CastEi	C57BL/6 & CastEi
chr1	179977000	180164000	+	MTD:LTR:ERVL-MaLR	chr1:179976987	UpEdge	Yes	Gm38169; Gm38331; Cdc42bpa	c	C57BL/6	C57BL/6 & CastEi
chr1	181051000	181061000	+	RLTR19A:LTR:ERVK	chr1:181050899	UpEdge	Yes	9130409I23Rik	s	CastEi	C57BL/6 & CastEi
chr1	182233000	182234000	+	RLTR1B-int:LTR:ERV1	chr1:182232331	UpEdge	Yes	.	i	CastEi	C57BL/6 & CastEi
chr1	182343000	182351000	+	ORR1D2:LTR:ERVL-MaLR	chr1:182342843	UpEdge	Yes	.	i	C57BL/6	C57BL/6 & CastEi
chr1	183449000	183590000	+	ORR1E:LTR:ERVL-MaLR	chr1:183448491	Up	Yes	Gm33973	s	CastEi	C57BL/6 & CastEi
chr1	184093000	184093000	-	MTB:LTR:ERVL-MaLR	chr1:184162761	Up	Yes	.	i	CastEi	C57BL/6 & CastEi
chr1	184527000	184572000	-	MTC:LTR:ERVL-MaLR	chr1:184571468	Up	Yes	1700112H15Rik	s	C57BL/6,CastEi	C57BL/6 & CastEi
chr1	185556000	185570000	-	MT2_Mm:LTR:ERVL	chr1:185563632	Up	Yes	.	i	C57BL/6	C57BL/6
chr1	185831000	185833000	+	MTA_Mm:LTR:ERVL-MaLR	chr1:185831240	Up	Yes	.	i	C57BL/6	C57BL/6
chr1	188259000	188471000	+	RMER17A:LTR:ERVK	chr1:188258836	UpEdge	Yes	Ush2a	s	CastEi	C57BL/6 & CastEi
chr1	189061000	189061000	+	MTA_Mm:LTR:ERVL-MaLR	chr1:188965778	Up	Yes	.	i	C57BL/6	C57BL/6 & CastEi
chr1	189881000	189922000	-	MTA_Mm:LTR:ERVL-MaLR	chr1:189905008	Up	No	Gm37422; Gm38245; Smyd2	c	CastEi	C57BL/6 & CastEi
chr1	190700000	190709000	-	ORR1F:LTR:ERVL-MaLR	chr1:190709242	Up	Yes	.	i	CastEi	C57BL/6 & CastEi
chr1	190924000	190947000	+	MTB_Mm:LTR:ERVL-MaLR,MTC-int:LTR:ERVL-MaLR	chr1:190924179,chr1:190924967	Up;UpEdge	Yes	Angel2	s	C57BL/6	C57BL/6 & CastEi
chr1	190925000	190946000	+	MTB_Mm:LTR:ERVL-MaLR	chr1:190924967	Up	Yes	Angel2	s	CastEi	C57BL/6 & CastEi
chr1	191713000	191781000	+	RMER17D:LTR:ERVK	chr1:191712587	UpEdge	Yes	Gm22446; Gm26203; Lpgat1	c	CastEi	C57BL/6
chr1	192513000	192688000	-	MTB_Mm:LTR:ERVL-MaLR	chr1:192687505	Up	Yes	Hhat	s	C57BL/6,CastEi	C57BL/6 & CastEi
chr1	193440000	193469000	+	MTE2a:LTR:ERVL-MaLR	chr1:193439575	UpEdge	Yes	.	i	CastEi	C57BL/6 & CastEi
chr1	193449000	193469000	+	MTD:LTR:ERVL-MaLR	chr1:193448786	Up	Yes	.	i	C57BL/6	C57BL/6
chr10	4253860	4359470	+	MTD:LTR:ERVL-MaLR	chr10:4253884	Up	Yes	Akap12	s	C57BL/6	C57BL/6 & CastEi
chr10	4600970	5005620	+	MTE2b:LTR:ERVL-MaLR	chr10:4600985	Up	Yes	Esr1	s	C57BL/6,CastEi	C57BL/6 & CastEi
chr10	4935480	5005620	+	RLTR10:LTR:ERVK	chr10:4935213	UpEdge	Yes	Esr1	s	C57BL/6	C57BL/6 & CastEi
chr10	7344510	7356520	-	RLTR10A:LTR:ERVK	chr10:7356417	Up	Yes	.	i	C57BL/6	C57BL/6 & CastEi
chr10	7476830	7584710	-	RMER17B:LTR:ERVK	chr10:7584524	Up	Yes	.	i	C57BL/6,CastEi	C57BL/6
chr10	8205100	8307520	-	MTC:LTR:ERVL-MaLR	chr10:8291117	Up	Yes	Ust	s	C57BL/6,CastEi	C57BL/6 & CastEi
chr10	8205260	8426700	-	MTA_Mm:LTR:ERVL-MaLR	chr10:8426329	Up	Yes	Ust	s	CastEi	C57BL/6 & CastEi
chr10	8297780	8297990	+	MTB:LTR:ERVL-MaLR	chr10:8123302	Up	Yes	Ust	as	C57BL/6	C57BL/6 & CastEi
chr10	8304950	8330780	+	MTC:LTR:ERVL-MaLR	chr10:8304757	Up	Yes	Ust	as	C57BL/6	C57BL/6 & CastEi
chr10	9566300	9577700	+	MTC:LTR:ERVL-MaLR	chr10:9566128	Up	Yes	.	i	C57BL/6	C57BL/6 & CastEi
chr10	10363200	10372000	+	MTC:LTR:ERVL-MaLR	chr10:10362952	UpEdge	Yes	Adgb	as	C57BL/6	C57BL/6
chr10	10478300	10480500	+	MTA_Mm:LTR:ERVL-MaLR	chr10:10283790	Up	Yes	.	i	C57BL/6,CastEi	C57BL/6 & CastEi
chr10	10604200	10631500	+	RLTR34D_MM:LTR:ERVK	chr10:10604519	Up	Yes	.	i	C57BL/6	C57BL/6 & CastEi
chr10	11468100	11470800	+	MuRRS4-int:LTR:ERV1	chr10:11467665	Up	Yes	.	i	CastEi	Cast/Ei
chr10	12002500	12009900	-	MTA_Mm:LTR:ERVL-MaLR	chr10:12009576	Up	Yes	.	i	C57BL/6	C57BL/6 & CastEi
chr10	12133300	12135200	-	MTA_Mm:LTR:ERVL-MaLR	chr10:12134799	Up	Yes	.	i	C57BL/6	C57BL/6 & CastEi
chr10	12846100	12846800	-	MTB:LTR:ERVL-MaLR	chr10:12846559	Up	Yes	Utrn	s	C57BL/6	C57BL/6 & CastEi
chr10	13647100	13692500	-	RLTR10A:LTR:ERVK	chr10:13692259	Up	Yes	Aig1	s	C57BL/6	C57BL/6 & CastEi
chr10	15670200	15670700	-	MTA_Mm:LTR:ERVL-MaLR	chr10:15720985	Up	Yes	.	i	C57BL/6,CastEi	C57BL/6 & CastEi
chr10	15783200	15796700	-	MTA_Mm:LTR:ERVL-MaLR	chr10:15796341	Up	Yes	.	i	C57BL/6	C57BL/6 & CastEi
chr10	16924600	16927800	-	MTA_Mm:LTR:ERVL-MaLR	chr10:16927657	Up	Yes	.	i	C57BL/6,CastEi	C57BL/6 & CastEi
chr10	17522700	17539800	-	MTA_Mm:LTR:ERVL-MaLR	chr10:17539582	Up	Yes	.	i	C57BL/6	C57BL/6 & CastEi
chr10	18213700	18234900	-	MTD:LTR:ERVL-MaLR	chr10:18227363	Up	Yes	Ccdc28a	s	CastEi	C57BL/6 & CastEi
chr10	18230800	18231500	+	MTA_Mm:LTR:ERVL-MaLR	chr10:18228527	Up	No	Ccdc28a	as	C57BL/6	C57BL/6 & CastEi
chr10	18248400	18533700	+	MTB_Mm:LTR:ERVL-MaLR	chr10:18237701	Up	Yes	Nhsl1	s	CastEi	C57BL/6 & CastEi
chr10	18318000	18533800	+	MTB_Mm:LTR:ERVL-MaLR	chr10:18327316	Up	Yes	Nhsl1	s	C57BL/6,CastEi	C57BL/6 & CastEi
chr10	18774700	18839300	+	RLTR34D_MM:LTR:ERVK	chr10:18774692	Up	Yes	Gm4922	as	C57BL/6,CastEi	C57BL/6 & CastEi
chr10	19289300	19313500	+	MTA_Mm:LTR:ERVL-MaLR	chr10:19224319,chr10:19289313	Up	Yes	.	i	C57BL/6	C57BL/6 & CastEi
chr10	19289300	19304100	+	MTA_Mm:LTR:ERVL-MaLR	chr10:19289313	Up	Yes	.	i	C57BL/6	C57BL/6 & CastEi
chr10	19933600	20046700	+	MTA_Mm:LTR:ERVL-MaLR	chr10:19996578	Up	Yes	Map3k5	s	C57BL/6,CastEi	C57BL/6 & CastEi
chr10	20302900	20307700	+	MTA_Mm-int:LTR:ERVL-MaLR	chr10:20302915	UpEdge	Yes	.	i	C57BL/6	C57BL/6 & CastEi
chr10	20755500	20775300	+	MTA_Mm:LTR:ERVL-MaLR	chr10:20755913	Up	Yes	.	i	C57BL/6,CastEi	C57BL/6 & CastEi
chr10	23791700	23827200	+	MTC:LTR:ERVL-MaLR	chr10:23791608	Up	Yes	Slc18b1	s	CastEi	C57BL/6 & CastEi
chr10	23907600	23912100	+	MTA_Mm:LTR:ERVL-MaLR	chr10:23907557	UpEdge	Yes	.	i	C57BL/6	C57BL/6 & CastEi
chr10	24106500	24109900	-	MTA_Mm:LTR:ERVL-MaLR	chr10:24109610	Up	Yes	Taar9	s	C57BL/6	C57BL/6 & CastEi
chr10	24106500	24109800	-	MTA_Mm:LTR:ERVL-MaLR	chr10:24171552	Up	Yes	Taar9	s	CastEi	C57BL/6 & CastEi
chr10	25618900	25622200	-	MT2_Mm:LTR:ERVL	chr10:25622975	Up	Yes	Gm29571	as	C57BL/6	C57BL/6
chr10	25656200	25677000	+	ORR1E:LTR:ERVL-MaLR	chr10:25656155	UpEdge	Yes	Gm29571	s	C57BL/6	C57BL/6
chr10	26612200	26614600	-	MuRRS4-int:LTR:ERV1	chr10:26612265	UpEdge	Yes	.	i	CastEi	C57BL/6 & CastEi
chr10	27392000	27397200	+	MTB:LTR:ERVL-MaLR	chr10:27391814	Up	Yes	4930579H20Rik; Lama2	c	CastEi	C57BL/6 & CastEi
chr10	28879600	28881600	+	ORR1B1:LTR:ERVL-MaLR	chr10:28879556	Up	Yes	Themis	s	C57BL/6,CastEi	C57BL/6 & CastEi
chr10	29370700	29426200	-	ORR1A0:LTR:ERVL-MaLR	chr10:29425997	Up	Yes	Gm24286	as	C57BL/6	C57BL/6
chr10	30084300	30109100	-	RMER16-int:LTR:ERVK	chr10:30105368	Up;UpEdge	Yes	.	i	CastEi	Cast/Ei
chr10	30148000	30150000	+	IAPLTR2a2_Mm:LTR:ERVK	chr10:30147804	UpEdge	Yes	.	i	C57BL/6	C57BL/6 & CastEi
chr10	31642000	31657300	-	RLTR27:LTR:ERVK	chr10:31657041	Up	Yes	.	i	C57BL/6	C57BL/6 & CastEi
chr10	32338100	32338600	+	MTA_Mm:LTR:ERVL-MaLR	chr10:32188026	Up	Yes	Nkain2	as	C57BL/6	C57BL/6 & CastEi
chr10	34230200	34233600	-	ORR1A4:LTR:ERVL-MaLR	chr10:34233322	Up	Yes	.	i	C57BL/6	C57BL/6 & CastEi
chr10	34419700	34468100	-	MTA_Mm:LTR:ERVL-MaLR	chr10:34467674	Up	Yes	.	i	C57BL/6	C57BL/6 & CastEi
chr10	34598700	34611400	+	MTC:LTR:ERVL-MaLR	chr10:34598584	Up	Yes	Frk	s	CastEi	C57BL/6 & CastEi
chr10	37238700	37296200	+	MTB:LTR:ERVL-MaLR	chr10:37238514	Up	Yes	.	i	CastEi	C57BL/6 & CastEi
chr10	37648500	37659000	-	MTA_Mm:LTR:ERVL-MaLR	chr10:37658827	Up	Yes	.	i	CastEi	C57BL/6 & CastEi
chr10	37930400	37932000	+	MTA_Mm:LTR:ERVL-MaLR	chr10:37799831	Up	No	Gm24710	s	CastEi	C57BL/6 & CastEi
chr10	39042000	39061500	+	RLTR10:LTR:ERVK	chr10:39041796	Up;UpEdge	Yes	Lama4	s	C57BL/6	C57BL/6
chr10	39096100	39110200	+	RLTR33:LTR:ERVK	chr10:39095547	Up	Yes	Lama4	s	C57BL/6,CastEi	C57BL/6 & CastEi
chr10	39116600	39124500	-	MTA_Mm:LTR:ERVL-MaLR	chr10:39124311	Up	Yes	Fam229b	s	C57BL/6	Cast/Ei
chr10	40033700	40142400	-	MTA_Mm:LTR:ERVL-MaLR	chr10:40153733	Up	Yes	Gm25613; Slc16a10	c	C57BL/6	C57BL/6 & CastEi
chr10	41262300	41324000	+	MTB:LTR:ERVL-MaLR	chr10:41262142	Up;UpEdge	Yes	Fig4	as	C57BL/6,CastEi	C57BL/6 & CastEi
chr10	41691900	41694100	+	MTB:LTR:ERVL-MaLR	chr10:41691645	Up	Yes	Gm29096	as	C57BL/6,CastEi	C57BL/6 & CastEi
chr10	42664800	42667100	-	RLTR1B-int:LTR:ERV1	chr10:42664893	UpEdge	Yes	Ostm1	as	C57BL/6	C57BL/6 & CastEi
chr10	43295700	43346400	+	MTA_Mm:LTR:ERVL-MaLR	chr10:43295545	Up	Yes	Pdss2	s	C57BL/6	C57BL/6 & CastEi
chr10	43690800	43702200	-	MTA_Mm:LTR:ERVL-MaLR	chr10:43701928	Up	Yes	.	i	C57BL/6	C57BL/6 & CastEi
chr10	43769400	43774300	-	IAPLTR2a2_Mm:LTR:ERVK	chr10:43773755	Up	Yes	.	i	C57BL/6	C57BL/6
chr10	43789200	43981400	+	MTA_Mm:LTR:ERVL-MaLR	chr10:43789045	Up	Yes	Qrsl1; Rtn4ip1; Aim1	c	CastEi	C57BL/6 & CastEi
chr10	43826100	43832800	+	MLTR31E_MM:LTR:ERVK	chr10:43825809	UpEdge	Yes	.	i	C57BL/6	C57BL/6 & CastEi
chr10	44065700	44082800	-	MTD:LTR:ERVL-MaLR	chr10:44082571	Up	Yes	Aim1	s	CastEi	C57BL/6 & CastEi
chr10	44214100	44364200	+	MTA_Mm:LTR:ERVL-MaLR	chr10:44215214	Up	Yes	Mir1929; Atg5	s	C57BL/6,CastEi	C57BL/6
chr10	44268300	44364300	+	MTA_Mm:LTR:ERVL-MaLR	chr10:44215214,chr10:44337032	Up	Yes	Mir1929; Atg5	s	C57BL/6	C57BL/6 & CastEi
chr10	44580000	44584900	+	MLT1B:LTR:ERVL-MaLR	chr10:44579820	UpEdge	Yes	.	i	C57BL/6	C57BL/6 & CastEi
chr10	45059500	45158400	+	RMER19B:LTR:ERVK	chr10:45059542	Up	Yes	Gm23766; Prep	c	C57BL/6,CastEi	C57BL/6 & CastEi
chr10	45178100	45233200	+	MT2_Mm:LTR:ERVL	chr10:45177725	Up	Yes	.	i	C57BL/6	C57BL/6
chr10	45380900	45443400	-	MTC:LTR:ERVL-MaLR	chr10:45443215	Up	Yes	Lin28b	s	CastEi	C57BL/6 & CastEi
chr10	45990800	46010400	+	MTA_Mm:LTR:ERVL-MaLR	chr10:45990811	Up	Yes	.	i	C57BL/6,CastEi	C57BL/6 & CastEi
chr10	47610500	47612200	+	RLTR10B2:LTR:ERVK	chr10:47610245	UpEdge	Yes	.	i	C57BL/6	C57BL/6
chr10	48855300	48946800	+	MTA_Mm:LTR:ERVL-MaLR	chr10:48855156,chr10:48944811	Up	Yes	.	i	CastEi	C57BL/6 & CastEi
chr10	48944900	48946100	+	MTA_Mm:LTR:ERVL-MaLR	chr10:48855156	Up	Yes	.	i	CastEi	C57BL/6 & CastEi
chr10	48946200	48946800	+	MTA_Mm:LTR:ERVL-MaLR	chr10:48944811	Up	Yes	.	i	CastEi	C57BL/6 & CastEi
chr10	49712200	49714900	+	MTA_Mm:LTR:ERVL-MaLR	chr10:49711966	Up	Yes	Grik2	as	C57BL/6	C57BL/6 & CastEi
chr10	50236800	50437800	+	MTA_Mm:LTR:ERVL-MaLR	chr10:50236745,chr10:50333464	Up	Yes	.	i	C57BL/6	C57BL/6 & CastEi
chr10	50784500	50851000	+	ORR1A2-int:LTR:ERVL-MaLR	chr10:50783766	Up	Yes	Ascc3	s	C57BL/6	C57BL/6 & CastEi
chr10	52233600	52319600	+	MTA_Mm:LTR:ERVL-MaLR	chr10:52317860	Up	No	Dcbld1	s	C57BL/6	C57BL/6 & CastEi
chr10	53536300	53575800	-	MT2_Mm:LTR:ERVL	chr10:53569620	Up	Yes	Mcm9	s	C57BL/6	C57BL/6 & CastEi
chr10	53633500	53751300	-	MTA_Mm:LTR:ERVL-MaLR	chr10:53678791	Up	Yes	Fam184a	s	C57BL/6	C57BL/6 & CastEi
chr10	54414300	54474000	+	MTC:LTR:ERVL-MaLR	chr10:54414185	Up	Yes	.	i	CastEi	C57BL/6 & CastEi
chr10	57388300	57389500	+	MMERVK10C-int:LTR:ERVK	chr10:57388328	Up	Yes	.	i	CastEi	C57BL/6 & CastEi
chr10	57785000	57788300	+	MTB:LTR:ERVL-MaLR	chr10:57775295	Up	Yes	Fabp7	s	C57BL/6	C57BL/6 & CastEi
chr10	58497900	58576100	+	MMERVK9C_I-int:LTR:ERVK	chr10:58534390	Up;UpEdge	Yes	Ccdc138	s	CastEi	C57BL/6 & CastEi
chr10	58981100	59138900	+	RMER19A:LTR:ERVK	chr10:58980884	Up	Yes	Sh3rf3	s	CastEi	C57BL/6 & CastEi
chr10	59331400	59371200	+	MTA_Mm:LTR:ERVL-MaLR	chr10:59331225	Up	Yes	P4ha1	s	C57BL/6,CastEi	C57BL/6 & CastEi
chr10	60382700	60664600	-	MTB:LTR:ERVL-MaLR	chr10:60664335	Up	Yes	Gm17455; Cdh23	c	C57BL/6	C57BL/6 & CastEi
chr10	61809200	61827500	+	BGLII_B:LTR:ERVK	chr10:61809041	Up	Yes	.	i	C57BL/6	C57BL/6 & CastEi
chr10	61840100	61964100	-	MTB_Mm:LTR:ERVL-MaLR	chr10:61963844	Up	Yes	Col13a1	s	C57BL/6,CastEi	C57BL/6 & CastEi
chr10	61916100	61923500	+	RLTR20B5_MM:LTR:ERVK	chr10:61915921	Up	Yes	Col13a1	as	CastEi	C57BL/6 & CastEi
chr10	62010100	62010500	-	MTB_Mm:LTR:ERVL-MaLR	chr10:62010278	Up	Yes	.	i	CastEi	C57BL/6 & CastEi
chr10	62616000	62651600	-	MTA_Mm:LTR:ERVL-MaLR	chr10:62638022	Up	Yes	Ddx50	s	C57BL/6	C57BL/6 & CastEi
chr10	65038200	65065200	-	RLTR16C_MM:LTR:ERVK	chr10:65038600	UpEdge	Yes	.	i	CastEi	C57BL/6 & CastEi
chr10	65065400	65079700	+	MTB_Mm:LTR:ERVL-MaLR	chr10:65065162	Up	Yes	.	i	C57BL/6,CastEi	C57BL/6 & CastEi
chr10	65504300	65538000	-	MTC:LTR:ERVL-MaLR	chr10:65537800	Up	Yes	.	i	CastEi	C57BL/6 & CastEi
chr10	66026100	66041100	-	MTB:LTR:ERVL-MaLR	chr10:66044549	Up	Yes	.	i	C57BL/6	C57BL/6
chr10	66469200	66561300	-	MTA_Mm:LTR:ERVL-MaLR	chr10:66561028	Up	Yes	Gm22594	as	C57BL/6	C57BL/6 & CastEi
chr10	67260400	67260500	-	MTA_Mm:LTR:ERVL-MaLR	chr10:67451842	Up	Yes	.	i	C57BL/6	C57BL/6 & CastEi
chr10	68092500	68243500	-	RLTR10:LTR:ERVK	chr10:68246023	Up	No	Arid5b	s	C57BL/6	C57BL/6 & CastEi
chr10	68243400	68246100	+	RLTR10:LTR:ERVK	chr10:68243357	UpEdge	Yes	Arid5b	as	CastEi	C57BL/6 & CastEi
chr10	68312900	68326300	+	ORR1E:LTR:ERVL-MaLR	chr10:68312754	UpEdge	Yes	.	i	C57BL/6	C57BL/6
chr10	69182400	69291800	+	MTC:LTR:ERVL-MaLR,RMER6A:LTR:ERVK	chr10:69181510,chr10:69241702	Up	Yes	A930033H14Rik; Rhobtb1	c	C57BL/6	C57BL/6 & CastEi
chr10	69247000	69272800	+	RMER6A:LTR:ERVK	chr10:69241702	Up	Yes	Rhobtb1	s	CastEi	C57BL/6 & CastEi
chr10	69368000	69369100	-	MTEa:LTR:ERVL-MaLR	chr10:69368865	Up	Yes	.	i	CastEi	C57BL/6 & CastEi
chr10	69985200	70062600	-	MT2B1:LTR:ERVL	chr10:70063384	Up	No	Ank3	as	CastEi	C57BL/6 & CastEi
chr10	70604400	70632400	+	RMER19A:LTR:ERVK	chr10:70604274	Up	Yes	.	i	C57BL/6	C57BL/6 & CastEi
chr10	71111200	71114500	+	RLTR10:LTR:ERVK	chr10:71111182	Up;UpEdge	Yes	Bicc1	as	C57BL/6	C57BL/6 & CastEi
chr10	71409200	71433100	+	MTC:LTR:ERVL-MaLR,ORR1A2:LTR:ERVL-MaLR	chr10:71409102,chr10:71425799	Up	Yes	.	i	C57BL/6	C57BL/6 & CastEi
chr10	71425900	71433100	+	ORR1A2:LTR:ERVL-MaLR	chr10:71425799	Up	Yes	.	i	C57BL/6	C57BL/6
chr10	71816600	71858300	+	MTB_Mm:LTR:ERVL-MaLR	chr10:71816438	UpEdge	Yes	.	i	C57BL/6	C57BL/6
chr10	72726100	72745800	+	MTB:LTR:ERVL-MaLR	chr10:72725952	UpEdge	Yes	.	i	C57BL/6,CastEi	C57BL/6 & CastEi
chr10	72958100	72974800	-	RLTR10D:LTR:ERVK	chr10:72974686	Up	Yes	.	i	CastEi	C57BL/6 & CastEi
chr10	73548000	73548800	-	IAPLTR2a2_Mm:LTR:ERVK	chr10:73550827	Up	Yes	.	i	C57BL/6	C57BL/6 & CastEi
chr10	73821900	74643400	+	MTC:LTR:ERVL-MaLR	chr10:74557825	Up	No	Pcdh15	s	C57BL/6	C57BL/6 & CastEi
chr10	73821900	74645600	+	MTC-int:LTR:ERVL-MaLR,MTC:LTR:ERVL-MaLR	chr10:74557825,chr10:74558735	Up	Yes	Pcdh15	s	CastEi	C57BL/6 & CastEi
chr10	75428500	75470800	-	MTB:LTR:ERVL-MaLR	chr10:75470605	Up	Yes	Gm25545; Upb1	as	C57BL/6	.
chr10	75481600	75505900	+	MTC-int:LTR:ERVL-MaLR	chr10:75480680,chr10:75481605	Up	Yes	.	i	C57BL/6	C57BL/6 & CastEi
chr10	76007700	76009300	+	MTB_Mm:LTR:ERVL-MaLR	chr10:76007505	Up	Yes	Gm5134;Mir6409; Gm5134	s	C57BL/6,CastEi	C57BL/6 & CastEi
chr10	76129200	76189300	+	MTB_Mm:LTR:ERVL-MaLR	chr10:76128943	Up	Yes	Slc5a4a	s	CastEi	C57BL/6 & CastEi
chr10	76175000	76201500	-	MTC-int:LTR:ERVL-MaLR	chr10:76200620	Up	Yes	Slc5a4a	as	C57BL/6	C57BL/6 & CastEi
chr10	76351200	76442900	-	ORR1A2:LTR:ERVL-MaLR	chr10:76414929	Up	Yes	1700094J05Rik; Pcnt	c	C57BL/6,CastEi	C57BL/6 & CastEi
chr10	76761900	76933600	-	MTC:LTR:ERVL-MaLR	chr10:76933258	Up	Yes	Pcbp3	s	C57BL/6	C57BL/6 & CastEi
chr10	77621900	77645800	+	MT2B:LTR:ERVL	chr10:77621866	UpEdge	Yes	Mir1930; Ube2g2	s	C57BL/6	C57BL/6 & CastEi
chr10	79257500	79258000	-	MTA_Mm:LTR:ERVL-MaLR	chr10:79258989	Up	No	Vmn2r81	as	CastEi	C57BL/6 & CastEi
chr10	79701100	79704100	+	RMER10B:LTR:ERVL	chr10:79700726	UpEdge	Yes	Gm25794	as	C57BL/6	C57BL/6 & CastEi
chr10	80901400	80924700	-	MTA_Mm:LTR:ERVL-MaLR	chr10:80924267	Up	Yes	Lmnb2	s	CastEi	C57BL/6 & CastEi
chr10	82517400	82519200	+	MTA_Mm-int:LTR:ERVL-MaLR,MTA_Mm:LTR:ERVL-MaLR	chr10:82457217,chr10:82458966	Up	Yes	.	i	C57BL/6	C57BL/6 & CastEi
chr10	82517600	82519300	+	MTA_Mm-int:LTR:ERVL-MaLR	chr10:82458966	Up	No	.	i	CastEi	C57BL/6 & CastEi
chr10	82771300	82795700	+	RLTRETN_Mm:LTR:ERVK	chr10:82770999	UpEdge	Yes	.	i	C57BL/6	C57BL/6
chr10	83230800	83327000	-	MTA_Mm:LTR:ERVL-MaLR	chr10:83265087	Up	Yes	Slc41a2	s	C57BL/6	C57BL/6 & CastEi
chr10	83937800	83982200	-	IAPLTR2a2_Mm:LTR:ERVK	chr10:83981910	Up	Yes	.	i	C57BL/6	C57BL/6 & CastEi
chr10	85097700	85102600	-	MER90a:LTR:ERV1	chr10:85099225	UpEdge	Yes	Fhl4	s	C57BL/6	C57BL/6 & CastEi
chr10	85647100	85659100	+	MTC:LTR:ERVL-MaLR	chr10:85646931	UpEdge	Yes	Btbd11	s	C57BL/6,CastEi	C57BL/6 & CastEi
chr10	85843200	85888700	+	RMER17D2:LTR:ERVK	chr10:85842855	UpEdge	Yes	Pwp1	s	CastEi	C57BL/6 & CastEi
chr10	91585200	91588200	+	RLTR10:LTR:ERVK	chr10:91585195	Up;UpEdge	Yes	.	i	C57BL/6,CastEi	C57BL/6 & CastEi
chr10	92519000	92521500	+	IAPLTR2a2_Mm:LTR:ERVK	chr10:92518801	Up	Yes	.	i	CastEi	Cast/Ei
chr10	93160600	93239600	+	MTB_Mm:LTR:ERVL-MaLR	chr10:93180060	Up	Yes	Cdk17;Mir1931; Cdk17	s	C57BL/6,CastEi	C57BL/6 & CastEi
chr10	93376800	93379700	-	RLTR10:LTR:ERVK	chr10:93379639	Up	Yes	.	i	C57BL/6	C57BL/6 & CastEi
chr10	93560700	93575300	+	MTC:LTR:ERVL-MaLR	chr10:93560599	UpEdge	Yes	Ccdc38	s	CastEi	C57BL/6 & CastEi
chr10	93785400	93792700	+	RLTR45:LTR:ERVK	chr10:93785351	Up;UpEdge	Yes	.	i	C57BL/6,CastEi	C57BL/6 & CastEi
chr10	93815200	93822100	-	BGLII:LTR:ERVK	chr10:93821913	Up	Yes	.	i	CastEi	C57BL/6 & CastEi
chr10	94046900	94145300	+	MTB_Mm:LTR:ERVL-MaLR	chr10:94046742	Up	Yes	Fgd6	s	C57BL/6,CastEi	C57BL/6 & CastEi
chr10	94252000	94311200	+	ORR1A1:LTR:ERVL-MaLR	chr10:94251896	Up	Yes	Gm4792	as	C57BL/6	C57BL/6 & CastEi
chr10	94461000	94471000	-	MTC:LTR:ERVL-MaLR	chr10:94470754	Up	Yes	.	i	C57BL/6	C57BL/6
chr10	94512800	94516300	-	ORR1B1:LTR:ERVL-MaLR	chr10:94528850	Up	No	Tmcc3	as	CastEi	C57BL/6 & CastEi
chr10	94512800	94591000	+	RLTR11B:LTR:ERVK	chr10:94512224	Up	No	Mir7211; Tmcc3; Tmcc3os	c	C57BL/6	C57BL/6 & CastEi
chr10	94695600	94789900	+	MTD:LTR:ERVL-MaLR	chr10:94695454	Up;UpEdge	Yes	Cep83	s	C57BL/6,CastEi	C57BL/6 & CastEi
chr10	95328900	95329900	+	MTA_Mm:LTR:ERVL-MaLR	chr10:95328895	Up	Yes	.	i	CastEi	C57BL/6 & CastEi
chr10	96522900	96604900	-	RMER19B:LTR:ERVK	chr10:96604525	Up	Yes	.	i	C57BL/6,CastEi	C57BL/6 & CastEi
chr10	97111700	97118400	-	RLTR10:LTR:ERVK	chr10:97118186	Up	Yes	.	i	C57BL/6	C57BL/6
chr10	97118200	97118400	-	RLTR10:LTR:ERVK	chr10:97316484	Up	Yes	.	i	CastEi	C57BL/6 & CastEi
chr10	97680300	97731200	-	MTB:LTR:ERVL-MaLR	chr10:97731008	Up	Yes	Gm10754; Ccer1; C030005K15Rik; Epyc	c	CastEi	Cast/Ei
chr10	98113000	98195600	+	MTC:LTR:ERVL-MaLR	chr10:98112791	Up;UpEdge	Yes	.	i	CastEi	C57BL/6 & CastEi
chr10	99339100	99339800	+	IAPLTR1_Mm:LTR:ERVK	chr10:99339038	UpEdge	Yes	B530045E10Rik	s	CastEi	Cast/Ei
chr10	100139000	100147000	-	ERVB4_1B-LTR_MM:LTR:ERVK	chr10:100144042	Up;UpEdge	Yes	Gm22918;Gm25287	as	C57BL/6	.
chr10	100432000	100433000	-	MTA_Mm:LTR:ERVL-MaLR	chr10:100432697	Up	Yes	.	i	CastEi	Cast/Ei
chr10	101070000	101316000	-	MTA_Mm-int:LTR:ERVL-MaLR,MTA_Mm:LTR:ERVL-MaLR	chr10:101315878,chr10:101462118	Up	Yes	.	i	C57BL/6	C57BL/6 & CastEi
chr10	102368000	102390000	+	MTA_Mm:LTR:ERVL-MaLR	chr10:102367711	Up	Yes	Mgat4c	s	C57BL/6,CastEi	C57BL/6 & CastEi
chr10	103375000	103419000	+	MTB:LTR:ERVL-MaLR	chr10:103375016	Up	Yes	Slc6a15	s	C57BL/6,CastEi	C57BL/6 & CastEi
chr10	103973000	103974000	-	MTA_Mm:LTR:ERVL-MaLR	chr10:104128090	Up	Yes	.	i	C57BL/6,CastEi	C57BL/6 & CastEi
chr10	104521000	104527000	+	RLTR10:LTR:ERVK	chr10:104520144	UpEdge	Yes	.	i	C57BL/6	C57BL/6 & CastEi
chr10	108095000	108095000	+	IAPLTR1_Mm:LTR:ERVK	chr10:107999499	Up	No	.	i	CastEi	C57BL/6 & CastEi
chr10	108162000	108280000	+	MTA_Mm:LTR:ERVL-MaLR	chr10:108188209	Up	Yes	Ppp1r12a	s	C57BL/6,CastEi	C57BL/6 & CastEi
chr10	108543000	108582000	+	ORR1A2:LTR:ERVL-MaLR	chr10:108468051	Up	No	Syt1	as	CastEi	C57BL/6 & CastEi
chr10	108625000	108880000	-	MTC:LTR:ERVL-MaLR	chr10:108692039	Up	Yes	Syt1	s	C57BL/6	C57BL/6 & CastEi
chr10	109608000	109639000	-	MTC:LTR:ERVL-MaLR	chr10:109638654	Up	Yes	.	i	CastEi	C57BL/6 & CastEi
chr10	110613000	110616000	+	MTB:LTR:ERVL-MaLR	chr10:110612585	Up	Yes	.	i	C57BL/6	C57BL/6 & CastEi
chr10	110776000	111054000	+	MTA_Mm:LTR:ERVL-MaLR	chr10:110776355	Up;UpEdge	Yes	E2f7	s	C57BL/6	C57BL/6
chr10	110795000	110797000	-	BGLII:LTR:ERVK	chr10:110796501	Up	Yes	Gm23698	as	C57BL/6	C57BL/6 & CastEi
chr10	110795000	110798000	-	RMER3D-int:LTR:ERVK	chr10:110797841	Up	Yes	Gm23698	as	CastEi	C57BL/6 & CastEi
chr10	110812000	110845000	-	MTA_Mm:LTR:ERVL-MaLR	chr10:110844297	Up	Yes	1700020G17Rik	s	C57BL/6	C57BL/6 & CastEi
chr10	111072000	111079000	+	MTB_Mm:LTR:ERVL-MaLR	chr10:111071679	UpEdge	Yes	.	i	CastEi	C57BL/6 & CastEi
chr10	111074000	111093000	-	MTB:LTR:ERVL-MaLR	chr10:111092850	Up	Yes	.	i	C57BL/6	C57BL/6 & CastEi
chr10	111606000	111611000	+	MTA_Mm:LTR:ERVL-MaLR	chr10:111605952	Up	Yes	.	i	C57BL/6,CastEi	C57BL/6 & CastEi
chr10	114139000	114140000	+	MTB_Mm:LTR:ERVL-MaLR	chr10:114138940	UpEdge	Yes	.	i	CastEi	C57BL/6 & CastEi
chr10	117002000	117029000	-	MTB_Mm:LTR:ERVL-MaLR	chr10:117027679	Up	Yes	Best3	as	C57BL/6	C57BL/6
chr10	117594000	117600000	-	ORR1A2:LTR:ERVL-MaLR	chr10:117599922	Up	Yes	.	i	C57BL/6,CastEi	C57BL/6 & CastEi
chr10	118366000	118369000	-	MTA_Mm:LTR:ERVL-MaLR	chr10:118367783	UpEdge	Yes	.	i	CastEi	C57BL/6 & CastEi
chr10	118986000	118994000	-	MTB:LTR:ERVL-MaLR	chr10:118993006	Up	Yes	.	i	C57BL/6	C57BL/6 & CastEi
chr10	119166000	119169000	+	RMER10A:LTR:ERVL	chr10:119165839	UpEdge	Yes	.	i	C57BL/6	C57BL/6 & CastEi
chr10	119266000	119281000	+	MTA_Mm:LTR:ERVL-MaLR	chr10:119266600	Up	Yes	.	i	C57BL/6,CastEi	.
chr10	119600000	119618000	-	ORR1A2:LTR:ERVL-MaLR	chr10:119617514	Up	Yes	Grip1	as	C57BL/6	C57BL/6
chr10	120163000	120165000	+	RLTR31B2:LTR:ERVK	chr10:120160482	Up	No	Irak3	as	CastEi	Cast/Ei
chr10	120261000	120320000	+	RMER15:LTR:ERVL	chr10:120260751	Up	Yes	Gm38141	s	C57BL/6,CastEi	C57BL/6 & CastEi
chr10	120711000	120729000	-	MTB_Mm:LTR:ERVL-MaLR	chr10:120728802	Up	Yes	.	i	C57BL/6,CastEi	C57BL/6 & CastEi
chr10	120782000	120884000	-	MTC:LTR:ERVL-MaLR	chr10:120837614	Up	Yes	Gm15961; Gm15910; Msrb3;Gm15961; Msrb3	c	C57BL/6,CastEi	C57BL/6 & CastEi
chr10	121354000	121362000	+	RLTR10B2:LTR:ERVK	chr10:121353307	UpEdge	Yes	.	i	C57BL/6	.
chr10	121756000	121793000	+	MTD:LTR:ERVL-MaLR	chr10:121756243	Up	Yes	C030027H14Rik; Srgap1	c	C57BL/6,CastEi	C57BL/6 & CastEi
chr10	121798000	122048000	-	MTD:LTR:ERVL-MaLR	chr10:122001318	Up	Yes	Srgap1	s	C57BL/6	C57BL/6 & CastEi
chr10	122100000	122132000	+	MTB:LTR:ERVL-MaLR,ORR1A2:LTR:ERVL-MaLR	chr10:122099540,chr10:122123845	Up	Yes	.	i	C57BL/6	C57BL/6
chr10	122100000	122133000	+	ORR1A2:LTR:ERVL-MaLR	chr10:122099540	Up	Yes	.	i	C57BL/6,CastEi	C57BL/6
chr10	122390000	122530000	+	MTA_Mm:LTR:ERVL-MaLR	chr10:122390008	Up	Yes	Avpr1a	s	C57BL/6	C57BL/6 & CastEi
chr10	122453000	122547000	-	ORR1B1:LTR:ERVL-MaLR	chr10:122546308	Up	Yes	Avpr1a	as	C57BL/6,CastEi	C57BL/6 & CastEi
chr10	122581000	122671000	-	MTB_Mm:LTR:ERVL-MaLR	chr10:122671241	Up	Yes	Mir6412	as	C57BL/6	C57BL/6 & CastEi
chr10	122757000	122946000	+	RLTR17D_Mm:LTR:ERVK	chr10:122755952	UpEdge	Yes	Ppm1h	s	C57BL/6	C57BL/6 & CastEi
chr10	124083000	124085000	-	MTB_Mm:LTR:ERVL-MaLR	chr10:124084851	Up	Yes	.	i	C57BL/6	C57BL/6 & CastEi
chr10	125025000	125061000	-	MTB:LTR:ERVL-MaLR	chr10:125060469	Up	Yes	.	i	C57BL/6	C57BL/6 & CastEi
chr10	125115000	125152000	-	MTD:LTR:ERVL-MaLR	chr10:125151919	Up	Yes	.	i	C57BL/6	C57BL/6 & CastEi
chr10	125228000	125234000	-	MURVY-LTR:LTR:ERV1	chr10:125248696	Up	Yes	Slc16a7	s	CastEi	C57BL/6 & CastEi
chr10	126026000	126030000	+	MTC-int:LTR:ERVL-MaLR,MTC:LTR:ERVL-MaLR	chr10:126025380,chr10:126025785	Up;UpEdge	Yes	.	i	C57BL/6	C57BL/6 & CastEi
chr10	126026000	126167000	+	MTC-int:LTR:ERVL-MaLR	chr10:126025785	Up	Yes	.	i	CastEi	C57BL/6 & CastEi
chr10	126819000	126820000	-	MTC:LTR:ERVL-MaLR	chr10:126820132	Up	Yes	.	i	CastEi	C57BL/6 & CastEi
chr10	126947000	126950000	+	RMER4B:LTR:ERVK	chr10:126946319	Up;UpEdge	Yes	.	i	C57BL/6,CastEi	.
chr10	127367000	127371000	+	MTA_Mm:LTR:ERVL-MaLR	chr10:127366655	Up	Yes	Inhbc	as	CastEi	C57BL/6 & CastEi
chr10	127399000	127499000	+	ORR1A4-int:LTR:ERVL-MaLR	chr10:127345546	Up	Yes	Gm23819; R3hdm2	c	CastEi	C57BL/6 & CastEi
chr10	127399000	127499000	+	ORR1A2-int:LTR:ERVL-MaLR	chr10:127398405	Up;UpEdge	Yes	Gm23819; R3hdm2	c	C57BL/6	C57BL/6 & CastEi
chr10	128129000	128177000	-	MTB_Mm:LTR:ERVL-MaLR	chr10:128162904	Up	Yes	Rbms2	s	C57BL/6,CastEi	C57BL/6 & CastEi
chr10	128455000	128489000	+	MTC:LTR:ERVL-MaLR	chr10:128454690	Up	Yes	Mir8105; Smarcc2;Smarcc2	s	C57BL/6,CastEi	C57BL/6 & CastEi
chr10	128502000	128509000	+	MTC:LTR:ERVL-MaLR	chr10:128501606	Up	Yes	A430046D13Rik	s	C57BL/6,CastEi	C57BL/6 & CastEi
chr10	128764000	128771000	-	MTB_Mm:LTR:ERVL-MaLR	chr10:128771066	Up	Yes	Pym1	as	C57BL/6,CastEi	C57BL/6 & CastEi
chr10	128811000	128817000	+	MTA_Mm:LTR:ERVL-MaLR	chr10:128810722	Up	Yes	Dnajc14	s	C57BL/6	C57BL/6 & CastEi
chr10	129721000	129726000	+	MTC:LTR:ERVL-MaLR	chr10:129720673	Up	Yes	Olfr805	as	C57BL/6,CastEi	Cast/Ei
chr10	129815000	129817000	-	RLTR1B-int:LTR:ERV1	chr10:129815607	Up	Yes	.	i	CastEi	C57BL/6 & CastEi
chr11	3703700	3863900	-	RMER13A:LTR:ERVK	chr11:3843556	Up	Yes	Gm24013; Osbp2	c	C57BL/6,CastEi	C57BL/6 & CastEi
chr11	3885730	3893410	-	MTD:LTR:ERVL-MaLR	chr11:3893160	Up	Yes	4921536K21Rik	s	C57BL/6,CastEi	C57BL/6 & CastEi
chr11	3890540	3900790	+	MTB:LTR:ERVL-MaLR	chr11:3890314	Up	Yes	4921536K21Rik; Dusp18	c	CastEi	C57BL/6 & CastEi
chr11	4443330	4443700	+	MTA_Mm:LTR:ERVL-MaLR	chr11:4363870	Up	Yes	.	i	CastEi	Cast/Ei
chr11	5279400	5444930	-	MTB_Mm:LTR:ERVL-MaLR	chr11:5332080	Up	Yes	Znrf3	s	C57BL/6	C57BL/6 & CastEi
chr11	5606180	5651880	+	MTA_Mm:LTR:ERVL-MaLR	chr11:5472244	Up	Yes	Ankrd36	s	C57BL/6,CastEi	C57BL/6 & CastEi
chr11	5636370	5646420	+	MTA_Mm:LTR:ERVL-MaLR	chr11:5636273	Up	Yes	Ankrd36	s	C57BL/6	C57BL/6 & CastEi
chr11	5935190	5938270	+	RLTR10:LTR:ERVK	chr11:5935116	Up;UpEdge	Yes	Gck	as	C57BL/6,CastEi	C57BL/6 & CastEi
chr11	6106040	6125910	-	MTA_Mm:LTR:ERVL-MaLR	chr11:6125669	Up	Yes	Nudcd3	s	C57BL/6,CastEi	C57BL/6 & CastEi
chr11	6448100	6451720	-	RLTR10C:LTR:ERVK	chr11:6451641	Up	Yes	.	i	CastEi	Cast/Ei
chr11	6525620	6530950	-	MTC:LTR:ERVL-MaLR	chr11:6530745	Up	Yes	Snhg15; Snora9	s	C57BL/6	C57BL/6 & CastEi
chr11	6664360	6677480	+	MLTR14:LTR:ERV1	chr11:6633451	Up	Yes	Ramp3	s	C57BL/6	C57BL/6 & CastEi
chr11	7075690	7178030	+	MTA_Mm:LTR:ERVL-MaLR	chr11:7075568	Up	Yes	Adcy1	s	C57BL/6	C57BL/6 & CastEi
chr11	7393040	7408740	+	MTA_Mm-int:LTR:ERVL-MaLR	chr11:7392010	Up	Yes	.	i	C57BL/6	C57BL/6 & CastEi
chr11	7744860	7791700	-	RLTR10:LTR:ERVK	chr11:7791162	Up	Yes	.	i	C57BL/6	C57BL/6
chr11	7830670	7844830	-	RLTR10A:LTR:ERVK	chr11:7844626	Up	Yes	.	i	C57BL/6,CastEi	C57BL/6 & CastEi
chr11	7851190	7851390	+	RLTR10D:LTR:ERVK	chr11:7840807	Up	Yes	.	i	CastEi	Cast/Ei
chr11	7904540	7906980	+	IAPEY3C_LTR:LTR:ERVK	chr11:7904425	UpEdge	Yes	.	i	CastEi	Cast/Ei
chr11	8376770	8399030	-	RMER19B:LTR:ERVK	chr11:8398359	Up	Yes	.	i	CastEi	C57BL/6 & CastEi
chr11	8943910	8981820	-	MTA_Mm:LTR:ERVL-MaLR	chr11:8981516	Up	Yes	Pkd1l1	s	CastEi	C57BL/6 & CastEi
chr11	9180250	9589880	+	MTB_Mm:LTR:ERVL-MaLR	chr11:9227617	Up	Yes	Abca13	s	C57BL/6	C57BL/6 & CastEi
chr11	10081600	10081800	+	MTA_Mm:LTR:ERVL-MaLR	chr11:9773100	Up	Yes	.	i	CastEi	C57BL/6 & CastEi
chr11	10175200	10189300	+	MTA_Mm-int:LTR:ERVL-MaLR	chr11:10174957	UpEdge	Yes	.	i	C57BL/6	C57BL/6 & CastEi
chr11	10543100	10568200	+	RLTR10A:LTR:ERVK	chr11:10542841	Up;UpEdge	Yes	.	i	CastEi	Cast/Ei
chr11	10821200	10849500	+	MTA_Mm:LTR:ERVL-MaLR	chr11:10821131	Up	Yes	.	i	C57BL/6	C57BL/6 & CastEi
chr11	12236700	12338600	-	MTA_Mm:LTR:ERVL-MaLR	chr11:12338402	Up	Yes	Gm12002; Cobl	c	C57BL/6	C57BL/6 & CastEi
chr11	13009800	13043700	+	MMERVK9C_I-int:LTR:ERVK	chr11:13009626	UpEdge	Yes	.	i	C57BL/6	C57BL/6
chr11	13163200	13168000	+	IAPLTR2a:LTR:ERVK	chr11:13163108	UpEdge	Yes	.	i	C57BL/6	C57BL/6
chr11	14264700	14269600	+	IAPEY3C_LTR:LTR:ERVK	chr11:14264572	UpEdge	Yes	.	i	C57BL/6	C57BL/6 & CastEi
chr11	15980600	15983700	-	MTA_Mm:LTR:ERVL-MaLR	chr11:15982762	Up	Yes	.	i	C57BL/6	C57BL/6 & CastEi
chr11	18093600	18104600	+	RMER13B:LTR:ERVK	chr11:18093418	UpEdge	Yes	Gm12018	s	C57BL/6	C57BL/6
chr11	19061900	19070100	+	MTA_Mm:LTR:ERVL-MaLR	chr11:19061835	Up	Yes	4933406G16Rik	s	C57BL/6,CastEi	C57BL/6 & CastEi
chr11	19192700	19421300	-	MTA_Mm:LTR:ERVL-MaLR	chr11:19422680	Up	Yes	.	i	CastEi	C57BL/6 & CastEi
chr11	19760600	19761200	-	MTC:LTR:ERVL-MaLR	chr11:19785933	Up	No	.	i	CastEi	C57BL/6 & CastEi
chr11	19881800	19883300	+	ORR1A3-int:LTR:ERVL-MaLR	chr11:19880663	UpEdge	Yes	.	i	C57BL/6	C57BL/6 & CastEi
chr11	20257100	20257500	-	MTA_Mm:LTR:ERVL-MaLR	chr11:20492371	Up	Yes	.	i	CastEi	C57BL/6 & CastEi
chr11	20283000	20293300	-	BGLII:LTR:ERVK	chr11:20293026	Up	Yes	.	i	C57BL/6,CastEi	C57BL/6 & CastEi
chr11	20355000	20356000	-	MT2A:LTR:ERVL	chr11:20355322	UpEdge	Yes	.	i	C57BL/6	C57BL/6 & CastEi
chr11	20775300	20775900	+	MTA_Mm:LTR:ERVL-MaLR	chr11:20769663	Up	No	.	i	C57BL/6	C57BL/6
chr11	22437100	22439900	-	MTA_Mm:LTR:ERVL-MaLR	chr11:22569750	Up	No	Gm12050	s	C57BL/6	C57BL/6
chr11	23598800	23599600	+	MTA_Mm:LTR:ERVL-MaLR	chr11:23514530	Up	No	0610010F05Rik	as	CastEi	C57BL/6 & CastEi
chr11	23598800	23599600	+	MTA_Mm:LTR:ERVL-MaLR	chr11:23580235	Up	No	0610010F05Rik	as	C57BL/6	C57BL/6 & CastEi
chr11	24528000	24612600	+	MTA_Mm-int:LTR:ERVL-MaLR	chr11:24527992	Up	Yes	Gm12068;Gm22787; Gm12068; 4933430M04Rik	c	C57BL/6,CastEi	C57BL/6 & CastEi
chr11	25776600	25789400	+	BGLII_Mus:LTR:ERVK	chr11:25776484	Up	Yes	5730522E02Rik	as	C57BL/6	C57BL/6 & CastEi
chr11	26350400	26350800	+	MTA_Mm:LTR:ERVL-MaLR	chr11:26211962	Up	Yes	.	i	CastEi	C57BL/6 & CastEi
chr11	28387600	28536900	-	MTA_Mm:LTR:ERVL-MaLR	chr11:28536483	Up	Yes	Ccdc85a	s	C57BL/6	C57BL/6 & CastEi
chr11	29124800	29161600	+	IAPLTR1_Mm:LTR:ERVK	chr11:29124556	UpEdge	Yes	Pnpt1	s	C57BL/6	C57BL/6
chr11	29743200	29925500	-	MTA_Mm:LTR:ERVL-MaLR	chr11:29925299	Up	Yes	4931440F15Rik; Gm22588; Rtn4; Eml6	c	C57BL/6	C57BL/6 & CastEi
chr11	29808600	29857800	-	MTA_Mm:LTR:ERVL-MaLR	chr11:29857604	Up	Yes	4931440F15Rik; Gm22588; Eml6	c	C57BL/6	C57BL/6 & CastEi
chr11	29821600	30049800	-	MTA_Mm:LTR:ERVL-MaLR	chr11:30049677	Up	Yes	4931440F15Rik; Gm22588; Eml6	c	CastEi	C57BL/6 & CastEi
chr11	30317200	30364300	+	LTRIS2:LTR:ERV1	chr11:30316851	Up;UpEdge	Yes	.	i	C57BL/6,CastEi	C57BL/6 & CastEi
chr11	31047900	31101600	+	MTB_Mm:LTR:ERVL-MaLR	chr11:31047760	Up	Yes	Asb3	s	C57BL/6,CastEi	C57BL/6 & CastEi
chr11	31198100	31243800	+	MTB:LTR:ERVL-MaLR	chr11:31197845	Up	Yes	.	i	C57BL/6	C57BL/6 & CastEi
chr11	31596400	31599500	-	RLTR10:LTR:ERVK	chr11:31599060	Up	Yes	.	i	C57BL/6	C57BL/6 & CastEi
chr11	31776900	31796700	+	IAPLTR2a2_Mm:LTR:ERVK	chr11:31774152	Up	No	.	i	C57BL/6	C57BL/6
chr11	33464500	33464800	+	MTA_Mm:LTR:ERVL-MaLR	chr11:33381872,chr11:33462286	Up	Yes	Ranbp17	as	C57BL/6	C57BL/6 & CastEi
chr11	33543800	33545600	-	MTA_Mm:LTR:ERVL-MaLR	chr11:33545283	Up	Yes	.	i	C57BL/6	C57BL/6 & CastEi
chr11	33940200	33943700	+	RLTR14_RN:LTR:ERV1	chr11:33940068	UpEdge	Yes	.	i	CastEi	C57BL/6 & CastEi
chr11	35078600	35086400	+	RLTR17:LTR:ERVK	chr11:35078422	Up	Yes	.	i	C57BL/6	C57BL/6 & CastEi
chr11	35350100	35352300	+	MTA_Mm:LTR:ERVL-MaLR	chr11:35349865	Up	Yes	Gm12122; Slit3	s	C57BL/6	C57BL/6 & CastEi
chr11	37481800	37485100	+	RLTR10:LTR:ERVK	chr11:37481792	Up;UpEdge	Yes	.	i	C57BL/6	C57BL/6
chr11	39717000	39717600	+	RLTR27:LTR:ERVK	chr11:39716817	Up	Yes	.	i	CastEi	Cast/Ei
chr11	40270600	40359700	-	MTA_Mm:LTR:ERVL-MaLR	chr11:40359284	Up	Yes	Gm12132	as	CastEi	C57BL/6 & CastEi
chr11	40571800	40625700	-	MT2_Mm:LTR:ERVL	chr11:40625521	Up	Yes	.	i	C57BL/6	C57BL/6
chr11	42770700	42793300	-	MTA_Mm:LTR:ERVL-MaLR	chr11:42793008	Up	Yes	.	i	C57BL/6	C57BL/6 & CastEi
chr11	44186200	44220600	+	LTR33:LTR:ERVL	chr11:44186290	Up	Yes	.	i	CastEi	C57BL/6 & CastEi
chr11	45622400	45667800	-	RMER19A:LTR:ERVK	chr11:45667206	Up	Yes	Gm22284	as	C57BL/6	C57BL/6
chr11	46717900	46778600	+	MTD:LTR:ERVL-MaLR	chr11:46735181	Up	No	Havcr1	s	CastEi	C57BL/6 & CastEi
chr11	46838000	46843300	+	MTE2b:LTR:ERVL-MaLR	chr11:46837929	Up;UpEdge	Yes	Timd4	s	C57BL/6	C57BL/6 & CastEi
chr11	47634300	47635400	-	MTA_Mm:LTR:ERVL-MaLR	chr11:47872550	Up	No	.	i	CastEi	C57BL/6 & CastEi
chr11	48360000	48366100	+	BGLII:LTR:ERVK	chr11:48359853	UpEdge	Yes	.	i	C57BL/6	C57BL/6
chr11	48669500	48687700	+	MTA_Mm:LTR:ERVL-MaLR	chr11:48669333	UpEdge	Yes	Gm24422	s	CastEi	C57BL/6 & CastEi
chr11	53649500	53707400	-	MTD:LTR:ERVL-MaLR	chr11:53704294	Up	No	Gm22275; Rad50	c	CastEi	C57BL/6 & CastEi
chr11	58518600	58521300	+	RLTR10:LTR:ERVK	chr11:58518575	Up;UpEdge	Yes	.	i	CastEi	Cast/Ei
chr11	58943000	58952400	-	MTA_Mm:LTR:ERVL-MaLR	chr11:58952086	Up	Yes	Hist3h2ba	as	C57BL/6	C57BL/6
chr11	60226700	60352900	-	RLTR26B_MM:LTR:ERVK	chr11:60302379	Up	Yes	Gm12265; Gm27711; Tom1l2	c	C57BL/6,CastEi	C57BL/6 & CastEi
chr11	60738200	60769800	-	MTA_Mm:LTR:ERVL-MaLR	chr11:60769605	Up	Yes	Top3a	s	C57BL/6,CastEi	C57BL/6 & CastEi
chr11	61183400	61218400	+	RMER4B:LTR:ERVK	chr11:61183258	UpEdge	Yes	Aldh3a1	s	C57BL/6	C57BL/6 & CastEi
chr11	62315700	62472700	-	MTC:LTR:ERVL-MaLR	chr11:62472480	Up	Yes	Ttc19; Ncor1;Ttc19; Ncor1; Pigl	c	C57BL/6,CastEi	C57BL/6 & CastEi
chr11	63547000	63577100	-	ORR1A4:LTR:ERVL-MaLR	chr11:63576837	Up	Yes	.	i	CastEi	Cast/Ei
chr11	63962500	64079700	-	MTD-int:LTR:ERVL-MaLR	chr11:63995612	Up	No	9630013K17Rik; Gm12289; 2810001G20Rik; Cox10	c	CastEi	C57BL/6 & CastEi
chr11	64674900	64681000	+	RMER19B:LTR:ERVK	chr11:64674428	Up	Yes	.	i	C57BL/6	C57BL/6 & CastEi
chr11	65831300	65948400	-	MTD:LTR:ERVL-MaLR	chr11:65948203	Up	Yes	Dnah9	s	C57BL/6,CastEi	C57BL/6 & CastEi
chr11	66088200	66094300	+	MTC-int:LTR:ERVL-MaLR	chr11:66088119	UpEdge	Yes	Dnah9	as	C57BL/6	C57BL/6 & CastEi
chr11	67161900	67164100	+	MTA_Mm:LTR:ERVL-MaLR	chr11:67161902	Up	Yes	.	i	C57BL/6	C57BL/6 & CastEi
chr11	68692100	68816600	+	MTC:LTR:ERVL-MaLR	chr11:68752314	Up;UpEdge	Yes	Myh10	s	C57BL/6,CastEi	C57BL/6 & CastEi
chr11	70553900	70558100	+	MTC:LTR:ERVL-MaLR	chr11:70553590	UpEdge	Yes	Pld2	s	CastEi	C57BL/6 & CastEi
chr11	71371100	71511900	-	MT2_Mm:LTR:ERVL	chr11:71505741	Up	Yes	Gm16013	s	CastEi	Cast/Ei
chr11	71545900	71552700	+	MTB_Mm:LTR:ERVL-MaLR	chr11:71545681	Up	Yes	9230020A06Rik	s	C57BL/6,CastEi	C57BL/6 & CastEi
chr11	72561500	72571700	-	RMER21A:LTR:ERV1	chr11:72571485	Up	Yes	.	i	C57BL/6	C57BL/6
chr11	73047800	73079700	+	IAPLTR2a2_Mm:LTR:ERVK	chr11:73063463	Up	Yes	Ncbp3	s	C57BL/6,CastEi	C57BL/6 & CastEi
chr11	74378400	74381600	+	MTB_Mm:LTR:ERVL-MaLR	chr11:74378271	UpEdge	Yes	.	i	C57BL/6,CastEi	C57BL/6 & CastEi
chr11	74383500	74599300	-	MTA_Mm:LTR:ERVL-MaLR	chr11:74599102	Up	Yes	Rap1gap2	s	C57BL/6,CastEi	C57BL/6 & CastEi
chr11	75474600	75509400	+	RMER19A:LTR:ERVK	chr11:75474441	Up	Yes	Prpf8	s	CastEi	C57BL/6 & CastEi
chr11	75731500	75765800	+	RMER4B:LTR:ERVK	chr11:75731096	UpEdge	Yes	Ywhae; Gm26836	c	C57BL/6	C57BL/6 & CastEi
chr11	77020900	77041300	-	MTC-int:LTR:ERVL-MaLR	chr11:77040905	Up	Yes	Slc6a4	as	CastEi	C57BL/6 & CastEi
chr11	78444600	78444900	+	RMER19B:LTR:ERVK	chr11:78443619	Up	Yes	Gm11195	s	CastEi	C57BL/6 & CastEi
chr11	78706400	78741100	-	MTD:LTR:ERVL-MaLR	chr11:78740929	Up	Yes	.	i	C57BL/6	C57BL/6
chr11	80590200	80590400	-	MER21B:LTR:ERVL	chr11:80590419	Up	No	Myo1d	s	C57BL/6	C57BL/6 & CastEi
chr11	82034400	82037400	+	BGLII:LTR:ERVK	chr11:82030641	Up	No	Ccl2; Gm17268	c	C57BL/6	C57BL/6
chr11	83065800	83077200	-	MT2_Mm:LTR:ERVL	chr11:83071001	Up	Yes	Slfn2	as	C57BL/6,CastEi	C57BL/6 & CastEi
chr11	83992700	84026800	+	MTC:LTR:ERVL-MaLR	chr11:83992563	Up	Yes	Synrg	s	C57BL/6,CastEi	C57BL/6 & CastEi
chr11	85191400	85235100	-	MTB:LTR:ERVL-MaLR	chr11:85243987	Up	No	Appbp2	s	C57BL/6	C57BL/6 & CastEi
chr11	85358100	85363900	-	MTD:LTR:ERVL-MaLR	chr11:85363642	Up	Yes	Bcas3	as	C57BL/6	C57BL/6 & CastEi
chr11	87177200	87219500	+	MTC-int:LTR:ERVL-MaLR	chr11:87176714	UpEdge	Yes	Trim37	s	CastEi	C57BL/6 & CastEi
chr11	88890200	88894900	-	RLTR4_Mm:LTR:ERV1	chr11:88896269	Up	No	.	i	CastEi	.
chr11	88962400	88967700	-	RMER6BA:LTR:ERVK	chr11:88966800	Up	Yes	Gm15698	s	C57BL/6,CastEi	C57BL/6 & CastEi
chr11	89900300	89928400	+	MTB:LTR:ERVL-MaLR	chr11:89900128	Up	Yes	.	i	C57BL/6,CastEi	C57BL/6 & CastEi
chr11	90532700	90622400	-	MTA_Mm:LTR:ERVL-MaLR	chr11:90621171	Up	Yes	Stxbp4	s	C57BL/6,CastEi	C57BL/6 & CastEi
chr11	90848100	90850800	-	MTB_Mm:LTR:ERVL-MaLR	chr11:90850578	Up	Yes	4930405D11Rik	as	C57BL/6	C57BL/6
chr11	91167500	91167900	+	MTA_Mm:LTR:ERVL-MaLR	chr11:91047338	Up	No	.	i	CastEi	C57BL/6 & CastEi
chr11	91920900	91923800	+	RLTR10-int:LTR:ERVK	chr11:91920839	UpEdge	Yes	.	i	CastEi	C57BL/6 & CastEi
chr11	92214100	92233700	+	MTA_Mm:LTR:ERVL-MaLR	chr11:92213920	Up	Yes	.	i	C57BL/6	C57BL/6 & CastEi
chr11	92214600	92233700	+	MTA_Mm:LTR:ERVL-MaLR	chr11:92214496	Up	Yes	.	i	CastEi	Cast/Ei
chr11	93155700	93601700	+	MTC:LTR:ERVL-MaLR	chr11:93155463	Up	Yes	Gm24856; Car10	c	C57BL/6,CastEi	C57BL/6 & CastEi
chr11	93629400	93650300	-	MTB_Mm:LTR:ERVL-MaLR	chr11:93650096	Up	Yes	.	i	C57BL/6	C57BL/6 & CastEi
chr11	94960200	94965000	+	MTB_Mm:LTR:ERVL-MaLR	chr11:94960031	Up	Yes	Sgca	as	C57BL/6,CastEi	C57BL/6 & CastEi
chr11	95863600	95900200	-	MTA_Mm:LTR:ERVL-MaLR	chr11:95899824	Up	Yes	Gm11534; B4galnt2	c	C57BL/6,CastEi	C57BL/6 & CastEi
chr11	95932400	95942900	+	RMER19B:LTR:ERVK	chr11:95932293	Up	Yes	.	i	CastEi	C57BL/6 & CastEi
chr11	96483500	96758700	+	MTC:LTR:ERVL-MaLR	chr11:96483605	Up	Yes	2010300F17Rik; Skap1;Skap1	c	C57BL/6,CastEi	C57BL/6 & CastEi
chr11	97596100	97603600	-	ERV3-16A3_LTR:LTR:ERVL	chr11:97603172	Up	Yes	.	i	C57BL/6,CastEi	C57BL/6 & CastEi
chr11	98067500	98073000	+	RLTR27:LTR:ERVK	chr11:98067376	UpEdge	Yes	.	i	CastEi	C57BL/6 & CastEi
chr11	100766000	100774000	-	ORR1B2:LTR:ERVL-MaLR	chr11:100774260	Up	Yes	Ghdc	s	C57BL/6	C57BL/6 & CastEi
chr11	100887000	100939000	-	MTA_Mm:LTR:ERVL-MaLR	chr11:100942988	Up	No	Stat3	s	C57BL/6	C57BL/6 & CastEi
chr11	102030000	102033000	-	RMER6A:LTR:ERVK	chr11:102032645	Up	Yes	E130111B04Rik	s	C57BL/6	C57BL/6 & CastEi
chr11	103668000	103669000	+	MTA_Mm:LTR:ERVL-MaLR	chr11:103475271,chr11:103537927	Up	Yes	.	i	CastEi	C57BL/6 & CastEi
chr11	104084000	104090000	+	ORR1C1:LTR:ERVL-MaLR	chr11:104083964	Up;UpEdge	Yes	.	i	C57BL/6	C57BL/6 & CastEi
chr11	104557000	104563000	-	RMER6A:LTR:ERVK	chr11:104562072	Up	Yes	Gm11665; Myl4; Gm22000	c	C57BL/6	C57BL/6
chr11	104591000	104596000	+	MTC:LTR:ERVL-MaLR	chr11:104590928	Up	Yes	.	i	C57BL/6	C57BL/6 & CastEi
chr11	106502000	106613000	-	MTC:LTR:ERVL-MaLR	chr11:106600918	Up	Yes	Tex2	s	C57BL/6,CastEi	C57BL/6 & CastEi
chr11	106654000	106724000	-	RLTR11B:LTR:ERVK	chr11:106724195	Up	Yes	Pecam1	s	C57BL/6	C57BL/6 & CastEi
chr11	109036000	109081000	+	MTD:LTR:ERVL-MaLR	chr11:109036385	UpEdge	Yes	Gm24149	as	CastEi	C57BL/6 & CastEi
chr11	109312000	109313000	+	MTA_Mm:LTR:ERVL-MaLR	chr11:109311596	Up	Yes	.	i	C57BL/6	C57BL/6 & CastEi
chr11	113432000	113434000	+	MTD:LTR:ERVL-MaLR	chr11:113431970	UpEdge	Yes	Slc39a11	as	C57BL/6,CastEi	C57BL/6 & CastEi
chr11	114156000	114157000	+	RLTR10:LTR:ERVK	chr11:114155624	Up;UpEdge	Yes	.	i	CastEi	C57BL/6 & CastEi
chr11	114498000	114500000	-	MTB:LTR:ERVL-MaLR	chr11:114500144	Up	Yes	.	i	C57BL/6	C57BL/6 & CastEi
chr11	115136000	115147000	+	MTA_Mm:LTR:ERVL-MaLR	chr11:115135681	UpEdge	Yes	Rab37	s	C57BL/6	C57BL/6 & CastEi
chr11	116177000	116178000	+	MTC-int:LTR:ERVL-MaLR	chr11:116176693	Up	Yes	Acox1	as	CastEi	C57BL/6 & CastEi
chr11	116586000	116598000	+	MTC:LTR:ERVL-MaLR	chr11:116586203	Up	Yes	Aanat; Rhbdf2	c	C57BL/6	C57BL/6 & CastEi
chr11	116743000	116776000	+	MTA_Mm:LTR:ERVL-MaLR	chr11:116743086	UpEdge	Yes	BC018473; St6galnac1	c	CastEi	C57BL/6 & CastEi
chr11	116995000	117012000	-	MTB_Mm:LTR:ERVL-MaLR	chr11:117011983	Up	Yes	.	i	C57BL/6,CastEi	C57BL/6 & CastEi
chr11	118295000	118295000	+	MT2B:LTR:ERVL	chr11:118184392	Up	Yes	.	i	CastEi	Cast/Ei
chr11	119603000	119899000	+	ORR1A2-int:LTR:ERVL-MaLR	chr11:119660365	Up	Yes	Gm23663; Rptoros; Rptor	c	C57BL/6,CastEi	C57BL/6 & CastEi
chr11	121452000	121617000	+	MTA_Mm:LTR:ERVL-MaLR	chr11:121548643	Up	No	Zfp750; Tbcd; B3gntl1	c	C57BL/6,CastEi	C57BL/6 & CastEi
chr11	121613000	121614000	-	MTA_Mm:LTR:ERVL-MaLR,MTC-int:LTR:ERVL-MaLR	chr11:121813014,chr11:121818132	Up	Yes	Tbcd	as	CastEi	C57BL/6 & CastEi
chr11	121616000	121668000	-	MTB_Mm:LTR:ERVL-MaLR	chr11:121667824	Up	Yes	Tbcd; B3gntl1	c	C57BL/6,CastEi	C57BL/6 & CastEi
chr11	121772000	121810000	+	RMER19A:LTR:ERVK	chr11:121772088	Up;UpEdge	Yes	Gm12589	s	C57BL/6,CastEi	C57BL/6 & CastEi
chr11	121882000	121884000	-	RLTR10-int:LTR:ERVK	chr11:121882124	UpEdge	Yes	Gm12590	s	C57BL/6	C57BL/6 & CastEi
chr12	3998390	3998540	+	MTA_Mm:LTR:ERVL-MaLR	chr12:3945735	Up	Yes	Efr3b	as	CastEi	C57BL/6 & CastEi
chr12	4046920	4068310	+	MTB:LTR:ERVL-MaLR	chr12:4046703	Up	Yes	.	i	CastEi	C57BL/6 & CastEi
chr12	4209450	4234350	-	MTD:LTR:ERVL-MaLR	chr12:4231958	Up	No	Ptrhd1; Cenpo; Adcy3	c	C57BL/6	C57BL/6 & CastEi
chr12	5874710	5985550	+	MTD:LTR:ERVL-MaLR	chr12:5874668	Up	Yes	.	i	C57BL/6,CastEi	C57BL/6 & CastEi
chr12	6659320	6660060	+	MTA_Mm:LTR:ERVL-MaLR	chr12:6633118	Up	Yes	.	i	CastEi	C57BL/6 & CastEi
chr12	7296760	7345890	-	MTB_Mm:LTR:ERVL-MaLR	chr12:7345696	Up	Yes	.	i	C57BL/6	C57BL/6
chr12	7453580	7460470	-	MTB_Mm:LTR:ERVL-MaLR	chr12:7460245	Up	Yes	.	i	C57BL/6	C57BL/6 & CastEi
chr12	7887340	7901890	+	IAPLTR2a2_Mm:LTR:ERVK	chr12:7887123	Up	Yes	.	i	C57BL/6	C57BL/6 & CastEi
chr12	8873870	8880750	-	MTC:LTR:ERVL-MaLR	chr12:8880483	Up	Yes	9930038B18Rik	s	C57BL/6,CastEi	C57BL/6 & CastEi
chr12	9081980	9301100	+	MTA_Mm:LTR:ERVL-MaLR	chr12:9081861	Up	Yes	.	i	C57BL/6	C57BL/6 & CastEi
chr12	9782450	9790300	+	MTA_Mm:LTR:ERVL-MaLR	chr12:9782265	Up	Yes	.	i	C57BL/6	C57BL/6 & CastEi
chr12	10118800	10260800	+	MTB:LTR:ERVL-MaLR	chr12:10118649	Up	Yes	.	i	C57BL/6	C57BL/6 & CastEi
chr12	10159500	10226500	-	MTB:LTR:ERVL-MaLR	chr12:10226260	Up	Yes	.	i	C57BL/6	C57BL/6 & CastEi
chr12	10485200	10487000	-	MTA_Mm-int:LTR:ERVL-MaLR	chr12:10545320	Up	Yes	.	i	C57BL/6	C57BL/6 & CastEi
chr12	11330200	11392900	+	MTC:LTR:ERVL-MaLR	chr12:11330007	Up	Yes	Vsnl1	as	CastEi	C57BL/6 & CastEi
chr12	11660200	11667200	+	MTA_Mm:LTR:ERVL-MaLR	chr12:11660016	UpEdge	Yes	.	i	C57BL/6	C57BL/6 & CastEi
chr12	13098500	13112800	-	MTA_Mm:LTR:ERVL-MaLR	chr12:13112434	Up	Yes	.	i	C57BL/6	C57BL/6
chr12	13607800	13632900	-	MTA_Mm:LTR:ERVL-MaLR	chr12:13632554	Up	Yes	.	i	C57BL/6	C57BL/6 & CastEi
chr12	13631100	13633000	-	MTA_Mm-int:LTR:ERVL-MaLR	chr12:13786173	Up	Yes	.	i	C57BL/6,CastEi	C57BL/6 & CastEi
chr12	13702900	13707600	+	MTC-int:LTR:ERVL-MaLR,MTD:LTR:ERVL-MaLR	chr12:13702991,chr12:13704637	Up	Yes	.	i	C57BL/6	C57BL/6 & CastEi
chr12	13702900	13782500	+	MTD:LTR:ERVL-MaLR	chr12:13702991	Up	Yes	.	i	C57BL/6	C57BL/6 & CastEi
chr12	13802900	13849500	+	MTA_Mm:LTR:ERVL-MaLR	chr12:13692500	Up	No	.	i	C57BL/6	C57BL/6 & CastEi
chr12	13988800	13999100	-	MTB:LTR:ERVL-MaLR	chr12:14007343	Up	Yes	.	i	CastEi	C57BL/6 & CastEi
chr12	14261500	14373200	+	MTC:LTR:ERVL-MaLR	chr12:14261315	Up	Yes	.	i	C57BL/6,CastEi	C57BL/6 & CastEi
chr12	14521300	14619200	+	BGLII:LTR:ERVK	chr12:14578276	Up	Yes	.	i	CastEi	C57BL/6 & CastEi
chr12	14521300	14547100	+	MTB_Mm-int:LTR:ERVL-MaLR	chr12:14520700	Up	Yes	.	i	CastEi	C57BL/6 & CastEi
chr12	15691400	15696400	+	BGLII:LTR:ERVK	chr12:15691436	Up	Yes	.	i	C57BL/6	C57BL/6 & CastEi
chr12	17065400	17077200	+	MTC:LTR:ERVL-MaLR	chr12:17065219	Up	Yes	.	i	C57BL/6	C57BL/6 & CastEi
chr12	17233600	17251000	-	MTC-int:LTR:ERVL-MaLR	chr12:17248616	Up	Yes	.	i	C57BL/6,CastEi	C57BL/6 & CastEi
chr12	17561500	17565200	+	MTC:LTR:ERVL-MaLR	chr12:17561385	Up	Yes	.	i	C57BL/6	C57BL/6
chr12	17567900	17590700	-	ORR1B1-int:LTR:ERVL-MaLR	chr12:17589999	Up	Yes	.	i	C57BL/6	C57BL/6 & CastEi
chr12	18135900	18328500	+	MTA_Mm:LTR:ERVL-MaLR	chr12:18144841	Up	Yes	.	i	C57BL/6	C57BL/6 & CastEi
chr12	18514400	18535600	+	MTA_Mm:LTR:ERVL-MaLR	chr12:18527203	Up	Yes	5730507C01Rik	s	C57BL/6	C57BL/6 & CastEi
chr12	19118800	19119000	+	MT2_Mm:LTR:ERVL	chr12:18963636	Up	Yes	.	i	CastEi	Cast/Ei
chr12	19559500	19660700	+	RLTR10:LTR:ERVK	chr12:19559469	UpEdge	Yes	Gm9257	s	C57BL/6	C57BL/6
chr12	19560000	19649100	+	RLTR10-int:LTR:ERVK	chr12:19559928	Up	Yes	Gm9257	s	CastEi	C57BL/6 & CastEi
chr12	20996700	21007800	-	RLTR10-int:LTR:ERVK	chr12:21006820	Up	Yes	Gm21989	as	CastEi	C57BL/6 & CastEi
chr12	21037200	21040400	+	RLTR10D:LTR:ERVK	chr12:21037099	UpEdge	Yes	Gm21989	s	C57BL/6	C57BL/6 & CastEi
chr12	22051600	22055500	+	MTC:LTR:ERVL-MaLR	chr12:22051426	UpEdge	Yes	.	i	CastEi	Cast/Ei
chr12	23258200	23258800	-	IAP-d-int:LTR:ERVK	chr12:23576781	Up	Yes	.	i	CastEi	Cast/Ei
chr12	23286800	23293600	-	MTA_Mm:LTR:ERVL-MaLR	chr12:23293274	Up	Yes	.	i	C57BL/6	C57BL/6
chr12	24974900	25059500	+	MTB_Mm:LTR:ERVL-MaLR	chr12:24970620	Up	Yes	Kidins220	s	C57BL/6	C57BL/6 & CastEi
chr12	27366900	27386400	+	MTC:LTR:ERVL-MaLR	chr12:27366727	UpEdge	Yes	.	i	C57BL/6	C57BL/6 & CastEi
chr12	27802900	27837500	+	MTA_Mm:LTR:ERVL-MaLR	chr12:27802738	Up	Yes	.	i	C57BL/6,CastEi	C57BL/6 & CastEi
chr12	28117300	28119300	+	ORR1A1-int:LTR:ERVL-MaLR	chr12:28116278	UpEdge	Yes	.	i	C57BL/6	C57BL/6
chr12	28469900	28475800	-	MTA_Mm:LTR:ERVL-MaLR	chr12:28475441	Up	Yes	1700022F17Rik; Dcdc2c	s	C57BL/6	C57BL/6 & CastEi
chr12	29292900	29314700	+	MTD:LTR:ERVL-MaLR	chr12:29292786	Up	Yes	.	i	CastEi	C57BL/6 & CastEi
chr12	30133100	30137500	-	MTC-int:LTR:ERVL-MaLR	chr12:30136714	Up	Yes	.	i	C57BL/6	C57BL/6 & CastEi
chr12	30306300	30317700	-	RLTR34B_MM:LTR:ERVK	chr12:30317283	Up	Yes	Sntg2	s	C57BL/6	C57BL/6
chr12	30692500	30794400	-	MTC:LTR:ERVL-MaLR	chr12:30794151	Up	Yes	.	i	C57BL/6,CastEi	C57BL/6 & CastEi
chr12	31567600	31568900	-	LTR33:LTR:ERVL	chr12:31568679	Up	Yes	.	i	C57BL/6,CastEi	C57BL/6 & CastEi
chr12	31958500	32061300	-	MTA_Mm:LTR:ERVL-MaLR	chr12:32011579	Up	Yes	Prkar2b	s	C57BL/6	C57BL/6 & CastEi
chr12	32704100	32770200	+	MTD:LTR:ERVL-MaLR	chr12:32704039	Up;UpEdge	Yes	.	i	C57BL/6,CastEi	C57BL/6 & CastEi
chr12	34256700	34256900	+	MTA_Mm:LTR:ERVL-MaLR	chr12:33949289	Up	Yes	Hdac9	as	C57BL/6	C57BL/6 & CastEi
chr12	35672300	35677800	-	MTA_Mm:LTR:ERVL-MaLR	chr12:35677367	Up	Yes	.	i	C57BL/6	C57BL/6 & CastEi
chr12	36014600	36042600	-	MTA_Mm:LTR:ERVL-MaLR	chr12:36033897	Up	Yes	Tspan13	s	CastEi	C57BL/6 & CastEi
chr12	36814400	36827200	+	MTA_Mm:LTR:ERVL-MaLR	chr12:36814241	Up	Yes	Mir5099	s	CastEi	C57BL/6 & CastEi
chr12	37336100	37362900	+	MTA_Mm:LTR:ERVL-MaLR	chr12:37335850	Up	Yes	Agmo	s	CastEi	C57BL/6 & CastEi
chr12	37362400	37369900	+	MTA_Mm:LTR:ERVL-MaLR	chr12:37362156	UpEdge	Yes	Agmo	s	C57BL/6	C57BL/6 & CastEi
chr12	37742000	37755700	+	MTA_Mm:LTR:ERVL-MaLR	chr12:37741842	Up	Yes	.	i	C57BL/6	C57BL/6 & CastEi
chr12	38310700	38634000	+	MTB_Mm:LTR:ERVL-MaLR	chr12:38310539	Up	Yes	Dgkb	s	CastEi	Cast/Ei
chr12	40315700	40445800	-	MTB:LTR:ERVL-MaLR	chr12:40351633	Up	Yes	Zfp277	s	C57BL/6,CastEi	C57BL/6 & CastEi
chr12	40814100	40876700	-	MTB_Mm:LTR:ERVL-MaLR	chr12:40876232	Up	Yes	Dock4	as	C57BL/6,CastEi	C57BL/6 & CastEi
chr12	44436100	44598500	+	MTA_Mm:LTR:ERVL-MaLR	chr12:44435968	Up	Yes	Nrcam	s	C57BL/6	C57BL/6
chr12	44835400	44839700	+	MTA_Mm:LTR:ERVL-MaLR	chr12:44773781	Up	No	.	i	CastEi	C57BL/6 & CastEi
chr12	44855800	45099600	-	RLTR41A2:LTR:ERV1	chr12:45099461	Up	Yes	Gm15902; Stxbp6	s	C57BL/6	C57BL/6 & CastEi
chr12	46838300	46841000	+	MTA_Mm:LTR:ERVL-MaLR	chr12:46838100	Up	Yes	.	i	C57BL/6	C57BL/6 & CastEi
chr12	47309400	47315000	-	MTA_Mm:LTR:ERVL-MaLR	chr12:47314689	Up	Yes	.	i	C57BL/6	C57BL/6
chr12	47328900	47331300	-	RLTR10:LTR:ERVK	chr12:47331604	Up	No	.	i	CastEi	C57BL/6 & CastEi
chr12	48006100	48006700	-	MTA_Mm:LTR:ERVL-MaLR	chr12:48165655	Up	Yes	.	i	C57BL/6	C57BL/6 & CastEi
chr12	48164200	48166100	-	MTA_Mm:LTR:ERVL-MaLR	chr12:48408130	Up	Yes	.	i	C57BL/6	C57BL/6 & CastEi
chr12	51844400	51849400	-	MLTR11B:LTR:ERVK	chr12:51849372	Up	Yes	.	i	C57BL/6,CastEi	C57BL/6 & CastEi
chr12	52232600	52310900	+	MTC:LTR:ERVL-MaLR	chr12:52232557	Up	Yes	Nubpl	s	C57BL/6,CastEi	C57BL/6 & CastEi
chr12	53988500	54079200	-	MTC:LTR:ERVL-MaLR	chr12:54078580	Up	Yes	1700060O08Rik; Npas3	c	C57BL/6,CastEi	C57BL/6 & CastEi
chr12	54391300	54395200	+	RLTR10:LTR:ERVK	chr12:54391294	Up;UpEdge	Yes	.	i	C57BL/6	C57BL/6 & CastEi
chr12	54605800	54610400	-	MTA_Mm:LTR:ERVL-MaLR	chr12:54610148	Up	Yes	.	i	C57BL/6	C57BL/6 & CastEi
chr12	54893700	54986400	-	ORR1A2:LTR:ERVL-MaLR	chr12:54937518	Up	Yes	Baz1a;Gm20403; Baz1a	s	C57BL/6,CastEi	C57BL/6 & CastEi
chr12	55507700	55530400	+	MLT1D:LTR:ERVL-MaLR	chr12:55507582	UpEdge	Yes	.	i	CastEi	C57BL/6 & CastEi
chr12	55570700	55573000	+	RMER19A:LTR:ERVK	chr12:55570552	Up	Yes	.	i	C57BL/6	C57BL/6 & CastEi
chr12	56591000	56591900	+	MTA_Mm:LTR:ERVL-MaLR	chr12:56590846	Up	Yes	C87198; Gm26973	s	C57BL/6	C57BL/6 & CastEi
chr12	57230400	57497100	+	MTA_Mm:LTR:ERVL-MaLR	chr12:57391881	Up	Yes	Prps1l3; Gm16246; Mipol1	c	C57BL/6	C57BL/6 & CastEi
chr12	57303300	57497100	+	ORR1A2:LTR:ERVL-MaLR	chr12:57453140	Up	Yes	Gm16246; Mipol1	c	CastEi	C57BL/6 & CastEi
chr12	57999400	57999700	-	MTA_Mm:LTR:ERVL-MaLR	chr12:58294433	Up	Yes	.	i	CastEi	C57BL/6 & CastEi
chr12	59287600	59304000	-	MT2_Mm:LTR:ERVL	chr12:59297844	Up	Yes	.	i	C57BL/6	C57BL/6
chr12	60706900	60707000	-	IAPLTR2_Mm:LTR:ERVK	chr12:60803575	Up	Yes	.	i	CastEi	Cast/Ei
chr12	62821000	62821100	-	MTA_Mm:LTR:ERVL-MaLR	chr12:63049251	Up	Yes	.	i	CastEi	C57BL/6 & CastEi
chr12	64464200	64464600	+	MTA_Mm:LTR:ERVL-MaLR	chr12:64396562	Up	Yes	.	i	CastEi	C57BL/6 & CastEi
chr12	64678600	64680400	+	MTA_Mm-int:LTR:ERVL-MaLR,MTA_Mm:LTR:ERVL-MaLR	chr12:64463986,chr12:64464381	Up	Yes	.	i	C57BL/6	C57BL/6 & CastEi
chr12	64965700	65022600	+	MTA_Mm:LTR:ERVL-MaLR	chr12:65003723	Up	No	Fam179b	s	C57BL/6,CastEi	C57BL/6 & CastEi
chr12	65178800	65229600	-	MTA_Mm:LTR:ERVL-MaLR	chr12:65229425	Up	Yes	Wdr20rt	as	C57BL/6,CastEi	C57BL/6 & CastEi
chr12	65697700	65697900	+	MTA_Mm:LTR:ERVL-MaLR	chr12:65506149	Up	Yes	.	i	CastEi	Cast/Ei
chr12	66470000	66825700	-	MTB_Mm:LTR:ERVL-MaLR	chr12:66825521	Up	Yes	Mdga2; Gm23826	s	CastEi	C57BL/6 & CastEi
chr12	67650300	67658500	+	RMER19A:LTR:ERVK	chr12:67651165	Up	Yes	.	i	C57BL/6,CastEi	C57BL/6 & CastEi
chr12	71361800	71362400	+	ORR1B1:LTR:ERVL-MaLR	chr12:71361768	Up	Yes	.	i	C57BL/6	C57BL/6 & CastEi
chr12	72125300	72128100	+	MTA_Mm:LTR:ERVL-MaLR	chr12:71913181	Up	No	Ccdc175	as	C57BL/6,CastEi	C57BL/6 & CastEi
chr12	73295200	73298100	-	MTA_Mm:LTR:ERVL-MaLR	chr12:73297630	Up	Yes	Slc38a6	as	C57BL/6,CastEi	C57BL/6 & CastEi
chr12	73843100	73846800	-	ORR1E:LTR:ERVL-MaLR	chr12:73846675	Up	Yes	.	i	C57BL/6	C57BL/6 & CastEi
chr12	74897600	74992700	-	MTA_Mm:LTR:ERVL-MaLR	chr12:74992319	Up	Yes	Kcnh5	s	C57BL/6,CastEi	C57BL/6 & CastEi
chr12	75208300	75208600	+	MTB_Mm:LTR:ERVL-MaLR	chr12:75094987	Up	No	.	i	CastEi	C57BL/6 & CastEi
chr12	75745900	75764800	-	IAPEY3C_LTR:LTR:ERVK	chr12:75764691	Up	Yes	.	i	C57BL/6,CastEi	C57BL/6 & CastEi
chr12	76116200	76125400	-	MTD:LTR:ERVL-MaLR	chr12:76125233	Up	Yes	Esr2	s	C57BL/6,CastEi	C57BL/6 & CastEi
chr12	76204000	76217800	-	MTD:LTR:ERVL-MaLR	chr12:76217480	Up	Yes	Tex21	s	C57BL/6	C57BL/6 & CastEi
chr12	77644600	77677400	+	MTB:LTR:ERVL-MaLR	chr12:77644383	Up	Yes	.	i	CastEi	C57BL/6 & CastEi
chr12	78226100	78623400	+	MTA_Mm:LTR:ERVL-MaLR	chr12:78387774	Up	Yes	Gphn	s	C57BL/6	C57BL/6 & CastEi
chr12	80447400	80459700	-	RMER19A:LTR:ERVK	chr12:80459312	Up	Yes	.	i	CastEi	C57BL/6 & CastEi
chr12	80644000	80683300	+	MTC:LTR:ERVL-MaLR	chr12:80674899	Up	No	Erh; Slc39a9	c	CastEi	C57BL/6 & CastEi
chr12	81826100	81853600	+	MTA_Mm:LTR:ERVL-MaLR	chr12:81753082	Up	Yes	.	i	C57BL/6,CastEi	C57BL/6 & CastEi
chr12	82359300	82359500	-	MTA_Mm:LTR:ERVL-MaLR	chr12:82360739	Up	Yes	Sipa1l1	as	CastEi	C57BL/6 & CastEi
chr12	84383800	84384100	+	MTA_Mm:LTR:ERVL-MaLR	chr12:84358459	Up	Yes	Entpd5	as	C57BL/6	C57BL/6 & CastEi
chr12	84477200	84478100	+	MTA_Mm:LTR:ERVL-MaLR	chr12:84383624	Up	No	Lin52	s	CastEi	C57BL/6 & CastEi
chr12	84478500	84478700	+	MTA_Mm:LTR:ERVL-MaLR	chr12:84383624,chr12:84391079	Up	No	Lin52	s	CastEi	C57BL/6 & CastEi
chr12	84602600	84637700	-	MTC:LTR:ERVL-MaLR	chr12:84637317	Up	Yes	Abcd4	s	C57BL/6,CastEi	C57BL/6 & CastEi
chr12	85856400	86026400	+	RLTR10F:LTR:ERVK	chr12:85856197	Up;UpEdge	Yes	Gm26531; Ttll5	c	C57BL/6	C57BL/6 & CastEi
chr12	86700500	86706000	-	MTD:LTR:ERVL-MaLR	chr12:86705821	Up	Yes	Angel1	s	C57BL/6	C57BL/6 & CastEi
chr12	87310000	87329400	-	MER31A:LTR:ERV1	chr12:87329180	Up	Yes	Sptlc2	s	C57BL/6,CastEi	C57BL/6 & CastEi
chr12	87528700	87538600	+	MTA_Mm:LTR:ERVL-MaLR	chr12:87528036	Up	Yes	.	i	C57BL/6	C57BL/6 & CastEi
chr12	88124400	88134200	-	ORR1A3-int:LTR:ERVL-MaLR	chr12:88133056	Up	Yes	.	i	C57BL/6	C57BL/6 & CastEi
chr12	88286200	88295000	-	IAPLTR2b:LTR:ERVK	chr12:88294754	Up	Yes	.	i	C57BL/6	C57BL/6
chr12	88685500	88708600	+	MTD:LTR:ERVL-MaLR	chr12:88631086	Up	Yes	.	i	CastEi	C57BL/6 & CastEi
chr12	91140100	91141600	+	RLTR10:LTR:ERVK	chr12:91139744	UpEdge	Yes	Cep128	as	C57BL/6	C57BL/6
chr12	91188600	91195300	+	MTB_Mm:LTR:ERVL-MaLR	chr12:91188381	UpEdge	Yes	Cep128	as	C57BL/6	C57BL/6 & CastEi
chr12	91615900	91617800	-	MTC:LTR:ERVL-MaLR	chr12:91617550	Up	Yes	.	i	C57BL/6,CastEi	C57BL/6 & CastEi
chr12	96138200	96141500	-	RLTR10:LTR:ERVK	chr12:96140972	Up	Yes	.	i	C57BL/6	C57BL/6
chr12	98018300	98022900	-	MTA_Mm:LTR:ERVL-MaLR	chr12:98057375	Up	Yes	.	i	CastEi	C57BL/6 & CastEi
chr12	98174100	98176300	+	RLTR10:LTR:ERVK	chr12:98173712	UpEdge	Yes	.	i	CastEi	C57BL/6 & CastEi
chr12	98197800	98199700	+	MTB:LTR:ERVL-MaLR	chr12:98197638	Up	Yes	.	i	C57BL/6	C57BL/6 & CastEi
chr12	98216900	98219700	+	MTA_Mm:LTR:ERVL-MaLR	chr12:97933500	Up	Yes	Galc	as	CastEi	C57BL/6 & CastEi
chr12	98628100	98669100	+	MTA_Mm:LTR:ERVL-MaLR	chr12:98649222	Up	Yes	Spata7	s	C57BL/6	C57BL/6 & CastEi
chr12	99408300	99409500	+	MTC:LTR:ERVL-MaLR	chr12:99405468	Up	No	Foxn3	as	CastEi	C57BL/6 & CastEi
chr12	100125000	100160000	-	MTB:LTR:ERVL-MaLR	chr12:100158028	Up	Yes	Nrde2	s	C57BL/6,CastEi	C57BL/6 & CastEi
chr12	100548000	100727000	-	MTEa:LTR:ERVL-MaLR	chr12:100726820	Up	Yes	Rps6ka5	s	C57BL/6,CastEi	C57BL/6
chr12	100967000	100967000	+	MTB:LTR:ERVL-MaLR	chr12:100914492	Up	Yes	Ccdc88c	as	CastEi	C57BL/6 & CastEi
chr12	101098000	101100000	+	IAPEY3C_LTR:LTR:ERVK	chr12:101097698	UpEdge	Yes	.	i	CastEi	Cast/Ei
chr12	102175000	102176000	-	MTC:LTR:ERVL-MaLR	chr12:102360114	Up	Yes	Slc24a4	as	CastEi	C57BL/6 & CastEi
chr12	102175000	102176000	-	MTA_Mm:LTR:ERVL-MaLR	chr12:102317430	Up	Yes	Slc24a4	as	C57BL/6	C57BL/6 & CastEi
chr12	102311000	102383000	+	ORR1C1:LTR:ERVL-MaLR	chr12:102310684	Up	Yes	Rin3	s	C57BL/6	.
chr12	104688000	104752000	-	MTC:LTR:ERVL-MaLR	chr12:104727224	Up	Yes	Dicer1	s	C57BL/6,CastEi	C57BL/6 & CastEi
chr12	105463000	105465000	-	MTA_Mm:LTR:ERVL-MaLR	chr12:105585599	Up	Yes	D430019H16Rik	as	C57BL/6	C57BL/6 & CastEi
chr12	106095000	106099000	-	MTEa:LTR:ERVL-MaLR	chr12:106098877	Up	Yes	.	i	C57BL/6	C57BL/6 & CastEi
chr12	107440000	107440000	+	MTA_Mm:LTR:ERVL-MaLR	chr12:107310121	Up	Yes	.	i	CastEi	.
chr12	108897000	109028000	+	MTC:LTR:ERVL-MaLR	chr12:108920020	Up	Yes	Wdr25	s	C57BL/6,CastEi	C57BL/6 & CastEi
chr12	109757000	109847000	+	MTA_Mm:LTR:ERVL-MaLR	chr12:109757016	Up;UpEdge	Yes	.	i	C57BL/6,CastEi	C57BL/6 & CastEi
chr12	111011000	111011000	+	MTA_Mm:LTR:ERVL-MaLR	chr12:110878316	Up	Yes	.	i	CastEi	C57BL/6 & CastEi
chr12	113289000	113299000	-	MTA_Mm-int:LTR:ERVL-MaLR	chr12:113514347	Up	Yes	Ighg2c	s	C57BL/6	.
chr12	114853000	114856000	-	RLTR10-int:LTR:ERVK	chr12:115093720	Up	No	.	i	C57BL/6	C57BL/6 & CastEi
chr12	114941000	114945000	+	IAPLTR2a2_Mm:LTR:ERVK	chr12:114940986	UpEdge	Yes	.	i	C57BL/6	C57BL/6
chr12	114978000	114988000	-	MTA_Mm:LTR:ERVL-MaLR	chr12:114988060	Up	Yes	.	i	C57BL/6,CastEi	C57BL/6 & CastEi
chr12	116194000	116197000	+	MTC:LTR:ERVL-MaLR	chr12:116193532	Up	Yes	.	i	C57BL/6,CastEi	C57BL/6
chr12	116405000	116463000	+	MTB:LTR:ERVL-MaLR	chr12:116455612	Up	Yes	Ncapg2	s	C57BL/6	C57BL/6 & CastEi
chr12	117843000	117879000	+	MTB_Mm:LTR:ERVL-MaLR	chr12:117864034	Up	Yes	Cdca7l;Cdca7l; Dnah11	c	C57BL/6,CastEi	C57BL/6 & CastEi
chr13	3644520	3651120	+	MTA_Mm:LTR:ERVL-MaLR	chr13:3644426	Up	Yes	Gm23084; Asb13	s	C57BL/6,CastEi	C57BL/6 & CastEi
chr13	4312800	4332530	+	ORR1A0-int:LTR:ERVL-MaLR	chr13:4311827	UpEdge	Yes	.	i	C57BL/6	C57BL/6 & CastEi
chr13	4569490	4586540	+	RLTR1B-int:LTR:ERV1	chr13:4569025	Up	Yes	Akr1c21	s	CastEi	C57BL/6 & CastEi
chr13	5454970	5508760	+	RLTR10C:LTR:ERVK	chr13:5454572	UpEdge	Yes	.	i	C57BL/6	C57BL/6 & CastEi
chr13	6147000	6171680	-	MT2A:LTR:ERVL	chr13:6171392	Up	Yes	.	i	CastEi	C57BL/6 & CastEi
chr13	7787460	7791040	+	BGLII:LTR:ERVK	chr13:7787262	Up	Yes	.	i	C57BL/6	C57BL/6 & CastEi
chr13	7841940	7842000	-	MTA_Mm:LTR:ERVL-MaLR	chr13:8067144	Up	Yes	.	i	CastEi	C57BL/6 & CastEi
chr13	8665740	8758830	+	MLTR31A_MM:LTR:ERVK	chr13:8727053	Up	Yes	Adarb2	s	C57BL/6,CastEi	C57BL/6 & CastEi
chr13	8902740	8914820	+	RLTRETN_Mm:LTR:ERVK	chr13:8908699	Up;UpEdge	Yes	.	i	C57BL/6,CastEi	Cast/Ei
chr13	9230140	9234900	+	MTB_Mm:LTR:ERVL-MaLR	chr13:9229939	Up	Yes	.	i	C57BL/6	C57BL/6 & CastEi
chr13	10516000	10538800	+	MTA_Mm:LTR:ERVL-MaLR	chr13:10515982	Up	Yes	Gm26861	s	C57BL/6	C57BL/6 & CastEi
chr13	10682500	10682800	-	MTA_Mm:LTR:ERVL-MaLR	chr13:10728533	Up	Yes	.	i	CastEi	C57BL/6 & CastEi
chr13	11683300	11775900	+	MTA_Mm:LTR:ERVL-MaLR	chr13:11683300	Up	Yes	Ryr2	as	C57BL/6,CastEi	C57BL/6 & CastEi
chr13	12355000	12355200	+	MTB:LTR:ERVL-MaLR	chr13:12265806	Up	No	.	i	CastEi	C57BL/6 & CastEi
chr13	13539500	13544800	+	RLTR10D:LTR:ERVK	chr13:13539508	Up;UpEdge	Yes	.	i	C57BL/6,CastEi	C57BL/6 & CastEi
chr13	13819100	13828200	+	MTA_Mm:LTR:ERVL-MaLR	chr13:13819076	Up	Yes	Gng4	s	C57BL/6	C57BL/6 & CastEi
chr13	14708000	14709300	-	MTA_Mm:LTR:ERVL-MaLR	chr13:15116799	Up	No	.	i	CastEi	C57BL/6 & CastEi
chr13	15397300	15415300	+	RLTR10A:LTR:ERVK	chr13:15397276	Up;UpEdge	Yes	.	i	C57BL/6,CastEi	C57BL/6 & CastEi
chr13	16377300	16404400	+	MTA_Mm:LTR:ERVL-MaLR,MTE-int:LTR:ERVL-MaLR	chr13:16377223,chr13:16397361	Up	Yes	.	i	C57BL/6	C57BL/6 & CastEi
chr13	16377400	16481100	+	MTA_Mm:LTR:ERVL-MaLR	chr13:16377223	Up	Yes	.	i	C57BL/6,CastEi	C57BL/6 & CastEi
chr13	16792300	16792400	+	MTA_Mm:LTR:ERVL-MaLR	chr13:16708445	Up	No	.	i	CastEi	Cast/Ei
chr13	18101300	18131100	+	ORR1E:LTR:ERVL-MaLR	chr13:18101268	UpEdge	Yes	.	i	C57BL/6	C57BL/6
chr13	19274800	19275200	+	MTA_Mm:LTR:ERVL-MaLR	chr13:19070635	Up	No	.	i	CastEi	C57BL/6 & CastEi
chr13	19567000	19811500	+	MTA_Mm:LTR:ERVL-MaLR	chr13:19551980	Up	No	A530099J19Rik; Epdr1; Sfrp4; Nme8; Gpr141;Gpr141	c	C57BL/6,CastEi	C57BL/6 & CastEi
chr13	20006700	20007200	-	RLTR27:LTR:ERVK	chr13:20016406	Up	No	.	i	CastEi	C57BL/6 & CastEi
chr13	21650200	21653400	+	RLTR10:LTR:ERVK	chr13:21650161	UpEdge	Yes	.	i	C57BL/6	C57BL/6 & CastEi
chr13	22310500	22313200	+	MuRRS4-int:LTR:ERV1	chr13:22309972	Up	Yes	.	i	CastEi	Cast/Ei
chr13	23153800	23154200	-	MTA_Mm:LTR:ERVL-MaLR	chr13:23293265	Up	Yes	.	i	CastEi	C57BL/6 & CastEi
chr13	23810100	23822900	+	MTE2b:LTR:ERVL-MaLR	chr13:23809874	UpEdge	Yes	Slc17a2	s	C57BL/6,CastEi	C57BL/6 & CastEi
chr13	25338700	25373500	+	MTA_Mm:LTR:ERVL-MaLR	chr13:25338719	Up	Yes	.	i	CastEi	C57BL/6 & CastEi
chr13	26861900	26866700	-	RLTR10:LTR:ERVK	chr13:26866581	Up	Yes	.	i	C57BL/6	C57BL/6
chr13	27135600	27135900	+	MTA_Mm:LTR:ERVL-MaLR	chr13:26903403	Up	Yes	.	i	C57BL/6	C57BL/6 & CastEi
chr13	27942100	27943600	+	ORR1A1-int:LTR:ERVL-MaLR	chr13:27941006	UpEdge	Yes	.	i	C57BL/6	C57BL/6 & CastEi
chr13	28898800	28909100	-	MTC:LTR:ERVL-MaLR	chr13:28908868	Up	Yes	.	i	C57BL/6,CastEi	C57BL/6 & CastEi
chr13	29136100	29142500	-	MTB_Mm:LTR:ERVL-MaLR	chr13:29142293	Up	Yes	.	i	C57BL/6	C57BL/6 & CastEi
chr13	29325400	29855700	-	MTA_Mm:LTR:ERVL-MaLR	chr13:29500888	Up	Yes	Cdkal1	s	CastEi	C57BL/6 & CastEi
chr13	30814000	30923400	-	MTB:LTR:ERVL-MaLR	chr13:30923036	Up	Yes	Exoc2	s	C57BL/6,CastEi	C57BL/6 & CastEi
chr13	30994300	31005300	-	MTD:LTR:ERVL-MaLR	chr13:31005052	Up	Yes	.	i	CastEi	C57BL/6 & CastEi
chr13	31535600	31536300	-	MTA_Mm:LTR:ERVL-MaLR	chr13:31536742	Up	Yes	.	i	C57BL/6,CastEi	C57BL/6 & CastEi
chr13	31594300	31596600	+	RLTR10:LTR:ERVK	chr13:31593889	UpEdge	Yes	.	i	CastEi	C57BL/6 & CastEi
chr13	31819700	32338800	-	IAPLTR2a2_Mm:LTR:ERVK	chr13:32191826	Up	Yes	Gmds	s	C57BL/6,CastEi	C57BL/6 & CastEi
chr13	32380000	32387000	-	ORR1B1:LTR:ERVL-MaLR	chr13:32386638	Up	Yes	Gm11381	s	C57BL/6,CastEi	C57BL/6 & CastEi
chr13	32588800	32614300	+	RLTR1B:LTR:ERV1	chr13:32588480	UpEdge	Yes	.	i	CastEi	C57BL/6 & CastEi
chr13	33106300	33156500	+	MTA_Mm:LTR:ERVL-MaLR	chr13:33106112	Up	Yes	Serpinb9c	as	C57BL/6	C57BL/6 & CastEi
chr13	33595500	33634900	-	MTB:LTR:ERVL-MaLR	chr13:33634733	Up	Yes	.	i	C57BL/6	C57BL/6
chr13	34002300	34035100	+	MTA_Mm:LTR:ERVL-MaLR	chr13:34024745	Up	No	Ripk1; Serpinb6a	c	C57BL/6	C57BL/6 & CastEi
chr13	34968100	34990700	+	MTD:LTR:ERVL-MaLR	chr13:34967919	UpEdge	Yes	Gm16984; Eci2	c	CastEi	Cast/Ei
chr13	35543500	35544900	+	MTA_Mm:LTR:ERVL-MaLR	chr13:35543699	Up	Yes	.	i	C57BL/6	C57BL/6 & CastEi
chr13	37561400	37577100	-	MTB_Mm:LTR:ERVL-MaLR	chr13:37577005	Up	Yes	.	i	C57BL/6,CastEi	C57BL/6 & CastEi
chr13	38067000	38080400	+	MTD:LTR:ERVL-MaLR	chr13:38066779	UpEdge	Yes	.	i	C57BL/6	C57BL/6 & CastEi
chr13	39440200	39448200	+	MTD:LTR:ERVL-MaLR	chr13:39440006	Up	Yes	.	i	CastEi	Cast/Ei
chr13	40502600	40532400	-	MTA_Mm:LTR:ERVL-MaLR	chr13:40532008	Up	Yes	.	i	C57BL/6	C57BL/6
chr13	40648100	40690400	-	MTB_Mm:LTR:ERVL-MaLR	chr13:40690148	Up	Yes	.	i	C57BL/6,CastEi	C57BL/6 & CastEi
chr13	41310000	41370700	-	MTD:LTR:ERVL-MaLR	chr13:41370571	Up	Yes	Nedd9; Gm26877	c	C57BL/6	C57BL/6 & CastEi
chr13	41741300	41752300	+	BGLII:LTR:ERVK	chr13:41741114	Up;UpEdge	Yes	.	i	C57BL/6,CastEi	C57BL/6 & CastEi
chr13	41873600	41912900	+	MTA_Mm:LTR:ERVL-MaLR	chr13:41873551	Up	Yes	Gm22157	s	C57BL/6	C57BL/6 & CastEi
chr13	42965700	42966000	+	MTA_Mm:LTR:ERVL-MaLR	chr13:42667055	Up	No	Phactr1	s	CastEi	C57BL/6 & CastEi
chr13	43363900	43395300	+	RMER19C:LTR:ERVK	chr13:43363666	Up;UpEdge	Yes	Sirt5	s	C57BL/6,CastEi	C57BL/6 & CastEi
chr13	43489400	43496400	+	RMER6B:LTR:ERVK	chr13:43489342	UpEdge	Yes	.	i	C57BL/6	C57BL/6 & CastEi
chr13	43510800	43531800	+	MLTR73:LTR:ERV1	chr13:43510891	Up	Yes	.	i	C57BL/6	C57BL/6
chr13	44221100	44223300	-	MTB_Mm:LTR:ERVL-MaLR	chr13:44223073	Up	Yes	.	i	CastEi	C57BL/6 & CastEi
chr13	45185500	45195200	-	MTC-int:LTR:ERVL-MaLR	chr13:45194948	Up	Yes	.	i	CastEi	C57BL/6 & CastEi
chr13	45555200	45925400	-	MTD:LTR:ERVL-MaLR	chr13:45925308	Up	Yes	Atxn1	s	C57BL/6,CastEi	C57BL/6 & CastEi
chr13	47004800	47009800	+	RMER19B:LTR:ERVK	chr13:47004724	Up	Yes	*AK008011 (pseudo-gene)	i	C57BL/6,CastEi	C57BL/6 & CastEi
chr13	47164100	47172300	-	RMER19B:LTR:ERVK	chr13:47171895	Up	Yes	Rnf144b	as	CastEi	C57BL/6 & CastEi
chr13	47361300	47460400	+	MTB:LTR:ERVL-MaLR	chr13:47360968	UpEdge	Yes	.	i	C57BL/6	C57BL/6 & CastEi
chr13	47538100	47563900	+	MTC:LTR:ERVL-MaLR	chr13:47537996	Up	Yes	.	i	C57BL/6,CastEi	C57BL/6 & CastEi
chr13	48288800	48408800	-	MTC-int:LTR:ERVL-MaLR	chr13:48407836	Up	Yes	.	i	C57BL/6,CastEi	C57BL/6 & CastEi
chr13	48439600	48439900	-	MLT1E:LTR:ERVL-MaLR	chr13:48442328	Up	Yes	.	i	CastEi	C57BL/6 & CastEi
chr13	49416600	49464600	+	RMER19B:LTR:ERVK	chr13:49417830	Up	Yes	Ippk;Ippk; Cenpp	c	C57BL/6,CastEi	C57BL/6 & CastEi
chr13	49799900	49801000	+	RLTR10:LTR:ERVK	chr13:49799588	UpEdge	Yes	.	i	CastEi	C57BL/6 & CastEi
chr13	50169400	50182600	+	RLTR10:LTR:ERVK	chr13:50169147	UpEdge	Yes	.	i	C57BL/6	C57BL/6 & CastEi
chr13	51132500	51152300	+	MTB:LTR:ERVL-MaLR	chr13:51134116	Up	Yes	Spin1	s	C57BL/6,CastEi	C57BL/6 & CastEi
chr13	51642500	51650500	+	MLT1H1:LTR:ERVL-MaLR	chr13:51642457	Up	Yes	Cks2; Gm22806	s	C57BL/6,CastEi	C57BL/6 & CastEi
chr13	51701200	51793700	-	MTB_Mm:LTR:ERVL-MaLR	chr13:51742987	Up	Yes	Gm23566; Sema4d;Sema4d	c	C57BL/6,CastEi	C57BL/6 & CastEi
chr13	52272700	52273300	+	MTB:LTR:ERVL-MaLR	chr13:52272536	Up	Yes	.	i	C57BL/6	C57BL/6 & CastEi
chr13	52453200	52453500	+	MTB:LTR:ERVL-MaLR	chr13:52335542	Up	Yes	.	i	C57BL/6	C57BL/6 & CastEi
chr13	52967200	52973100	-	MTC:LTR:ERVL-MaLR	chr13:52972803	Up	Yes	Nfil3	s	C57BL/6,CastEi	C57BL/6 & CastEi
chr13	53228200	53229100	+	MTA_Mm:LTR:ERVL-MaLR	chr13:53135391	Up	No	Ror2	as	C57BL/6	C57BL/6 & CastEi
chr13	53228300	53228800	+	MTC:LTR:ERVL-MaLR	chr13:53093151	Up	No	Ror2	as	CastEi	C57BL/6 & CastEi
chr13	53393600	53454400	+	MER57D:LTR:ERV1	chr13:53393535	Up;UpEdge	Yes	Gm2762; Gm43262	c	C57BL/6,CastEi	C57BL/6 & CastEi
chr13	54035700	54038500	-	MTB_Mm:LTR:ERVL-MaLR	chr13:54038260	Up	Yes	.	i	C57BL/6	C57BL/6 & CastEi
chr13	54544800	54546700	-	MTA_Mm:LTR:ERVL-MaLR	chr13:54826900	Up	No	Simc1	as	C57BL/6	C57BL/6 & CastEi
chr13	54860000	54860900	+	MTB_Mm:LTR:ERVL-MaLR	chr13:54859733	Up	Yes	.	i	C57BL/6	C57BL/6 & CastEi
chr13	55264300	55319800	+	RMER4A:LTR:ERVK	chr13:55264131	Up;UpEdge	Yes	Nsd1;Rab24; Nsd1	c	C57BL/6,CastEi	C57BL/6 & CastEi
chr13	55894300	55905900	+	MTD:LTR:ERVL-MaLR	chr13:55894103	UpEdge	Yes	.	i	C57BL/6	C57BL/6 & CastEi
chr13	56299600	56345700	+	ORR1D2:LTR:ERVL-MaLR	chr13:56299462	Up	Yes	Gm24716	as	C57BL/6,CastEi	C57BL/6 & CastEi
chr13	56437800	56472400	+	BGLII:LTR:ERVK	chr13:56437595	Up;UpEdge	Yes	Slc25a48	s	C57BL/6,CastEi	C57BL/6 & CastEi
chr13	57110700	57119300	-	MTA_Mm:LTR:ERVL-MaLR	chr13:57118989	Up	Yes	.	i	C57BL/6	C57BL/6
chr13	57119400	57120500	+	ORR1A2:LTR:ERVL-MaLR	chr13:57119385	Up	Yes	.	i	C57BL/6,CastEi	C57BL/6 & CastEi
chr13	57127400	57263800	+	MTD:LTR:ERVL-MaLR	chr13:57127453	Up	Yes	.	i	C57BL/6,CastEi	C57BL/6 & CastEi
chr13	57429300	57908800	-	MTB:LTR:ERVL-MaLR	chr13:57562605	Up	Yes	Spock1	s	CastEi	C57BL/6 & CastEi
chr13	58153300	58153300	+	MTB:LTR:ERVL-MaLR	chr13:58055718	Up	Yes	.	i	CastEi	C57BL/6 & CastEi
chr13	58442800	58444600	+	RMER19B:LTR:ERVK	chr13:58442330	Up	Yes	.	i	C57BL/6	C57BL/6
chr13	59449500	59557400	-	MTC:LTR:ERVL-MaLR	chr13:59482089	Up	Yes	Agtpbp1	s	C57BL/6,CastEi	C57BL/6 & CastEi
chr13	59755600	59768200	-	MT2B2:LTR:ERVL	chr13:59767759	Up	Yes	Isca1	s	C57BL/6	C57BL/6 & CastEi
chr13	59966200	59969200	+	MT2B:LTR:ERVL	chr13:59965996	UpEdge	Yes	.	i	C57BL/6	C57BL/6
chr13	60422300	60434600	-	RMER17C:LTR:ERVK	chr13:60426967	Up	Yes	.	i	C57BL/6	C57BL/6 & CastEi
chr13	60602500	60762400	+	MTA_Mm:LTR:ERVL-MaLR	chr13:60697596	Up	Yes	Dapk1	s	C57BL/6,CastEi	C57BL/6 & CastEi
chr13	61547600	61548100	-	MTA_Mm:LTR:ERVL-MaLR	chr13:61593337	Up	Yes	.	i	C57BL/6	C57BL/6
chr13	63311800	63431800	-	MTD:LTR:ERVL-MaLR	chr13:63409633	Up	Yes	Gm16133; Gm16132; Fancc	c	C57BL/6,CastEi	C57BL/6 & CastEi
chr13	63488600	63501500	-	MTD:LTR:ERVL-MaLR	chr13:63501157	Up	Yes	.	i	C57BL/6,CastEi	C57BL/6 & CastEi
chr13	64193300	64240700	-	MTB_Mm:LTR:ERVL-MaLR	chr13:64240565	Up	Yes	Cdc14b	s	C57BL/6	C57BL/6 & CastEi
chr13	64746600	64767000	-	MTA_Mm:LTR:ERVL-MaLR	chr13:64766556	Up	Yes	Cntnap3	s	C57BL/6,CastEi	C57BL/6 & CastEi
chr13	65386500	65462700	-	MTA_Mm:LTR:ERVL-MaLR	chr13:65462291	Up	Yes	.	i	C57BL/6	C57BL/6 & CastEi
chr13	66577300	66585900	+	MTA_Mm:LTR:ERVL-MaLR	chr13:66577296	UpEdge	Yes	.	i	C57BL/6	C57BL/6 & CastEi
chr13	67312900	67332700	-	MTE2b:LTR:ERVL-MaLR	chr13:67314753	UpEdge	Yes	Zfp595; Gm28044	s	C57BL/6,CastEi	C57BL/6 & CastEi
chr13	67653000	67654100	+	MTA_Mm-int:LTR:ERVL-MaLR	chr13:67444176	Up	Yes	.	i	C57BL/6	C57BL/6 & CastEi
chr13	67667300	67689600	-	MTB_Mm:LTR:ERVL-MaLR	chr13:67689320	Up	Yes	Zfp738	s	CastEi	C57BL/6 & CastEi
chr13	67679800	67681500	+	MTA_Mm-int:LTR:ERVL-MaLR,MTA_Mm:LTR:ERVL-MaLR,MTB:LTR:ERVL-MaLR	chr13:67444176,chr13:67501766,chr13:67651572	Up	Yes	Zfp738	as	C57BL/6	C57BL/6 & CastEi
chr13	67994800	67997800	+	IAPLTR1a_Mm:LTR:ERVK	chr13:67994771	UpEdge	Yes	.	i	CastEi	C57BL/6 & CastEi
chr13	68198000	68200200	-	ERVB4_2-I_MM-int:LTR:ERVK	chr13:68198094	UpEdge	Yes	.	i	C57BL/6	C57BL/6
chr13	73391300	73392600	-	RMER19B2:LTR:ERVK	chr13:73391989	Up	Yes	.	i	CastEi	C57BL/6 & CastEi
chr13	73467000	73516400	+	MTC:LTR:ERVL-MaLR	chr13:73471506	Up	Yes	Lpcat1	s	C57BL/6,CastEi	C57BL/6 & CastEi
chr13	74810800	74813200	+	RLTR10:LTR:ERVK	chr13:74810750	UpEdge	Yes	.	i	C57BL/6	C57BL/6 & CastEi
chr13	75026600	75026900	+	MTA_Mm:LTR:ERVL-MaLR	chr13:74776501	Up	No	.	i	CastEi	C57BL/6 & CastEi
chr13	76060900	76083400	-	MT2_Mm:LTR:ERVL	chr13:76077210	Up	Yes	Arsk	s	C57BL/6	C57BL/6 & CastEi
chr13	76601600	77031300	+	MTA_Mm:LTR:ERVL-MaLR	chr13:76601429	UpEdge	Yes	Gm24519; Mctp1	c	C57BL/6,CastEi	C57BL/6 & CastEi
chr13	77305900	77336100	+	MTA_Mm:LTR:ERVL-MaLR	chr13:77306607	Up	Yes	2210408I21Rik	s	C57BL/6,CastEi	C57BL/6 & CastEi
chr13	77847400	78166200	+	MTA_Mm:LTR:ERVL-MaLR	chr13:77847259	Up	Yes	Pou5f2; Fam172a	s	C57BL/6	C57BL/6 & CastEi
chr13	79263800	79272200	+	RLTR10:LTR:ERVK	chr13:79263794	UpEdge	Yes	.	i	C57BL/6	C57BL/6 & CastEi
chr13	81063100	81082200	+	MMERVK9E_I-int:LTR:ERVK	chr13:81066527	Up	Yes	Gm25241; 9330111N05Rik	s	CastEi	Cast/Ei
chr13	81712900	81725300	-	MT2_Mm:LTR:ERVL	chr13:81719377	Up	Yes	Mblac2	as	C57BL/6	C57BL/6
chr13	82053100	82153000	+	IAPLTR2a2_Mm:LTR:ERVK	chr13:82052897	Up	Yes	.	i	C57BL/6	C57BL/6
chr13	84262100	84295700	+	MTA_Mm:LTR:ERVL-MaLR	chr13:84261986	Up	Yes	Tmem161b	s	C57BL/6	C57BL/6
chr13	84536100	84538800	+	RLTR10:LTR:ERVK	chr13:84535811	UpEdge	Yes	.	i	C57BL/6	C57BL/6 & CastEi
chr13	85077900	85078300	+	MTA_Mm-int:LTR:ERVL-MaLR	chr13:84908959	Up	No	.	i	C57BL/6	C57BL/6 & CastEi
chr13	85189400	85212800	+	MTB:LTR:ERVL-MaLR	chr13:85194173	Up	No	Ccnh	s	CastEi	C57BL/6 & CastEi
chr13	85530600	85541900	+	BGLII:LTR:ERVK	chr13:85530505	Up	Yes	.	i	C57BL/6	C57BL/6
chr13	86872400	86873200	-	MTA_Mm:LTR:ERVL-MaLR	chr13:87059531	Up	Yes	.	i	CastEi	C57BL/6 & CastEi
chr13	92211900	92283500	-	MTA_Mm:LTR:ERVL-MaLR	chr13:92283794	Up	No	Msh3	s	C57BL/6	C57BL/6 & CastEi
chr13	92212000	92355000	-	MTA_Mm:LTR:ERVL-MaLR	chr13:92282243	Up	Yes	Gm20379; Msh3; Dhfr	c	CastEi	C57BL/6 & CastEi
chr13	92283600	92284000	-	MTA_Mm:LTR:ERVL-MaLR	chr13:92295799	Up	No	Msh3	s	CastEi	C57BL/6 & CastEi
chr13	93035100	93035400	-	MTA_Mm:LTR:ERVL-MaLR	chr13:93107525	Up	No	.	i	CastEi	C57BL/6 & CastEi
chr13	93715200	93725900	-	MTC:LTR:ERVL-MaLR	chr13:93725774	Up	Yes	Dmgdh; AW495222	c	C57BL/6	C57BL/6 & CastEi
chr13	93869800	93942800	+	MTB_Mm:LTR:ERVL-MaLR	chr13:93869584	Up	Yes	Gm25534; Gm26527; Arsb	c	C57BL/6	C57BL/6 & CastEi
chr13	95322700	95336800	+	MT2B1:LTR:ERVL	chr13:95323364	Up	Yes	Zbed3; Snora47; Gm22661	s	C57BL/6,CastEi	C57BL/6 & CastEi
chr13	96348000	96351400	+	MTA_Mm:LTR:ERVL-MaLR	chr13:96347853	Up	Yes	.	i	C57BL/6	C57BL/6 & CastEi
chr13	96626300	96710000	-	MTA_Mm:LTR:ERVL-MaLR	chr13:96783096	Up	Yes	Col4a3bp	as	CastEi	C57BL/6 & CastEi
chr13	96691800	96693900	-	BGLII:LTR:ERVK,RMER3D-int:LTR:ERVK	chr13:96691869,chr13:96693692	Up;UpEdge	Yes	.	i	CastEi	C57BL/6 & CastEi
chr13	96786100	96796000	+	RLTR9D:LTR:ERVK	chr13:96786017	UpEdge	Yes	Ankrd31	s	CastEi	C57BL/6 & CastEi
chr13	97016200	97065700	+	RLTR19-int:LTR:ERVK	chr13:97016044	Up	Yes	1700029F12Rik	as	CastEi	C57BL/6 & CastEi
chr13	98608400	98617700	-	RodERV21-int:LTR:ERV1	chr13:98617545	Up	Yes	.	i	C57BL/6,CastEi	C57BL/6 & CastEi
chr13	98686300	98708600	-	MTC:LTR:ERVL-MaLR	chr13:98708184	Up	Yes	Tmem171	s	C57BL/6,CastEi	C57BL/6 & CastEi
chr13	99792000	99826300	-	MTA_Mm:LTR:ERVL-MaLR	chr13:99826580	Up	Yes	.	i	CastEi	Cast/Ei
chr13	100408000	100421000	-	MTA_Mm:LTR:ERVL-MaLR	chr13:100420688	Up	Yes	Naip1	s	C57BL/6,CastEi	C57BL/6 & CastEi
chr13	100512000	100515000	+	MTA_Mm:LTR:ERVL-MaLR	chr13:100512170	Up	Yes	Ocln	as	C57BL/6,CastEi	C57BL/6 & CastEi
chr13	100596000	100617000	-	MTD:LTR:ERVL-MaLR	chr13:100615513	Up	Yes	Gm24261; Marveld2	c	C57BL/6,CastEi	C57BL/6 & CastEi
chr13	101010000	101081000	+	RMER19B:LTR:ERVK	chr13:101010336	UpEdge	Yes	.	i	C57BL/6,CastEi	C57BL/6 & CastEi
chr13	103557000	103577000	-	ORR1F:LTR:ERVL-MaLR	chr13:103576382	Up	Yes	.	i	C57BL/6,CastEi	C57BL/6 & CastEi
chr13	103591000	103708000	-	MTC:LTR:ERVL-MaLR	chr13:103707429	Up	Yes	Gm24870	as	CastEi	C57BL/6 & CastEi
chr13	104184000	104203000	+	BGLII:LTR:ERVK	chr13:104183384	UpEdge	Yes	Trim23	s	C57BL/6	C57BL/6 & CastEi
chr13	104238000	104250000	+	MTA_Mm:LTR:ERVL-MaLR	chr13:104238066	Up	Yes	Cenpk	s	C57BL/6	C57BL/6 & CastEi
chr13	104817000	104839000	+	MTA_Mm:LTR:ERVL-MaLR	chr13:104830066	Up	No	Srek1ip1	s	C57BL/6	C57BL/6 & CastEi
chr13	107061000	107089000	+	MT2A:LTR:ERVL,MTEa:LTR:ERVL-MaLR	chr13:107061171,chr13:107061201	Up;UpEdge	Yes	.	i	C57BL/6	C57BL/6 & CastEi
chr13	107231000	107231000	-	MTB:LTR:ERVL-MaLR	chr13:107492972	Up	Yes	.	i	CastEi	C57BL/6 & CastEi
chr13	108053000	108159000	-	MTD:LTR:ERVL-MaLR	chr13:108100388	Up	Yes	Ndufaf2	s	CastEi	C57BL/6 & CastEi
chr13	108053000	108159000	-	MTA_Mm:LTR:ERVL-MaLR,MTD:LTR:ERVL-MaLR	chr13:108100388,chr13:108136232	Up	Yes	Ndufaf2	s	C57BL/6,CastEi	C57BL/6 & CastEi
chr13	108053000	108136000	-	MTA_Mm:LTR:ERVL-MaLR	chr13:108136232	Up	Yes	Ndufaf2	s	C57BL/6	C57BL/6 & CastEi
chr13	108266000	108287000	+	MTA_Mm:LTR:ERVL-MaLR	chr13:108266294	Up	Yes	Elovl7	s	C57BL/6	C57BL/6 & CastEi
chr13	108266000	108286000	+	MTA_Mm:LTR:ERVL-MaLR	chr13:108029296	Up	Yes	Elovl7	s	CastEi	C57BL/6 & CastEi
chr13	108921000	109074000	+	MTC-int:LTR:ERVL-MaLR	chr13:108921221	Up	Yes	Pde4d	s	CastEi	C57BL/6 & CastEi
chr13	109673000	109676000	-	RLTR10:LTR:ERVK	chr13:109675172	Up	Yes	Pde4d	as	C57BL/6	C57BL/6
chr13	110292000	110353000	+	MTD:LTR:ERVL-MaLR	chr13:110292361	Up	Yes	Gapt	as	C57BL/6	C57BL/6
chr13	111580000	111645000	+	ORR1B1:LTR:ERVL-MaLR	chr13:111580135	Up	Yes	Gm10198; Gm15286	s	C57BL/6,CastEi	C57BL/6 & CastEi
chr13	111726000	111763000	+	ORR1A4:LTR:ERVL-MaLR	chr13:111727378	Up	Yes	Gm15287; Map3k1	c	CastEi	C57BL/6
chr13	111922000	111929000	+	MTC:LTR:ERVL-MaLR	chr13:111921770	Up	Yes	.	i	C57BL/6,CastEi	C57BL/6 & CastEi
chr13	112521000	112565000	-	MTB_Mm:LTR:ERVL-MaLR	chr13:112563490	Up	Yes	Il31ra	s	C57BL/6,CastEi	C57BL/6 & CastEi
chr13	112598000	112654000	-	MTA_Mm:LTR:ERVL-MaLR	chr13:112654207	Up	Yes	Ddx4	s	C57BL/6,CastEi	C57BL/6 & CastEi
chr13	112810000	112867000	+	MTA_Mm:LTR:ERVL-MaLR	chr13:112826874	Up	Yes	Plpp1	s	C57BL/6	C57BL/6 & CastEi
chr13	113327000	113370000	+	MTA_Mm:LTR:ERVL-MaLR	chr13:113358199	Up	Yes	BC067074	s	C57BL/6	C57BL/6 & CastEi
chr13	113383000	113391000	-	RMER19B2:LTR:ERVK	chr13:113383747	Up	Yes	.	i	C57BL/6	C57BL/6 & CastEi
chr13	113808000	114156000	+	ORR1A3:LTR:ERVL-MaLR	chr13:113807849	Up	Yes	Arl15	s	C57BL/6	C57BL/6 & CastEi
chr13	116802000	116803000	-	MTA_Mm:LTR:ERVL-MaLR	chr13:116802731	Up	Yes	.	i	C57BL/6	C57BL/6 & CastEi
chr13	117191000	117196000	+	MTA_Mm:LTR:ERVL-MaLR	chr13:117191131	Up	Yes	.	i	CastEi	C57BL/6 & CastEi
chr13	118779000	118790000	+	RMER6A:LTR:ERVK	chr13:118779203	Up	Yes	Fgf10	s	C57BL/6,CastEi	C57BL/6 & CastEi
chr13	118936000	118936000	-	IAPLTR2a2_Mm:LTR:ERVK	chr13:118936241	Up	No	.	i	CastEi	C57BL/6 & CastEi
chr13	119828000	119830000	-	MT2B1:LTR:ERVL	chr13:119830003	Up	Yes	AF067063	s	C57BL/6,CastEi	C57BL/6 & CastEi
chr13	119893000	119896000	-	MTA_Mm:LTR:ERVL-MaLR	chr13:119896057	Up	Yes	Tcstv1	s	C57BL/6	C57BL/6
chr13	120154000	120155000	+	MT2B1:LTR:ERVL	chr13:120153783	Up	Yes	Gm20767	s	C57BL/6	C57BL/6 & CastEi
chr13	120171000	120174000	+	MTA_Mm:LTR:ERVL-MaLR	chr13:120170780	Up	Yes	Gm21818	s	C57BL/6	C57BL/6 & CastEi
chr13	120194000	120201000	-	ORR1A2:LTR:ERVL-MaLR	chr13:120200367	Up	Yes	.	i	C57BL/6	C57BL/6
chr13	120239000	120241000	+	MT2B1:LTR:ERVL	chr13:120238973	Up	Yes	Gm21731	s	C57BL/6	C57BL/6
chr13	120315000	120318000	+	MTA_Mm:LTR:ERVL-MaLR	chr13:120280377	Up	Yes	Tcstv3	s	C57BL/6	C57BL/6 & CastEi
chr14	7756100	7767820	-	MTA_Mm:LTR:ERVL-MaLR	chr14:7767447	Up	Yes	Gm10044; Gm16741	c	C57BL/6,CastEi	C57BL/6 & CastEi
chr14	9173580	9174870	+	MTA_Mm:LTR:ERVL-MaLR	chr14:9018092	Up	Yes	.	i	C57BL/6,CastEi	C57BL/6 & CastEi
chr14	10268700	10270400	+	LTRIS6:LTR:ERV1	chr14:10268504	Up;UpEdge	Yes	Fhit	as	C57BL/6,CastEi	C57BL/6 & CastEi
chr14	11363800	11368600	+	BGLII:LTR:ERVK,ORR1A1:LTR:ERVL-MaLR	chr14:11363709,chr14:11364054	Up	Yes	.	i	C57BL/6	C57BL/6 & CastEi
chr14	11507200	11524800	-	ORR1A2:LTR:ERVL-MaLR	chr14:11524595	Up	Yes	.	i	C57BL/6,CastEi	C57BL/6 & CastEi
chr14	11553500	12237900	+	MTD:LTR:ERVL-MaLR	chr14:12196833	Up	No	Gm3848; Ptprg	c	CastEi	C57BL/6 & CastEi
chr14	12972100	12985900	+	MTA_Mm:LTR:ERVL-MaLR	chr14:12974304	Up	Yes	.	i	C57BL/6	C57BL/6 & CastEi
chr14	14577800	14582600	-	LTRIS6:LTR:ERV1	chr14:14582458	Up	Yes	.	i	C57BL/6,CastEi	C57BL/6 & CastEi
chr14	16079400	16081300	-	MTA_Mm:LTR:ERVL-MaLR	chr14:16630182	Up	No	.	i	CastEi	C57BL/6 & CastEi
chr14	17062800	17074400	-	MTA_Mm:LTR:ERVL-MaLR	chr14:17209582	Up	No	.	i	C57BL/6	C57BL/6
chr14	17424900	17444200	+	MTA_Mm:LTR:ERVL-MaLR	chr14:17365902	Up	No	.	i	C57BL/6,CastEi	C57BL/6 & CastEi
chr14	18988100	18999400	-	RLTR10A:LTR:ERVK	chr14:18999137	Up	Yes	.	i	C57BL/6,CastEi	C57BL/6 & CastEi
chr14	19188700	19189600	-	MTA_Mm-int:LTR:ERVL-MaLR	chr14:19223665	Up	No	.	i	CastEi	C57BL/6 & CastEi
chr14	19220500	19220700	-	MTA_Mm:LTR:ERVL-MaLR	chr14:19222414	Up	Yes	.	i	CastEi	C57BL/6 & CastEi
chr14	19400100	19410400	-	MTA_Mm:LTR:ERVL-MaLR	chr14:19410157	Up	Yes	Gm9637	s	C57BL/6,CastEi	C57BL/6 & CastEi
chr14	19411600	19665100	-	MTA_Mm:LTR:ERVL-MaLR	chr14:19851023	Up	Yes	Gm21738; Gm2237; Gm2244; Gm5458	s	CastEi	C57BL/6 & CastEi
chr14	20399700	20400000	+	MTA_Mm:LTR:ERVL-MaLR	chr14:20278337	Up	Yes	Cfap70	as	CastEi	C57BL/6 & CastEi
chr14	20957700	21033700	+	MTA_Mm:LTR:ERVL-MaLR	chr14:20947184	Up	Yes	Ap3m1; Vcl	c	C57BL/6	C57BL/6 & CastEi
chr14	21823900	21845900	+	MTC:LTR:ERVL-MaLR	chr14:21825036	Up	Yes	Comtd1; Vdac2;Vdac2	c	C57BL/6,CastEi	C57BL/6 & CastEi
chr14	22480300	23056100	+	MTA_Mm:LTR:ERVL-MaLR	chr14:22480260	Up	Yes	1700112E06Rik;1700112E06Rik; Gm10248	c	C57BL/6,CastEi	C57BL/6 & CastEi
chr14	23299800	23732200	-	MT2B2:LTR:ERVL,MTB_Mm-int:LTR:ERVL-MaLR	chr14:23731521,chr14:23732720	Up	Yes	Gm29626; Kcnma1	c	C57BL/6	C57BL/6 & CastEi
chr14	23486700	23805800	-	MTB_Mm-int:LTR:ERVL-MaLR	chr14:23731521	Up	Yes	Gm29626; Kcnma1	c	C57BL/6,CastEi	C57BL/6
chr14	24044500	24059200	-	MTE2b:LTR:ERVL-MaLR	chr14:24059039	Up	Yes	.	i	C57BL/6	C57BL/6 & CastEi
chr14	26573200	26629700	+	RMER19B:LTR:ERVK	chr14:26573664	Up	Yes	Arf4os; Dennd6a	c	C57BL/6,CastEi	C57BL/6 & CastEi
chr14	27518000	27568000	+	RMER17B:LTR:ERVK	chr14:27517508	UpEdge	Yes	Gm25697	as	C57BL/6	C57BL/6 & CastEi
chr14	27968600	27969600	+	MTA_Mm:LTR:ERVL-MaLR	chr14:27850197	Up	Yes	Erc2	s	CastEi	C57BL/6 & CastEi
chr14	27969900	27971500	+	MTA_Mm:LTR:ERVL-MaLR	chr14:27968404	Up	Yes	Erc2	s	C57BL/6	C57BL/6
chr14	28789200	28803000	+	MTA_Mm-int:LTR:ERVL-MaLR	chr14:28710288	Up	No	.	i	C57BL/6	C57BL/6 & CastEi
chr14	28905000	29615900	-	MTA_Mm:LTR:ERVL-MaLR	chr14:29193506	Up	Yes	Gm23999; Lrtm1; Cacna2d3	c	C57BL/6	C57BL/6 & CastEi
chr14	30041400	30305100	-	MTA_Mm:LTR:ERVL-MaLR	chr14:30304880	Up	Yes	Cacna1d	s	CastEi	C57BL/6 & CastEi
chr14	30438900	30447800	+	MTC:LTR:ERVL-MaLR	chr14:30438894	Up	Yes	Cacna1d	as	CastEi	Cast/Ei
chr14	31241200	31241400	-	MTA_Mm:LTR:ERVL-MaLR	chr14:31330126	Up	Yes	Phf7	s	C57BL/6,CastEi	C57BL/6 & CastEi
chr14	31374100	31470600	-	MTC:LTR:ERVL-MaLR	chr14:31470295	Up	Yes	Sh3bp5	s	C57BL/6,CastEi	C57BL/6 & CastEi
chr14	33021700	33164800	-	MTA_Mm:LTR:ERVL-MaLR	chr14:33164504	Up	Yes	Wdfy4	s	C57BL/6	C57BL/6
chr14	33203900	33205600	+	RMER19B:LTR:ERVK	chr14:33203560	UpEdge	Yes	.	i	C57BL/6	C57BL/6 & CastEi
chr14	33217600	33220900	-	MT2_Mm:LTR:ERVL	chr14:33220743	Up	Yes	Arhgap22	as	C57BL/6	C57BL/6 & CastEi
chr14	34640300	34757300	+	MTA_Mm:LTR:ERVL-MaLR	chr14:34639721	Up	No	.	i	C57BL/6,CastEi	C57BL/6 & CastEi
chr14	35964500	35966300	-	IAPEY5_LTR:LTR:ERVK	chr14:35966083	Up	Yes	.	i	C57BL/6	C57BL/6 & CastEi
chr14	40208900	40210000	+	MTA_Mm:LTR:ERVL-MaLR	chr14:40208730	Up;UpEdge	Yes	.	i	C57BL/6	C57BL/6 & CastEi
chr14	40811500	40893200	-	MTA_Mm:LTR:ERVL-MaLR	chr14:40875416	Up	Yes	Sh2d4b	s	C57BL/6,CastEi	C57BL/6 & CastEi
chr14	41939500	41944700	+	BGLII:LTR:ERVK	chr14:41883606	Up	No	1700024B05Rik	s	C57BL/6	.
chr14	42236400	42243600	+	BGLII:LTR:ERVK	chr14:42236207	Up	Yes	.	i	C57BL/6	C57BL/6 & CastEi
chr14	43271800	43300800	+	BGLII:LTR:ERVK	chr14:43271541	Up	Yes	Gm8127; Gm9732	c	CastEi	Cast/Ei
chr14	43762100	43779000	+	BGLII:LTR:ERVK	chr14:43761938	Up	Yes	.	i	C57BL/6	C57BL/6
chr14	44557200	44630600	-	BGLII:LTR:ERVK	chr14:44630412	Up	Yes	Gm5624; Gm8247	c	C57BL/6	C57BL/6
chr14	45265300	45282200	+	MTB:LTR:ERVL-MaLR	chr14:45264935	UpEdge	Yes	Gpr137c	s	C57BL/6	C57BL/6 & CastEi
chr14	46066300	46083600	+	ORR1A3:LTR:ERVL-MaLR	chr14:46066243	Up	Yes	.	i	C57BL/6	C57BL/6 & CastEi
chr14	47857900	47861500	-	ORR1A0:LTR:ERVL-MaLR	chr14:47861084	Up	Yes	.	i	C57BL/6,CastEi	C57BL/6 & CastEi
chr14	48397900	48398200	-	MTA_Mm:LTR:ERVL-MaLR	chr14:48444354	Up	Yes	.	i	C57BL/6	C57BL/6 & CastEi
chr14	49250900	49305800	+	MTA_Mm-int:LTR:ERVL-MaLR	chr14:48979627	Up	Yes	Slc35f4	as	CastEi	C57BL/6 & CastEi
chr14	49818600	49827100	+	MMERVK9E_I-int:LTR:ERVK	chr14:49814634	Up	Yes	.	i	C57BL/6	C57BL/6 & CastEi
chr14	51376900	51380600	+	BGLII:LTR:ERVK	chr14:51376693	Up	Yes	Gm7247	s	CastEi	C57BL/6 & CastEi
chr14	51750700	51754100	+	RLTR10:LTR:ERVK	chr14:51750684	UpEdge	Yes	.	i	C57BL/6	C57BL/6 & CastEi
chr14	52425200	52425400	+	MTA_Mm:LTR:ERVL-MaLR	chr14:52403554	Up	No	.	i	CastEi	Cast/Ei
chr14	52524900	52573000	-	RMER19B:LTR:ERVK	chr14:52572268	Up	Yes	Trav2	as	C57BL/6,CastEi	C57BL/6 & CastEi
chr14	53101700	53491900	+	MTE2a:LTR:ERVL-MaLR	chr14:52793260	Up	No	Trav6-5;Trav6n-5	s	CastEi	Cast/Ei
chr14	53214200	53215500	+	MTA_Mm:LTR:ERVL-MaLR	chr14:53011715,chr14:53012215	Up	Yes	.	i	C57BL/6	C57BL/6 & CastEi
chr14	53586300	53590600	-	MTA_Mm:LTR:ERVL-MaLR	chr14:53792164	Up	Yes	.	i	C57BL/6	C57BL/6
chr14	53726100	53732800	-	RLTR20B3A_MM:LTR:ERVK	chr14:53732398	Up	Yes	.	i	C57BL/6	C57BL/6
chr14	53854500	53877200	+	MTA_Mm:LTR:ERVL-MaLR	chr14:53854547	Up	Yes	Trav21-dv12	s	C57BL/6	C57BL/6 & CastEi
chr14	54620600	54626500	+	RLTR11A2:LTR:ERVK	chr14:54621215	Up	Yes	Psmb11	s	C57BL/6	C57BL/6 & CastEi
chr14	54722500	54764700	-	MTA_Mm:LTR:ERVL-MaLR	chr14:54764385	Up	Yes	Slc7a8	s	C57BL/6	C57BL/6 & CastEi
chr14	56223700	56224800	+	MTB:LTR:ERVL-MaLR	chr14:55908449	Up	No	.	i	CastEi	C57BL/6 & CastEi
chr14	56575300	56659300	+	MTA_Mm:LTR:ERVL-MaLR	chr14:56580229	Up	Yes	Gm16573; Parp4	c	C57BL/6,CastEi	C57BL/6 & CastEi
chr14	56835200	56848900	+	BGLII:LTR:ERVK	chr14:56835017	Up	Yes	Gm22498	as	C57BL/6	C57BL/6
chr14	57068700	57078400	-	MTC:LTR:ERVL-MaLR	chr14:57078273	Up	Yes	.	i	C57BL/6	C57BL/6 & CastEi
chr14	57792000	57794200	-	ORR1A2-int:LTR:ERVL-MaLR	chr14:57792381	UpEdge	Yes	.	i	CastEi	C57BL/6 & CastEi
chr14	57794500	57795400	-	MTA_Mm-int:LTR:ERVL-MaLR	chr14:58023361	Up	Yes	.	i	CastEi	C57BL/6 & CastEi
chr14	58621600	58626500	+	MTA_Mm:LTR:ERVL-MaLR	chr14:58621628	Up	Yes	.	i	CastEi	C57BL/6 & CastEi
chr14	58646400	58654500	+	MTC:LTR:ERVL-MaLR	chr14:58646247	Up	Yes	Gm25614	as	CastEi	C57BL/6 & CastEi
chr14	59083900	59087100	-	MTA_Mm:LTR:ERVL-MaLR	chr14:59086925	Up	Yes	.	i	C57BL/6,CastEi	C57BL/6 & CastEi
chr14	61365200	61416200	-	MTA_Mm:LTR:ERVL-MaLR	chr14:61415975	Up	Yes	Kpna3	s	C57BL/6,CastEi	C57BL/6 & CastEi
chr14	62899000	62899300	-	MTA_Mm:LTR:ERVL-MaLR	chr14:63016312	Up	Yes	Wdfy2	as	C57BL/6,CastEi	C57BL/6 & CastEi
chr14	63472000	63474200	+	MTA_Mm:LTR:ERVL-MaLR	chr14:63469151	Up	Yes	.	i	C57BL/6,CastEi	C57BL/6 & CastEi
chr14	65596300	65596800	-	MTA_Mm:LTR:ERVL-MaLR	chr14:65756323	Up	No	.	i	C57BL/6	C57BL/6 & CastEi
chr14	65992200	66206500	+	ORR1A2-int:LTR:ERVL-MaLR	chr14:65991703	Up;UpEdge	Yes	Gulo;Ptk2b	as	C57BL/6	C57BL/6
chr14	66204800	66206500	+	MTA_Mm:LTR:ERVL-MaLR	chr14:66049056	Up	Yes	Ptk2b	as	CastEi	C57BL/6 & CastEi
chr14	66581300	66591600	+	MTD:LTR:ERVL-MaLR	chr14:66581157	Up	Yes	.	i	C57BL/6,CastEi	C57BL/6 & CastEi
chr14	67014700	67072500	-	MTA_Mm:LTR:ERVL-MaLR	chr14:67043335	Up	Yes	Ppp2r2a	s	CastEi	C57BL/6 & CastEi
chr14	67186900	67196400	+	MTC:LTR:ERVL-MaLR	chr14:67186757	Up	Yes	.	i	CastEi	C57BL/6 & CastEi
chr14	67751900	67881500	-	MTD:LTR:ERVL-MaLR	chr14:67881418	Up	Yes	Mir6539; Dock5	s	C57BL/6,CastEi	C57BL/6 & CastEi
chr14	68428100	68499600	+	MTA_Mm:LTR:ERVL-MaLR	chr14:68428134	Up;UpEdge	Yes	Adam7	as	C57BL/6,CastEi	C57BL/6 & CastEi
chr14	69147000	69152900	-	MTD:LTR:ERVL-MaLR	chr14:69152709	Up	Yes	.	i	CastEi	Cast/Ei
chr14	70843000	70852300	+	MTD:LTR:ERVL-MaLR	chr14:70842856	Up;UpEdge	Yes	.	i	C57BL/6,CastEi	C57BL/6 & CastEi
chr14	71121400	71125200	+	IAPLTR2a2_Mm:LTR:ERVK	chr14:71121198	UpEdge	Yes	.	i	C57BL/6	C57BL/6 & CastEi
chr14	72250700	72267800	+	MTA_Mm-int:LTR:ERVL-MaLR	chr14:72250863	Up	Yes	.	i	C57BL/6	C57BL/6 & CastEi
chr14	72388900	72390400	-	RMER10A:LTR:ERVL	chr14:72390202	Up	Yes	.	i	C57BL/6	C57BL/6 & CastEi
chr14	72508700	72515600	+	MTC:LTR:ERVL-MaLR	chr14:72508578	Up	Yes	.	i	C57BL/6	C57BL/6 & CastEi
chr14	72827100	72833800	-	MTB:LTR:ERVL-MaLR	chr14:72833626	Up	Yes	.	i	C57BL/6	C57BL/6
chr14	73161000	73182500	+	MTB_Mm:LTR:ERVL-MaLR	chr14:73160669	UpEdge	Yes	Gm17233; Rcbtb2	c	C57BL/6	C57BL/6 & CastEi
chr14	73811300	73841200	+	MTA_Mm:LTR:ERVL-MaLR	chr14:73557281	Up	Yes	.	i	C57BL/6,CastEi	C57BL/6 & CastEi
chr14	73909200	74028600	+	MTC-int:LTR:ERVL-MaLR	chr14:73909025	Up	Yes	Gm22164	as	C57BL/6	C57BL/6 & CastEi
chr14	74535600	74536000	+	MTA_Mm:LTR:ERVL-MaLR	chr14:74459929	Up	No	.	i	CastEi	C57BL/6 & CastEi
chr14	74754500	74923400	-	RLTR14_RN:LTR:ERV1	chr14:74929714	Up	Yes	Lrch1	s	CastEi	C57BL/6 & CastEi
chr14	74765100	74954700	-	MTB:LTR:ERVL-MaLR	chr14:74954518	Up	Yes	Lrch1	s	C57BL/6	C57BL/6 & CastEi
chr14	75272200	75283400	+	RMER4A:LTR:ERVK	chr14:75272003	UpEdge	Yes	Cpb2	s	C57BL/6	C57BL/6 & CastEi
chr14	75576100	75605100	-	MTB_Mm:LTR:ERVL-MaLR	chr14:75604938	Up	Yes	Spert	s	C57BL/6,CastEi	C57BL/6 & CastEi
chr14	75650100	75694800	-	MTC:LTR:ERVL-MaLR	chr14:75694521	Up	Yes	Gm23622; Erich6b	c	C57BL/6,CastEi	C57BL/6 & CastEi
chr14	75761100	75787000	-	MTA_Mm:LTR:ERVL-MaLR	chr14:75772136	Up	Yes	Slc25a30	s	C57BL/6	C57BL/6 & CastEi
chr14	76364700	76370100	-	MTC:LTR:ERVL-MaLR	chr14:76369883	Up	Yes	.	i	C57BL/6	C57BL/6 & CastEi
chr14	76861100	76875700	+	MTC-int:LTR:ERVL-MaLR	chr14:76860793	Up	Yes	.	i	C57BL/6,CastEi	C57BL/6 & CastEi
chr14	77111000	77111800	+	MER57C2:LTR:ERV1	chr14:77110848	Up;UpEdge	Yes	Ccdc122	s	C57BL/6,CastEi	C57BL/6 & CastEi
chr14	77572700	77720900	+	ORR1A4-int:LTR:ERVL-MaLR	chr14:77572609	Up	Yes	Enox1	s	C57BL/6,CastEi	C57BL/6 & CastEi
chr14	78135500	78325300	-	MTA_Mm:LTR:ERVL-MaLR	chr14:78325095	Up	Yes	Gm26197; Tnfsf11	s	C57BL/6	C57BL/6 & CastEi
chr14	78775000	78805600	+	MT2B1:LTR:ERVL	chr14:78774780	Up;UpEdge	Yes	.	i	CastEi	C57BL/6 & CastEi
chr14	78951500	78951900	-	MTA_Mm:LTR:ERVL-MaLR	chr14:78979129	Up	No	Vwa8	as	C57BL/6	C57BL/6 & CastEi
chr14	79177600	79247500	-	MTD:LTR:ERVL-MaLR	chr14:79247163	Up	Yes	Vwa8;Zfp957	c	C57BL/6,CastEi	C57BL/6 & CastEi
chr14	81503500	81508000	+	BGLII:LTR:ERVK	chr14:81503351	UpEdge	Yes	.	i	C57BL/6	C57BL/6 & CastEi
chr14	82487800	82498100	-	MTB:LTR:ERVL-MaLR	chr14:82497812	Up	Yes	.	i	C57BL/6	C57BL/6 & CastEi
chr14	82497700	82497900	-	MTB:LTR:ERVL-MaLR	chr14:82516764	Up	No	.	i	CastEi	C57BL/6 & CastEi
chr14	85093500	85124500	-	MTA_Mm:LTR:ERVL-MaLR	chr14:85124135	Up	Yes	.	i	C57BL/6,CastEi	C57BL/6 & CastEi
chr14	86655400	87141400	-	MTA_Mm:LTR:ERVL-MaLR	chr14:86720103	Up	No	Gm23438; Diaph3	s	C57BL/6,CastEi	C57BL/6 & CastEi
chr14	87298100	87401400	+	MTB:LTR:ERVL-MaLR	chr14:87248156	Up	Yes	.	i	C57BL/6	C57BL/6 & CastEi
chr14	87809400	87858300	+	RLTR10:LTR:ERVK	chr14:87809361	UpEdge	Yes	.	i	C57BL/6	C57BL/6 & CastEi
chr14	88113100	88113600	+	MTA_Mm:LTR:ERVL-MaLR	chr14:88053828	Up	Yes	.	i	CastEi	C57BL/6 & CastEi
chr14	88168200	88169100	+	ERVB4_1B-LTR_MM:LTR:ERVK	chr14:88163284	Up	Yes	.	i	CastEi	Cast/Ei
chr14	91992100	92049900	+	RLTR10:LTR:ERVK	chr14:91992103	Up	Yes	.	i	CastEi	C57BL/6 & CastEi
chr14	93793600	93793800	+	MTA_Mm:LTR:ERVL-MaLR	chr14:93620582	Up	Yes	Pcdh9	as	CastEi	Cast/Ei
chr14	95661700	95832000	+	MTA_Mm:LTR:ERVL-MaLR	chr14:95661700	Up;UpEdge	Yes	.	i	C57BL/6,CastEi	C57BL/6 & CastEi
chr14	96361200	96361400	+	MTA_Mm:LTR:ERVL-MaLR	chr14:96308246	Up	No	Klhl1	as	CastEi	Cast/Ei
chr14	97320700	97360000	-	IAPLTR2a2_Mm:LTR:ERVK	chr14:97359688	Up	Yes	Gm23276	s	C57BL/6	C57BL/6 & CastEi
chr14	99034900	99046300	-	MTA_Mm:LTR:ERVL-MaLR	chr14:99043098	Up	Yes	Mzt1	s	C57BL/6,CastEi	C57BL/6 & CastEi
chr14	100774000	100866000	+	MTB:LTR:ERVL-MaLR	chr14:100773445	Up	Yes	.	i	C57BL/6,CastEi	C57BL/6 & CastEi
chr14	101328000	101374000	-	MTA_Mm:LTR:ERVL-MaLR	chr14:101373152	Up	Yes	.	i	C57BL/6	C57BL/6 & CastEi
chr14	102436000	102466000	+	RLTR26_Mus:LTR:ERVK	chr14:102435572	UpEdge	Yes	.	i	C57BL/6	C57BL/6
chr14	105191000	105309000	+	MTD:LTR:ERVL-MaLR	chr14:105190933	Up	Yes	Gm22290; Gm24207; Ndfip2	c	C57BL/6,CastEi	C57BL/6 & CastEi
chr14	105402000	105407000	+	RLTR10:LTR:ERVK	chr14:105401763	UpEdge	Yes	.	i	C57BL/6	C57BL/6
chr14	105836000	105876000	+	BGLII:LTR:ERVK	chr14:105836265	Up	Yes	.	i	CastEi	Cast/Ei
chr14	106042000	106049000	+	ERVL-E-int:LTR:ERVL	chr14:106041896	UpEdge	Yes	.	i	CastEi	C57BL/6 & CastEi
chr14	106239000	106241000	+	MTA_Mm:LTR:ERVL-MaLR	chr14:106164371	Up	Yes	.	i	C57BL/6	C57BL/6 & CastEi
chr14	107485000	107486000	+	IAPLTR2a2_Mm:LTR:ERVK	chr14:107484474	UpEdge	Yes	.	i	C57BL/6	C57BL/6 & CastEi
chr14	107690000	107713000	+	RLTR10A:LTR:ERVK	chr14:107689769	Up;UpEdge	Yes	.	i	C57BL/6,CastEi	C57BL/6 & CastEi
chr14	108302000	108340000	-	RLTR10-int:LTR:ERVK	chr14:108338425	Up	Yes	.	i	CastEi	C57BL/6 & CastEi
chr14	109011000	109015000	-	RLTR10:LTR:ERVK	chr14:109014554	Up	Yes	.	i	C57BL/6	C57BL/6 & CastEi
chr14	112289000	112289000	+	MTA_Mm:LTR:ERVL-MaLR	chr14:112287483	Up	No	.	i	C57BL/6	C57BL/6
chr14	113275000	113335000	+	MTA_Mm:LTR:ERVL-MaLR	chr14:113274559	Up	Yes	Tpm3-rs7	s	C57BL/6	.
chr14	113539000	113541000	-	RLTR10-int:LTR:ERVK	chr14:113538804	UpEdge	Yes	.	i	CastEi	C57BL/6 & CastEi
chr14	113886000	113903000	+	MTA_Mm-int:LTR:ERVL-MaLR	chr14:113885151	UpEdge	Yes	.	i	CastEi	C57BL/6 & CastEi
chr14	115193000	115586000	+	MTB:LTR:ERVL-MaLR	chr14:115192642	UpEdge	Yes	4930505G20Rik; Gpc5	c	C57BL/6	C57BL/6 & CastEi
chr14	118684000	118686000	+	MTA_Mm:LTR:ERVL-MaLR	chr14:118683835	UpEdge	Yes	Abcc4	as	CastEi	C57BL/6 & CastEi
chr14	119574000	119576000	+	MTA_Mm:LTR:ERVL-MaLR	chr14:119554496	Up	Yes	Hs6st3	s	C57BL/6	C57BL/6
chr14	120813000	120835000	-	ORR1B1:LTR:ERVL-MaLR	chr14:120834742	Up	Yes	.	i	C57BL/6	C57BL/6
chr14	121506000	121519000	-	IAPLTR2a2_Mm:LTR:ERVK	chr14:121518972	Up	Yes	.	i	C57BL/6	C57BL/6 & CastEi
chr14	122162000	122163000	+	MT2B2:LTR:ERVL	chr14:122161828	Up	Yes	.	i	C57BL/6	C57BL/6 & CastEi
chr14	122752000	122890000	+	MTC:LTR:ERVL-MaLR	chr14:122751859	Up	Yes	Ggact; Pcca	c	C57BL/6,CastEi	C57BL/6 & CastEi
chr14	123169000	123181000	+	MTC:LTR:ERVL-MaLR	chr14:123169108	Up	Yes	.	i	C57BL/6,CastEi	C57BL/6 & CastEi
chr15	4595410	4636080	-	MTA_Mm:LTR:ERVL-MaLR	chr15:4635747	Up	Yes	.	i	CastEi	Cast/Ei
chr15	5687970	5705970	+	MT2_Mm:LTR:ERVL	chr15:5681748	Up	Yes	.	i	C57BL/6	C57BL/6
chr15	6085170	6107800	-	MTA_Mm:LTR:ERVL-MaLR	chr15:6086666	UpEdge	Yes	.	i	CastEi	C57BL/6 & CastEi
chr15	6085180	6107780	-	MTA_Mm-int:LTR:ERVL-MaLR,MTA_Mm:LTR:ERVL-MaLR	chr15:6085569,chr15:6086666	Up;UpEdge	Yes	.	i	C57BL/6	C57BL/6 & CastEi
chr15	7607750	7759240	-	MTC:LTR:ERVL-MaLR	chr15:7758916	Up	Yes	Gm37743	s	C57BL/6	C57BL/6
chr15	9557250	9565770	+	RLTR10A:LTR:ERVK	chr15:9557108	UpEdge	Yes	.	i	C57BL/6	C57BL/6 & CastEi
chr15	11182400	11345600	+	MTA_Mm:LTR:ERVL-MaLR	chr15:11182407	Up	Yes	Adamts12	s	CastEi	C57BL/6 & CastEi
chr15	11182800	11183700	+	MTA_Mm:LTR:ERVL-MaLR	chr15:10910211	Up	Yes	Adamts12	s	CastEi	C57BL/6 & CastEi
chr15	12259900	12260300	-	MTA_Mm:LTR:ERVL-MaLR	chr15:12409713	Up	No	Mtmr12	as	C57BL/6	C57BL/6 & CastEi
chr15	13789800	13791400	-	ORR1A0-int:LTR:ERVL-MaLR	chr15:14067351	Up	Yes	.	i	CastEi	C57BL/6 & CastEi
chr15	14414600	14416600	+	MTA_Mm:LTR:ERVL-MaLR	chr15:14212888	Up	No	.	i	C57BL/6,CastEi	C57BL/6 & CastEi
chr15	14764200	14767500	+	RLTR10:LTR:ERVK	chr15:14764208	Up;UpEdge	Yes	.	i	C57BL/6,CastEi	C57BL/6 & CastEi
chr15	15357300	15359300	+	MTA_Mm:LTR:ERVL-MaLR	chr15:15357139	Up	Yes	.	i	C57BL/6	C57BL/6 & CastEi
chr15	15491700	15492100	+	MTA_Mm:LTR:ERVL-MaLR	chr15:15490290	Up	Yes	.	i	CastEi	C57BL/6 & CastEi
chr15	15582500	15584100	-	MTA_Mm:LTR:ERVL-MaLR	chr15:15583757	Up	Yes	.	i	C57BL/6	C57BL/6 & CastEi
chr15	15607700	15630800	+	MTB_Mm:LTR:ERVL-MaLR	chr15:15607465	Up	Yes	.	i	CastEi	C57BL/6 & CastEi
chr15	16175300	16177100	+	MTA_Mm:LTR:ERVL-MaLR	chr15:16137242	Up	No	.	i	C57BL/6,CastEi	C57BL/6 & CastEi
chr15	16856800	16870000	-	MTA_Mm:LTR:ERVL-MaLR	chr15:16869611	Up	Yes	Cdh9	as	C57BL/6,CastEi	C57BL/6 & CastEi
chr15	18167800	18168900	+	MTA_Mm:LTR:ERVL-MaLR	chr15:18167774	UpEdge	Yes	.	i	CastEi	C57BL/6 & CastEi
chr15	19402600	19405500	-	RLTR10:LTR:ERVK	chr15:19405037	Up	Yes	.	i	CastEi	C57BL/6 & CastEi
chr15	19756000	19806200	+	MT2B2:LTR:ERVL	chr15:19755845	UpEdge	Yes	.	i	C57BL/6	C57BL/6 & CastEi
chr15	19857500	19864100	-	BGLII:LTR:ERVK	chr15:19863997	Up	Yes	.	i	CastEi	C57BL/6 & CastEi
chr15	19934300	19936500	+	BGLII:LTR:ERVK	chr15:19934195	UpEdge	Yes	.	i	C57BL/6	C57BL/6 & CastEi
chr15	20275000	20276600	+	IAPEY3C_LTR:LTR:ERVK	chr15:20274819	UpEdge	Yes	.	i	CastEi	C57BL/6 & CastEi
chr15	21523600	21676900	-	MTA_Mm:LTR:ERVL-MaLR	chr15:21676709	Up	Yes	Cdh12	as	CastEi	C57BL/6 & CastEi
chr15	21805900	21831900	-	MTB:LTR:ERVL-MaLR	chr15:21831706	Up	Yes	.	i	C57BL/6	C57BL/6 & CastEi
chr15	22147800	22156500	+	MTB_Mm:LTR:ERVL-MaLR	chr15:22147586	Up	Yes	.	i	C57BL/6,CastEi	C57BL/6 & CastEi
chr15	25463300	25464900	+	MTB_Mm:LTR:ERVL-MaLR	chr15:25463101	Up	Yes	.	i	C57BL/6,CastEi	C57BL/6 & CastEi
chr15	26540500	26895600	-	MTA_Mm:LTR:ERVL-MaLR	chr15:26850735	Up	Yes	Fbxl7	s	C57BL/6	C57BL/6 & CastEi
chr15	27174600	27203200	-	MLT1G1-int:LTR:ERVL-MaLR	chr15:27175007	UpEdge	Yes	.	i	C57BL/6	C57BL/6 & CastEi
chr15	29002200	29203600	-	MTA_Mm:LTR:ERVL-MaLR	chr15:29208493	Up	Yes	.	i	C57BL/6	C57BL/6 & CastEi
chr15	29816400	29816600	+	MTA_Mm:LTR:ERVL-MaLR	chr15:29691799	Up	Yes	.	i	C57BL/6	C57BL/6 & CastEi
chr15	31047700	31104400	-	MTB:LTR:ERVL-MaLR	chr15:31104162	Up	Yes	.	i	C57BL/6,CastEi	C57BL/6 & CastEi
chr15	31715300	31723600	+	MTB_Mm:LTR:ERVL-MaLR	chr15:31715149	Up	Yes	.	i	C57BL/6	C57BL/6 & CastEi
chr15	31878300	32037100	+	MTC-int:LTR:ERVL-MaLR	chr15:31877981	Up	Yes	.	i	C57BL/6	C57BL/6 & CastEi
chr15	31878400	31976200	+	MTC-int:LTR:ERVL-MaLR,MTC:LTR:ERVL-MaLR	chr15:31877981,chr15:31879067	Up;UpEdge	Yes	.	i	C57BL/6,CastEi	C57BL/6 & CastEi
chr15	31879300	31982700	+	MTC:LTR:ERVL-MaLR	chr15:31879067	UpEdge	Yes	.	i	CastEi	C57BL/6 & CastEi
chr15	33510400	33510600	+	MTA_Mm:LTR:ERVL-MaLR	chr15:33308788	Up	No	Cpq	s	CastEi	C57BL/6 & CastEi
chr15	34169400	34169700	-	MTA_Mm:LTR:ERVL-MaLR	chr15:34222736,chr15:34410988	Up	Yes	.	i	C57BL/6	C57BL/6 & CastEi
chr15	34875500	35155700	-	MTA_Mm:LTR:ERVL-MaLR	chr15:35178744	Up	Yes	Stk3	s	C57BL/6	C57BL/6 & CastEi
chr15	37366300	37425400	-	MTA_Mm:LTR:ERVL-MaLR	chr15:37505057	Up	Yes	Gm28221; Gm23654; Gm15941; Ncald	c	CastEi	C57BL/6 & CastEi
chr15	38550000	38581700	+	MTA_Mm:LTR:ERVL-MaLR	chr15:38346412	Up	Yes	2310043O21Rik	as	C57BL/6,CastEi	C57BL/6 & CastEi
chr15	39557300	39682500	+	RLTR16:LTR:ERVK	chr15:39556988	UpEdge	Yes	Rims2	s	C57BL/6	C57BL/6
chr15	39714000	39720300	+	IAPLTR2a2_Mm:LTR:ERVK	chr15:39713967	UpEdge	Yes	.	i	C57BL/6	C57BL/6
chr15	39782800	39792700	-	MTA_Mm:LTR:ERVL-MaLR	chr15:39792345	Up	Yes	Dpys	s	C57BL/6	C57BL/6 & CastEi
chr15	40162600	40168200	+	RLTR17:LTR:ERVK	chr15:40162421	Up	Yes	.	i	C57BL/6,CastEi	C57BL/6 & CastEi
chr15	40261600	40263700	+	MTA_Mm:LTR:ERVL-MaLR	chr15:39981992	Up	Yes	.	i	CastEi	C57BL/6 & CastEi
chr15	41699000	41713800	-	MTA_Mm:LTR:ERVL-MaLR	chr15:41713636	Up	Yes	Oxr1	as	C57BL/6	C57BL/6
chr15	42947700	42951000	+	BGLII:LTR:ERVK	chr15:42947530	Up	Yes	.	i	CastEi	C57BL/6 & CastEi
chr15	43368600	43377900	-	MTA_Mm:LTR:ERVL-MaLR	chr15:43377497	Up	Yes	.	i	C57BL/6	C57BL/6 & CastEi
chr15	43464300	43467500	+	RLTR10:LTR:ERVK	chr15:43464156	UpEdge	Yes	Gm10373	as	C57BL/6	C57BL/6 & CastEi
chr15	50592500	50604200	+	BGLII:LTR:ERVK	chr15:50592300	UpEdge	Yes	.	i	C57BL/6	C57BL/6
chr15	53853200	53886300	+	RLTR10B2:LTR:ERVK	chr15:53852924	UpEdge	Yes	Gm7489; Samd12	c	C57BL/6,CastEi	C57BL/6 & CastEi
chr15	55076100	55092300	-	ORR1B1:LTR:ERVL-MaLR	chr15:55092037	Up	Yes	Dscc1	s	C57BL/6,CastEi	C57BL/6 & CastEi
chr15	56803000	56803200	-	IAPLTR2a2_Mm:LTR:ERVK	chr15:56805202	Up	No	.	i	CastEi	C57BL/6 & CastEi
chr15	59800500	60030600	+	MTA_Mm:LTR:ERVL-MaLR	chr15:59800485	UpEdge	Yes	4933412E24Rik	as	C57BL/6	C57BL/6
chr15	60896400	60912700	-	MLTR11B:LTR:ERVK	chr15:60896989	UpEdge	Yes	.	i	CastEi	C57BL/6 & CastEi
chr15	60917600	60922500	-	MLT1C:LTR:ERVL-MaLR	chr15:60922842	Up	Yes	A1bg	s	CastEi	C57BL/6 & CastEi
chr15	60992900	61024100	+	MTC:LTR:ERVL-MaLR	chr15:60992651	UpEdge	Yes	.	i	C57BL/6	C57BL/6 & CastEi
chr15	62277700	62460600	+	MTC:LTR:ERVL-MaLR	chr15:62277550	UpEdge	Yes	Pvt1	s	C57BL/6,CastEi	C57BL/6 & CastEi
chr15	63067600	63139100	-	RMER19A:LTR:ERVK	chr15:63138569	Up	Yes	.	i	C57BL/6,CastEi	C57BL/6 & CastEi
chr15	63397600	63772200	-	MTD:LTR:ERVL-MaLR	chr15:63772095	Up	Yes	Gm25702; Gm37615	c	CastEi	C57BL/6 & CastEi
chr15	64610600	64634700	+	MTA_Mm:LTR:ERVL-MaLR	chr15:64610431	Up	Yes	.	i	C57BL/6	C57BL/6 & CastEi
chr15	64820100	64820500	+	MTA_Mm:LTR:ERVL-MaLR	chr15:64818643	Up	Yes	Adcy8; Gm21798	c	C57BL/6,CastEi	C57BL/6 & CastEi
chr15	64849700	64850100	+	MTA_Mm:LTR:ERVL-MaLR	chr15:64634277	Up	No	Adcy8; Gm21798	c	CastEi	C57BL/6 & CastEi
chr15	65165900	65176500	-	RLTR10A:LTR:ERVK	chr15:65176261	Up	Yes	.	i	C57BL/6	C57BL/6 & CastEi
chr15	65314900	65335000	+	RLTR10:LTR:ERVK	chr15:65314557	UpEdge	Yes	.	i	CastEi	Cast/Ei
chr15	67939800	67945500	-	MTB_Mm:LTR:ERVL-MaLR	chr15:67945199	Up	Yes	.	i	C57BL/6,CastEi	C57BL/6 & CastEi
chr15	68643800	68644200	-	MTA_Mm:LTR:ERVL-MaLR	chr15:68724740	Up	Yes	.	i	C57BL/6,CastEi	C57BL/6 & CastEi
chr15	68705100	68715600	+	MTA_Mm-int:LTR:ERVL-MaLR	chr15:68705033	UpEdge	Yes	.	i	C57BL/6	C57BL/6 & CastEi
chr15	69296900	69447100	+	MTC:LTR:ERVL-MaLR	chr15:69296762	Up	Yes	.	i	CastEi	C57BL/6 & CastEi
chr15	70398900	70449800	-	MTA_Mm:LTR:ERVL-MaLR	chr15:70449358	Up	Yes	.	i	C57BL/6	C57BL/6 & CastEi
chr15	71416200	71426200	+	MTB_Mm:LTR:ERVL-MaLR	chr15:71416009	UpEdge	Yes	.	i	CastEi	C57BL/6 & CastEi
chr15	72157400	72204600	+	ORR1B1:LTR:ERVL-MaLR	chr15:72157285	Up	Yes	.	i	C57BL/6	C57BL/6 & CastEi
chr15	72444800	72480400	+	ORR1A2-int:LTR:ERVL-MaLR	chr15:72443680	Up;UpEdge	Yes	.	i	C57BL/6	C57BL/6 & CastEi
chr15	72575800	72593000	+	MTD:LTR:ERVL-MaLR	chr15:72561467,chr15:72575773	Up	Yes	Trappc9	as	CastEi	C57BL/6 & CastEi
chr15	73694700	73699200	-	MTA_Mm:LTR:ERVL-MaLR	chr15:73699642	Up	Yes	Gpr20	s	C57BL/6	C57BL/6
chr15	75592000	75598800	+	MTB:LTR:ERVL-MaLR	chr15:75591779	Up	Yes	Gpihbp1	s	C57BL/6	C57BL/6 & CastEi
chr15	75881400	75882600	-	ORR1A4:LTR:ERVL-MaLR	chr15:75882320	Up	Yes	.	i	C57BL/6,CastEi	C57BL/6 & CastEi
chr15	76946600	77041900	+	MTA_Mm:LTR:ERVL-MaLR	chr15:76776146	Up	No	Mb	as	CastEi	C57BL/6 & CastEi
chr15	76976900	76980500	+	MMERGLN-int:LTR:ERV1	chr15:76976301	UpEdge	Yes	.	i	C57BL/6	C57BL/6
chr15	79972400	79989400	+	RLTR51B_Mm:LTR:ERVK?	chr15:79972340	UpEdge	Yes	.	i	CastEi	Cast/Ei
chr15	80040700	80044900	+	MTB:LTR:ERVL-MaLR	chr15:80040437	Up	Yes	.	i	CastEi	C57BL/6 & CastEi
chr15	80655700	80669700	-	ORR1D2:LTR:ERVL-MaLR	chr15:80668492	Up	Yes	.	i	CastEi	Cast/Ei
chr15	83866900	83901400	-	MTB_Mm:LTR:ERVL-MaLR	chr15:83901170	Up	Yes	Efcab6	s	C57BL/6,CastEi	C57BL/6 & CastEi
chr15	83914700	83917200	+	ORR1A3:LTR:ERVL-MaLR	chr15:83915884	Up	Yes	Efcab6	as	CastEi	C57BL/6 & CastEi
chr15	85028900	85061600	+	ORR1A2:LTR:ERVL-MaLR	chr15:85028826	Up	Yes	Fam118a	s	C57BL/6	C57BL/6 & CastEi
chr15	85898800	86034200	-	MTD:LTR:ERVL-MaLR	chr15:85999647	Up	Yes	Celsr1	s	C57BL/6,CastEi	C57BL/6 & CastEi
chr15	86580300	86618700	+	MTB:LTR:ERVL-MaLR	chr15:86580800	Up	Yes	.	i	CastEi	C57BL/6 & CastEi
chr15	87804900	87833800	+	MTA_Mm:LTR:ERVL-MaLR	chr15:87804918	Up	Yes	.	i	CastEi	C57BL/6 & CastEi
chr15	89756900	89759100	-	BGLII:LTR:ERVK	chr15:89758840	Up	Yes	.	i	C57BL/6	C57BL/6 & CastEi
chr15	90300500	90302200	+	MTA_Mm:LTR:ERVL-MaLR	chr15:90300409	Up	Yes	.	i	C57BL/6	C57BL/6 & CastEi
chr15	90353900	90368100	+	RLTR12BD_Mm:LTR:ERVK	chr15:90359879	Up	Yes	.	i	C57BL/6	C57BL/6 & CastEi
chr15	90890600	90916000	-	MTB_Mm:LTR:ERVL-MaLR	chr15:90915786	Up	Yes	.	i	C57BL/6	C57BL/6
chr15	91946100	92341800	+	BGLII:LTR:ERVK,MTD:LTR:ERVL-MaLR,RLTR31D_MM:LTR:ERVK	chr15:91946007,chr15:91949329,chr15:92064932	Up	Yes	Cntn1	s	C57BL/6	C57BL/6 & CastEi
chr15	92065100	92087300	+	MTD:LTR:ERVL-MaLR	chr15:92064932	Up	Yes	Cntn1	s	CastEi	C57BL/6 & CastEi
chr15	92065100	92341800	+	BGLII:LTR:ERVK,MTD:LTR:ERVL-MaLR	chr15:91949329,chr15:92064932	Up	Yes	Cntn1	s	C57BL/6	C57BL/6 & CastEi
chr15	92394900	92753000	+	RMER19C:LTR:ERVK	chr15:92394754	UpEdge	Yes	Gm37304; Pdzrn4	s	C57BL/6	C57BL/6
chr15	92973000	93106900	-	MTB:LTR:ERVL-MaLR	chr15:93140059	Up	Yes	RP23-144M22.1	as	C57BL/6,CastEi	C57BL/6 & CastEi
chr15	92990900	92991900	-	ORR1A1:LTR:ERVL-MaLR	chr15:92993031	Up	No	.	i	CastEi	C57BL/6 & CastEi
chr15	93076000	93109100	-	ORR1B2:LTR:ERVL-MaLR	chr15:93108893	Up	Yes	.	i	C57BL/6,CastEi	C57BL/6 & CastEi
chr15	93137800	93141400	+	RLTR10:LTR:ERVK	chr15:93137571	Up;UpEdge	Yes	.	i	C57BL/6	C57BL/6
chr15	93285300	93325200	-	MTB_Mm:LTR:ERVL-MaLR	chr15:93324940	Up	Yes	Yaf2	s	C57BL/6,CastEi	C57BL/6 & CastEi
chr15	94711000	94717900	+	MTB:LTR:ERVL-MaLR	chr15:94710778	UpEdge	Yes	Tmem117	s	CastEi	C57BL/6 & CastEi
chr15	94856300	95096100	+	RLTR23:LTR:ERV1	chr15:94856068	Up;UpEdge	Yes	Gm23129; Tmem117	c	C57BL/6,CastEi	C57BL/6 & CastEi
chr15	95079200	95118100	-	RMER19A:LTR:ERVK	chr15:95117627	Up	Yes	1700129L04Rik;Tmem117; 1700129L04Rik	c	CastEi	C57BL/6 & CastEi
chr15	95201800	95206100	-	MTB_Mm:LTR:ERVL-MaLR	chr15:95205863	Up	Yes	.	i	CastEi	C57BL/6 & CastEi
chr15	95747800	95772700	-	MTD:LTR:ERVL-MaLR	chr15:95772458	Up	Yes	.	i	CastEi	Cast/Ei
chr15	95753500	95763200	+	IAPLTR2a2_Mm:LTR:ERVK	chr15:95753315	UpEdge	Yes	.	i	C57BL/6	C57BL/6 & CastEi
chr15	96073100	96079500	-	MTC:LTR:ERVL-MaLR	chr15:96079282	Up	Yes	D030018L15Rik	s	C57BL/6	C57BL/6 & CastEi
chr15	96162700	96193900	-	RMER19B:LTR:ERVK	chr15:96193107	Up	Yes	2610037D02Rik	s	CastEi	C57BL/6 & CastEi
chr15	96182600	96203200	+	RLTR31C_MM:LTR:ERVK	chr15:96182445	UpEdge	Yes	2610037D02Rik	as	CastEi	C57BL/6 & CastEi
chr15	96192100	96212600	-	MTD:LTR:ERVL-MaLR	chr15:96212413	Up	Yes	2610037D02Rik	s	C57BL/6	C57BL/6 & CastEi
chr15	96275000	96280700	-	RMER19B:LTR:ERVK	chr15:96279427	Up	Yes	2610037D02Rik	s	C57BL/6	C57BL/6 & CastEi
chr15	97064100	97085900	-	MT2A:LTR:ERVL	chr15:97070021	Up	Yes	.	i	C57BL/6	C57BL/6 & CastEi
chr15	97668000	97669900	-	MTC:LTR:ERVL-MaLR	chr15:97669681	Up	Yes	.	i	C57BL/6,CastEi	C57BL/6 & CastEi
chr15	97931000	97937800	-	MTA_Mm:LTR:ERVL-MaLR	chr15:97937610	Up	Yes	Gm22202	as	C57BL/6	C57BL/6
chr15	98242300	98244200	-	MTA_Mm:LTR:ERVL-MaLR,MTC-int:LTR:ERVL-MaLR	chr15:98395812,chr15:98464298	Up	Yes	.	i	CastEi	C57BL/6 & CastEi
chr15	98242300	98244000	-	MTC-int:LTR:ERVL-MaLR	chr15:98464298	Up	Yes	.	i	C57BL/6	C57BL/6 & CastEi
chr15	98377800	98396200	-	MTA_Mm:LTR:ERVL-MaLR	chr15:98395812	Up	Yes	Olfr283	s	C57BL/6	C57BL/6
chr15	98538800	98567900	-	RLTR20A4:LTR:ERVK	chr15:98542501	Up	No	9330020H09Rik; Ccnt1	c	C57BL/6	C57BL/6 & CastEi
chr15	98592100	98614400	-	MTB_Mm:LTR:ERVL-MaLR	chr15:98618482	Up	Yes	Adcy6	s	CastEi	C57BL/6 & CastEi
chr15	98690300	98695100	-	MTC:LTR:ERVL-MaLR	chr15:98694921	Up	Yes	.	i	C57BL/6,CastEi	C57BL/6 & CastEi
chr15	99892000	99894100	-	RMER13A:LTR:ERVK	chr15:99893619	Up	Yes	.	i	C57BL/6,CastEi	C57BL/6 & CastEi
chr15	100304000	100325000	-	MTA_Mm:LTR:ERVL-MaLR	chr15:100324953	Up	Yes	Mettl7a1	as	C57BL/6	C57BL/6 & CastEi
chr15	100762000	100824000	+	MTC:LTR:ERVL-MaLR	chr15:100812068	Up	Yes	Slc4a8	s	C57BL/6,CastEi	Cast/Ei
chr15	100831000	100838000	-	RMER19B:LTR:ERVK	chr15:100837382	Up	Yes	.	i	CastEi	Cast/Ei
chr15	101317000	101406000	+	MTB_Mm:LTR:ERVL-MaLR	chr15:101316859	UpEdge	Yes	Mir1941; Krt80	c	C57BL/6	C57BL/6 & CastEi
chr15	101424000	101429000	-	MTC-int:LTR:ERVL-MaLR	chr15:101429243	Up	Yes	Krt7	as	CastEi	C57BL/6 & CastEi
chr15	101446000	101454000	+	MTEb:LTR:ERVL-MaLR	chr15:101446288	Up	Yes	Krt88	s	C57BL/6	C57BL/6 & CastEi
chr15	102117000	102139000	-	MT2B:LTR:ERVL	chr15:102139070	Up	Yes	Spryd3	s	C57BL/6	C57BL/6 & CastEi
chr15	102294000	102324000	+	RMER4A:LTR:ERVK	chr15:102305281	Up	Yes	Espl1	s	C57BL/6	.
chr15	102853000	102870000	-	MTB_Mm:LTR:ERVL-MaLR	chr15:102870137	Up	Yes	.	i	C57BL/6,CastEi	C57BL/6 & CastEi
chr15	103153000	103167000	-	MTEb:LTR:ERVL-MaLR	chr15:103158126	Up	Yes	Smug1	s	C57BL/6,CastEi	C57BL/6 & CastEi
chr16	4040090	4077910	-	MTA_Mm:LTR:ERVL-MaLR	chr16:4072289	Up	Yes	Gm23413; Trap1	s	C57BL/6,CastEi	C57BL/6 & CastEi
chr16	4857940	4869180	+	RLTR10:LTR:ERVK	chr16:4857820	UpEdge	Yes	4930562C15Rik	s	C57BL/6	C57BL/6
chr16	4901420	4936920	+	MurERV4-int:LTR:ERVK	chr16:4900880	UpEdge	Yes	Gm16861; Mgrn1	c	CastEi	C57BL/6 & CastEi
chr16	4987010	5000430	-	MTA_Mm:LTR:ERVL-MaLR	chr16:5000168	Up	Yes	42990	s	C57BL/6	C57BL/6 & CastEi
chr16	5394320	5452250	+	MLTR14:LTR:ERV1	chr16:5394122	UpEdge	Yes	.	i	C57BL/6,CastEi	C57BL/6 & CastEi
chr16	5738580	5768620	+	RMER20B:LTR:ERVK	chr16:5738065	UpEdge	Yes	.	i	C57BL/6	C57BL/6 & CastEi
chr16	8241840	8277660	-	MTD:LTR:ERVL-MaLR	chr16:8277432	Up	Yes	.	i	C57BL/6	C57BL/6 & CastEi
chr16	8688740	8792870	-	ORR1A4:LTR:ERVL-MaLR	chr16:8792151	Up	Yes	Gm25805; Usp7;Usp7	s	C57BL/6,CastEi	C57BL/6 & CastEi
chr16	9146890	9258290	+	MT2A:LTR:ERVL	chr16:9201933	Up	Yes	.	i	C57BL/6,CastEi	C57BL/6 & CastEi
chr16	10116800	10117000	-	MTB:LTR:ERVL-MaLR	chr16:10175283	Up	Yes	.	i	C57BL/6	C57BL/6 & CastEi
chr16	10125800	10126800	+	MTA_Mm:LTR:ERVL-MaLR	chr16:9978725	Up	No	.	i	C57BL/6,CastEi	C57BL/6 & CastEi
chr16	10707400	10933000	-	MTA_Mm:LTR:ERVL-MaLR	chr16:10932607	Up	Yes	Clec16a;Gm21859	c	C57BL/6	C57BL/6 & CastEi
chr16	11041600	11049600	+	MTA_Mm:LTR:ERVL-MaLR	chr16:11041418	UpEdge	Yes	.	i	C57BL/6	C57BL/6 & CastEi
chr16	12388100	12643900	+	MTA_Mm:LTR:ERVL-MaLR	chr16:12387949	Up	Yes	.	i	CastEi	Cast/Ei
chr16	12410200	12410500	-	MTA_Mm:LTR:ERVL-MaLR	chr16:12560859	Up	Yes	.	i	C57BL/6	C57BL/6 & CastEi
chr16	12950000	12969700	-	MTA_Mm:LTR:ERVL-MaLR	chr16:12969350	Up	Yes	.	i	C57BL/6	C57BL/6
chr16	13256400	13417500	+	MTA_Mm:LTR:ERVL-MaLR	chr16:13286697	Up	Yes	Mkl2; Gm15738	c	C57BL/6	C57BL/6 & CastEi
chr16	13780400	13815000	+	RMER6B:LTR:ERVK	chr16:13780283	UpEdge	Yes	Rrn3	s	CastEi	C57BL/6 & CastEi
chr16	14997800	15025000	-	MTA_Mm:LTR:ERVL-MaLR	chr16:15024782	Up	Yes	.	i	C57BL/6	C57BL/6 & CastEi
chr16	15246500	15246900	+	MTA_Mm-int:LTR:ERVL-MaLR	chr16:15047119	Up	Yes	.	i	C57BL/6,CastEi	C57BL/6 & CastEi
chr16	16160000	16194000	+	RLTR10A:LTR:ERVK	chr16:16159999	Up	Yes	.	i	C57BL/6,CastEi	C57BL/6 & CastEi
chr16	19101500	19106800	+	BGLII:LTR:ERVK	chr16:19101278	Up	Yes	2010309G21Rik	s	C57BL/6,CastEi	C57BL/6 & CastEi
chr16	20092800	20133500	+	MTB:LTR:ERVL-MaLR	chr16:20092539	Up	Yes	Klhl24	s	CastEi	C57BL/6 & CastEi
chr16	20874800	20893800	-	ORR1B1-int:LTR:ERVL-MaLR	chr16:20883142	Up	Yes	.	i	C57BL/6	C57BL/6
chr16	21112900	21120000	-	BGLII_B:LTR:ERVK	chr16:21119067	Up	Yes	.	i	C57BL/6	C57BL/6 & CastEi
chr16	22381400	22439600	-	MTD:LTR:ERVL-MaLR	chr16:22399504	Up	Yes	Etv5	s	CastEi	C57BL/6 & CastEi
chr16	23031900	23034300	-	MTB:LTR:ERVL-MaLR	chr16:23035022	Up	Yes	.	i	CastEi	C57BL/6 & CastEi
chr16	23283000	23360400	+	MTB_Mm:LTR:ERVL-MaLR,RMER13A2:LTR:ERVK	chr16:23268924,chr16:23282866	Up	Yes	St6gal1	s	CastEi	C57BL/6 & CastEi
chr16	24124600	24290000	-	MTA_Mm:LTR:ERVL-MaLR	chr16:24289649	Up	Yes	.	i	C57BL/6	C57BL/6 & CastEi
chr16	24284900	24290000	-	MTA_Mm:LTR:ERVL-MaLR	chr16:24558003	Up	Yes	.	i	CastEi	C57BL/6 & CastEi
chr16	25360200	25422200	+	MTA_Mm:LTR:ERVL-MaLR	chr16:25360044	Up	Yes	Tprg	s	C57BL/6	C57BL/6 & CastEi
chr16	29907000	29925100	-	MTA_Mm:LTR:ERVL-MaLR	chr16:29924905	Up	Yes	Gm26569	s	C57BL/6	C57BL/6
chr16	29907000	29948700	-	MTA_Mm:LTR:ERVL-MaLR	chr16:29924905,chr16:29948296	Up	Yes	Gm26569	s	C57BL/6	C57BL/6
chr16	29932800	29948700	-	MTA_Mm:LTR:ERVL-MaLR	chr16:29948296	Up	Yes	Gm26569	s	CastEi	.
chr16	30849400	30852900	+	MTD:LTR:ERVL-MaLR	chr16:30849351	Up;UpEdge	Yes	.	i	C57BL/6,CastEi	C57BL/6 & CastEi
chr16	31286500	31289300	-	MTA_Mm:LTR:ERVL-MaLR	chr16:31289122	Up	Yes	.	i	CastEi	C57BL/6 & CastEi
chr16	31436800	31457100	+	MTA_Mm:LTR:ERVL-MaLR	chr16:31436619	Up	Yes	Bdh1	s	C57BL/6	C57BL/6 & CastEi
chr16	31673400	31675500	-	MTB:LTR:ERVL-MaLR	chr16:31946996	Up	No	Dlg1	as	CastEi	C57BL/6 & CastEi
chr16	31787000	31794700	-	MTC:LTR:ERVL-MaLR	chr16:31794481	Up	Yes	Dlg1	as	C57BL/6	C57BL/6 & CastEi
chr16	32414500	32428800	+	RLTR6-int:LTR:ERV1	chr16:32414415	Up	Yes	Tctex1d2	s	C57BL/6	C57BL/6 & CastEi
chr16	33526900	33663000	+	MTB:LTR:ERVL-MaLR	chr16:33526671	Up	Yes	Slc12a8	s	C57BL/6	C57BL/6 & CastEi
chr16	35154600	35305800	+	MTD-int:LTR:ERVL-MaLR	chr16:35186509	Up	Yes	Gm25179; Adcy5	c	C57BL/6,CastEi	C57BL/6 & CastEi
chr16	35693400	35695700	-	MTC:LTR:ERVL-MaLR	chr16:35695528	Up	Yes	Dirc2	s	CastEi	C57BL/6 & CastEi
chr16	36221500	36257400	+	IAP1-MM_LTR:LTR:ERVK	chr16:36221268	UpEdge	Yes	2010005H15Rik	s	C57BL/6,CastEi	C57BL/6 & CastEi
chr16	36750200	36763600	-	MTA_Mm:LTR:ERVL-MaLR	chr16:36763216	Up	Yes	Slc15a2	s	C57BL/6,CastEi	C57BL/6 & CastEi
chr16	37105800	37399200	-	MTD:LTR:ERVL-MaLR	chr16:37398991	Up	Yes	Stxbp5l	s	C57BL/6,CastEi	C57BL/6
chr16	38366700	38414400	-	MTA_Mm:LTR:ERVL-MaLR	chr16:38414054	Up	Yes	Pla1a;Popdc2	c	C57BL/6,CastEi	C57BL/6 & CastEi
chr16	38846300	38850500	+	RLTR9A3A:LTR:ERVK	chr16:38846085	UpEdge	Yes	Gm15802	s	C57BL/6	C57BL/6 & CastEi
chr16	38902200	39027100	+	RMER15:LTR:ERVL	chr16:38897491	Up	Yes	Gm22500; Gm15802; Igsf11	s	CastEi	C57BL/6 & CastEi
chr16	40951400	40951900	+	MTA_Mm:LTR:ERVL-MaLR	chr16:40950111	Up	Yes	Lsamp	s	CastEi	C57BL/6 & CastEi
chr16	43889900	43963700	+	MTA_Mm:LTR:ERVL-MaLR	chr16:43956356	Up	Yes	Ccdc191	s	C57BL/6,CastEi	C57BL/6 & CastEi
chr16	43980400	44011300	-	MTC:LTR:ERVL-MaLR	chr16:44011036	Up	Yes	Gramd1c	s	C57BL/6,CastEi	C57BL/6 & CastEi
chr16	44153200	44163400	+	MTA_Mm:LTR:ERVL-MaLR	chr16:44151568	Up	Yes	Naa50	s	C57BL/6,CastEi	C57BL/6 & CastEi
chr16	45061600	45064600	-	RLTR10:LTR:ERVK	chr16:45064311	Up	Yes	.	i	C57BL/6	C57BL/6 & CastEi
chr16	46035700	46039000	-	LTRIS2:LTR:ERV1	chr16:46038597	Up	Yes	Cd96	s	C57BL/6	C57BL/6 & CastEi
chr16	46834500	46857800	+	MTA_Mm:LTR:ERVL-MaLR	chr16:46834493	Up;UpEdge	Yes	.	i	C57BL/6	C57BL/6 & CastEi
chr16	48458200	48630800	+	ORR1D1:LTR:ERVL-MaLR	chr16:48479401	Up	No	Morc1	s	CastEi	C57BL/6 & CastEi
chr16	49928500	49973700	-	ORR1A0:LTR:ERVL-MaLR	chr16:49974721	Up	No	.	i	C57BL/6	C57BL/6 & CastEi
chr16	50779700	50811100	+	MTA_Mm:LTR:ERVL-MaLR	chr16:50782110	Up	Yes	1700116B05Rik	s	C57BL/6	C57BL/6 & CastEi
chr16	51103400	51106100	+	RLTR10A:LTR:ERVK	chr16:51103036	UpEdge	Yes	.	i	C57BL/6	C57BL/6 & CastEi
chr16	53111100	53111600	+	MTA_Mm:LTR:ERVL-MaLR	chr16:52827406	Up	No	.	i	CastEi	C57BL/6 & CastEi
chr16	53462700	53463900	+	MTA_Mm:LTR:ERVL-MaLR	chr16:53462551	UpEdge	Yes	.	i	CastEi	C57BL/6 & CastEi
chr16	55955100	55963100	+	MMERGLN_LTR:LTR:ERV1	chr16:55954834	UpEdge	Yes	.	i	C57BL/6	C57BL/6
chr16	56060200	56060500	-	MTA_Mm:LTR:ERVL-MaLR	chr16:56060301	Up	Yes	.	i	C57BL/6	C57BL/6 & CastEi
chr16	57371700	57371800	-	MTA_Mm:LTR:ERVL-MaLR	chr16:57618008	Up	Yes	Cmss1; Filip1l	c	C57BL/6	C57BL/6 & CastEi
chr16	58469800	58517800	-	MLT1C:LTR:ERVL-MaLR	chr16:58514084	Up	Yes	St3gal6	s	C57BL/6,CastEi	C57BL/6 & CastEi
chr16	58662100	58679400	+	MTB:LTR:ERVL-MaLR	chr16:58672791	Up	Yes	Cpox	s	C57BL/6,CastEi	C57BL/6 & CastEi
chr16	59344700	59354600	-	RLTR10:LTR:ERVK	chr16:59354573	Up	Yes	Olfr206	s	C57BL/6	C57BL/6
chr16	61333200	61333400	+	MTA_Mm:LTR:ERVL-MaLR	chr16:61329059	Up	Yes	.	i	CastEi	C57BL/6 & CastEi
chr16	61653200	61655800	-	RLTR10C:LTR:ERVK	chr16:61655346	Up	Yes	.	i	C57BL/6	C57BL/6 & CastEi
chr16	63468200	63492200	-	BGLII:LTR:ERVK	chr16:63491888	Up	Yes	.	i	C57BL/6	C57BL/6
chr16	63543500	63575800	-	MTA_Mm:LTR:ERVL-MaLR	chr16:63575402	Up	Yes	Epha3	s	C57BL/6,CastEi	C57BL/6 & CastEi
chr16	64697600	64698100	+	MTB-int:LTR:ERVL-MaLR	chr16:64463541	Up	No	.	i	CastEi	C57BL/6 & CastEi
chr16	64804800	64806200	+	ORR1A1:LTR:ERVL-MaLR	chr16:64804674	Up;UpEdge	Yes	Zfp654	as	CastEi	C57BL/6 & CastEi
chr16	66139600	66145100	+	RLTR10:LTR:ERVK	chr16:66139628	UpEdge	Yes	.	i	C57BL/6	C57BL/6
chr16	68237300	68247000	-	RLTR9A3:LTR:ERVK	chr16:68246830	Up	Yes	.	i	C57BL/6	C57BL/6 & CastEi
chr16	68396200	68409200	+	RLTR9A3:LTR:ERVK	chr16:68395967	UpEdge	Yes	.	i	C57BL/6	C57BL/6
chr16	68958100	68987900	-	MTA_Mm:LTR:ERVL-MaLR	chr16:68987493	Up	Yes	.	i	C57BL/6	C57BL/6
chr16	70683900	70685600	-	MTC-int:LTR:ERVL-MaLR	chr16:70685046	Up	Yes	.	i	CastEi	C57BL/6 & CastEi
chr16	71220700	71252100	+	MTA_Mm:LTR:ERVL-MaLR	chr16:71220708	UpEdge	Yes	.	i	CastEi	C57BL/6 & CastEi
chr16	73072200	73206300	+	MTC-int:LTR:ERVL-MaLR	chr16:73072095	Up	Yes	.	i	C57BL/6,CastEi	C57BL/6 & CastEi
chr16	73407600	73456400	+	MTA_Mm:LTR:ERVL-MaLR	chr16:73407514	Up	Yes	Gm25699	as	C57BL/6	C57BL/6 & CastEi
chr16	77130900	77185900	+	MTB_Mm:LTR:ERVL-MaLR	chr16:77130937	Up	Yes	.	i	C57BL/6,CastEi	C57BL/6 & CastEi
chr16	78250800	78295200	-	RMER15:LTR:ERVL	chr16:78294744	Up	Yes	RP23-299N4.1	s	C57BL/6,CastEi	C57BL/6 & CastEi
chr16	79194900	79205000	+	RLTR10:LTR:ERVK	chr16:79194834	UpEdge	Yes	.	i	C57BL/6	C57BL/6
chr16	79258100	79304500	+	ORR1A3-int:LTR:ERVL-MaLR	chr16:79258069	UpEdge	Yes	.	i	C57BL/6	C57BL/6 & CastEi
chr16	80268100	80271000	+	RLTR10:LTR:ERVK	chr16:80268094	Up;UpEdge	Yes	.	i	C57BL/6	C57BL/6
chr16	83576300	83603700	-	MTA_Mm:LTR:ERVL-MaLR	chr16:83603471	Up	Yes	.	i	C57BL/6	C57BL/6 & CastEi
chr16	83587200	83591000	-	RMER6C:LTR:ERVK	chr16:83590607	Up	Yes	.	i	CastEi	C57BL/6 & CastEi
chr16	84774100	84825400	+	MTB_Mm:LTR:ERVL-MaLR	chr16:84794697	Up	Yes	Gm25908; Jam2	s	C57BL/6	C57BL/6 & CastEi
chr16	85864800	85903300	+	RLTR10A:LTR:ERVK	chr16:85809692	Up	Yes	Adamts5	as	CastEi	Cast/Ei
chr16	86196300	86197700	+	RLTR10A:LTR:ERVK	chr16:86196016	UpEdge	Yes	.	i	CastEi	C57BL/6 & CastEi
chr16	86782600	86828100	+	MTA_Mm-int:LTR:ERVL-MaLR	chr16:86742680	Up	Yes	.	i	CastEi	C57BL/6 & CastEi
chr16	87888400	87936000	+	MTA_Mm:LTR:ERVL-MaLR	chr16:87888232	Up	Yes	Grik1	as	C57BL/6	C57BL/6 & CastEi
chr16	88590300	88594100	+	RLTR10:LTR:ERVK	chr16:88590233	UpEdge	Yes	.	i	C57BL/6	C57BL/6 & CastEi
chr16	90745300	90750000	+	MTA_Mm:LTR:ERVL-MaLR	chr16:90745162	Up	Yes	Mrap	s	C57BL/6,CastEi	C57BL/6 & CastEi
chr16	91138300	91143000	-	MTC:LTR:ERVL-MaLR	chr16:91142859	Up	Yes	.	i	C57BL/6	C57BL/6 & CastEi
chr16	91477200	91477400	-	MTA_Mm:LTR:ERVL-MaLR	chr16:91566889	Up	Yes	.	i	C57BL/6	C57BL/6 & CastEi
chr16	91904000	91912200	+	ORR1B1:LTR:ERVL-MaLR	chr16:91903966	Up;UpEdge	Yes	Itsn1	s	C57BL/6,CastEi	C57BL/6 & CastEi
chr16	92126200	92190300	+	MTC-int:LTR:ERVL-MaLR	chr16:92125915	Up	Yes	.	i	C57BL/6	C57BL/6 & CastEi
chr16	93583400	93587000	-	MTA_Mm:LTR:ERVL-MaLR	chr16:93586765	Up	Yes	Setd4	s	C57BL/6	C57BL/6 & CastEi
chr16	94562900	94566400	+	MTC:LTR:ERVL-MaLR	chr16:94562719	UpEdge	Yes	.	i	C57BL/6,CastEi	C57BL/6 & CastEi
chr16	94794900	94810500	+	MTB:LTR:ERVL-MaLR	chr16:94794703	Up	Yes	Kcnj6	as	C57BL/6,CastEi	C57BL/6 & CastEi
chr16	96446300	96525700	+	MTD-int:LTR:ERVL-MaLR	chr16:96445892	Up	Yes	Igsf5; Pcp4	s	CastEi	C57BL/6 & CastEi
chr16	96640600	97043500	-	MTC-int:LTR:ERVL-MaLR	chr16:97042699	Up	Yes	Dscam	s	CastEi	C57BL/6 & CastEi
chr16	96772400	97095300	-	MTC:LTR:ERVL-MaLR	chr16:97095100	Up	Yes	Dscam	s	C57BL/6	C57BL/6 & CastEi
chr16	96772400	97043300	-	MTC-int:LTR:ERVL-MaLR,MTC:LTR:ERVL-MaLR	chr16:97042302,chr16:97042699	Up	Yes	Dscam	s	C57BL/6	C57BL/6 & CastEi
chr16	97720000	97724200	+	RLTR10:LTR:ERVK	chr16:97721404	Up	Yes	.	i	C57BL/6,CastEi	C57BL/6 & CastEi
chr17	3674870	3843690	+	MTA_Mm:LTR:ERVL-MaLR	chr17:3584600	Up	Yes	Nox3	as	C57BL/6,CastEi	C57BL/6 & CastEi
chr17	3808890	4001590	+	MTA_Mm:LTR:ERVL-MaLR	chr17:3808713	UpEdge	Yes	.	i	C57BL/6	C57BL/6 & CastEi
chr17	4483470	4534950	-	MTB:LTR:ERVL-MaLR	chr17:4534699	Up	Yes	.	i	C57BL/6,CastEi	C57BL/6
chr17	4881500	4893060	-	RLTR31C_MM:LTR:ERVK	chr17:4892652	Up	Yes	.	i	C57BL/6	C57BL/6 & CastEi
chr17	5037650	5343980	+	MTA_Mm:LTR:ERVL-MaLR	chr17:5037488	Up	Yes	Arid1b	s	C57BL/6,CastEi	C57BL/6 & CastEi
chr17	5560080	5565720	+	MTA_Mm:LTR:ERVL-MaLR	chr17:5376204	Up	No	Zdhhc14	s	CastEi	C57BL/6 & CastEi
chr17	6117270	6240750	+	MTC:LTR:ERVL-MaLR	chr17:6117178	UpEdge	Yes	Gm22774; n-R5s26; Tulp4	c	C57BL/6	C57BL/6 & CastEi
chr17	7040770	7041020	+	MTA_Mm:LTR:ERVL-MaLR	chr17:6832339	Up	Yes	Gm1604b	s	C57BL/6	C57BL/6 & CastEi
chr17	7932240	7958520	-	MER54B:LTR:ERVL	chr17:7958062	Up	Yes	E430024P14Rik; Tagap; Rsph3a	c	C57BL/6	C57BL/6 & CastEi
chr17	8303830	8327290	+	RMER4B:LTR:ERVK	chr17:8303675	UpEdge	Yes	4930506C21Rik; Sft2d1	c	CastEi	Cast/Ei
chr17	8444470	8460140	-	BGLII_Mur:LTR:ERVK,MTA_Mm:LTR:ERVL-MaLR	chr17:8451674,chr17:8459942	Up	Yes	.	i	CastEi	C57BL/6 & CastEi
chr17	8444470	8460150	-	BGLII_Mur:LTR:ERVK	chr17:8459942	Up	Yes	.	i	C57BL/6	C57BL/6 & CastEi
chr17	8458740	8497100	+	MTD:LTR:ERVL-MaLR	chr17:8458568	Up	Yes	.	i	C57BL/6	C57BL/6 & CastEi
chr17	8988300	9008120	+	MTA_Mm:LTR:ERVL-MaLR	chr17:8989748	Up	Yes	1700010I14Rik	s	C57BL/6	C57BL/6 & CastEi
chr17	9282700	9326280	+	MTC:LTR:ERVL-MaLR,MTD:LTR:ERVL-MaLR	chr17:9282534,chr17:9282892	Up;UpEdge	Yes	.	i	CastEi	C57BL/6 & CastEi
chr17	9283000	9326100	+	MTC:LTR:ERVL-MaLR	chr17:9282892	Up	Yes	.	i	C57BL/6	C57BL/6 & CastEi
chr17	9433990	9434370	-	MTA_Mm:LTR:ERVL-MaLR	chr17:9610840	Up	Yes	.	i	C57BL/6,CastEi	C57BL/6 & CastEi
chr17	9548060	9549360	-	MTA_Mm:LTR:ERVL-MaLR	chr17:9648827	Up	Yes	.	i	CastEi	C57BL/6 & CastEi
chr17	10092900	10141600	-	RMER19B:LTR:ERVK	chr17:10141153	Up	Yes	.	i	C57BL/6	C57BL/6 & CastEi
chr17	11573700	11606100	-	ORR1A4:LTR:ERVL-MaLR	chr17:11605525	Up	Yes	Park2	as	C57BL/6	C57BL/6
chr17	12161100	12219600	+	MT2B1:LTR:ERVL	chr17:12160951	UpEdge	Yes	Agpat4	s	C57BL/6,CastEi	C57BL/6 & CastEi
chr17	12841100	12844700	-	MTA_Mm:LTR:ERVL-MaLR	chr17:12844883	Up	Yes	Airn; Mas1	c	CastEi	C57BL/6 & CastEi
chr17	12859000	12860000	+	MTD:LTR:ERVL-MaLR	chr17:12858893	Up	Yes	Airn; Mas1	c	CastEi	Cast/Ei
chr17	13195400	13206200	+	BGLII:LTR:ERVK	chr17:13195715	Up	Yes	.	i	C57BL/6,CastEi	C57BL/6 & CastEi
chr17	13486200	13501100	-	RLTR10A:LTR:ERVK	chr17:13500248	Up	Yes	.	i	C57BL/6,CastEi	C57BL/6 & CastEi
chr17	13502200	13511200	+	BGLII:LTR:ERVK	chr17:13500791	Up	No	Gm16050	s	CastEi	C57BL/6 & CastEi
chr17	14179800	14181100	+	ORR1A1-int:LTR:ERVL-MaLR	chr17:13958387	Up	Yes	.	i	C57BL/6,CastEi	C57BL/6 & CastEi
chr17	14502600	14524100	-	MTC:LTR:ERVL-MaLR	chr17:14523827	Up	Yes	.	i	C57BL/6	C57BL/6
chr17	15347300	15353100	-	ORR1C2:LTR:ERVL-MaLR	chr17:15355607	Up	Yes	.	i	C57BL/6	C57BL/6
chr17	15888200	15894900	-	MTA_Mm:LTR:ERVL-MaLR	chr17:15894724	Up	Yes	.	i	C57BL/6,CastEi	C57BL/6 & CastEi
chr17	15924400	15927300	-	RLTR10:LTR:ERVK	chr17:15930268	Up	Yes	.	i	C57BL/6	C57BL/6
chr17	16110500	16292000	-	MTA_Mm:LTR:ERVL-MaLR	chr17:16291739	Up	Yes	.	i	CastEi	C57BL/6 & CastEi
chr17	16728700	16729700	+	MTA_Mm:LTR:ERVL-MaLR	chr17:16728606	Up	Yes	.	i	C57BL/6	C57BL/6 & CastEi
chr17	17275100	17282200	-	MT2_Mm:LTR:ERVL	chr17:17276100	Up	Yes	.	i	C57BL/6	C57BL/6
chr17	17326000	17361800	-	MTA_Mm:LTR:ERVL-MaLR	chr17:17361574	Up	Yes	.	i	C57BL/6	C57BL/6
chr17	17507700	17512400	+	RLTR1B-int:LTR:ERV1	chr17:17506087	UpEdge	Yes	.	i	C57BL/6	C57BL/6 & CastEi
chr17	20327800	20328200	+	MTB:LTR:ERVL-MaLR	chr17:20217123	Up	Yes	.	i	C57BL/6	C57BL/6 & CastEi
chr17	21234600	21237000	-	MTA_Mm:LTR:ERVL-MaLR	chr17:21236631	Up	Yes	.	i	C57BL/6	C57BL/6 & CastEi
chr17	21773100	21790200	+	MTB:LTR:ERVL-MaLR	chr17:21773003	Up	Yes	.	i	C57BL/6	C57BL/6 & CastEi
chr17	22756900	22767700	+	RLTR16:LTR:ERVK	chr17:22756807	Up	Yes	.	i	CastEi	C57BL/6 & CastEi
chr17	23890400	23892900	+	RLTR10A:LTR:ERVK	chr17:23890272	UpEdge	Yes	Dcpp2	s	C57BL/6	C57BL/6 & CastEi
chr17	23908500	23919400	+	RLTR10A:LTR:ERVK	chr17:23908352	Up;UpEdge	Yes	Dcpp3	s	C57BL/6,CastEi	C57BL/6 & CastEi
chr17	24364000	24370100	-	MTA_Mm:LTR:ERVL-MaLR	chr17:24461234	Up	No	Abca3	as	C57BL/6	C57BL/6 & CastEi
chr17	26212700	26222200	-	MTC-int:LTR:ERVL-MaLR	chr17:26221355	Up	Yes	Fam234a	s	CastEi	C57BL/6 & CastEi
chr17	26715600	26772600	+	MTB:LTR:ERVL-MaLR	chr17:26747778	Up	Yes	Crebrf	s	C57BL/6,CastEi	C57BL/6 & CastEi
chr17	27838100	27851900	+	MT2_Mm:LTR:ERVL	chr17:27837849	Up	Yes	Snrpc	s	C57BL/6	C57BL/6 & CastEi
chr17	28399100	28418500	-	BGLII:LTR:ERVK	chr17:28418417	Up	Yes	Fkbp5	s	C57BL/6,CastEi	C57BL/6 & CastEi
chr17	28801100	28838500	+	RMER6A:LTR:ERVK	chr17:28791623	Up	No	Brpf3	s	CastEi	C57BL/6 & CastEi
chr17	29013900	29020200	-	MTA_Mm:LTR:ERVL-MaLR	chr17:29110977	Up	Yes	Gm16196	s	CastEi	C57BL/6 & CastEi
chr17	29614600	29641200	+	MTC:LTR:ERVL-MaLR	chr17:29615912	Up	Yes	Gm28052; Rnf8; Gm28043	s	C57BL/6	C57BL/6 & CastEi
chr17	30217800	30546100	-	MTA_Mm:LTR:ERVL-MaLR	chr17:30545972	Up	Yes	Gm25049; Gm9874; Btbd9	c	CastEi	C57BL/6 & CastEi
chr17	30217800	30557200	-	MTA_Mm:LTR:ERVL-MaLR,ORR1A4:LTR:ERVL-MaLR	chr17:30545972,chr17:30557008	Up	Yes	Gm25049; Gm9874; Btbd9	c	C57BL/6	C57BL/6 & CastEi
chr17	30592900	30612600	-	MER90:LTR:ERV1	chr17:30606627	Up	Yes	Glo1	s	CastEi	C57BL/6 & CastEi
chr17	30633500	30737400	+	RMER6A:LTR:ERVK	chr17:30633373	UpEdge	Yes	Dnah8	s	C57BL/6	C57BL/6 & CastEi
chr17	30737800	30746200	-	RMER4A:LTR:ERVK	chr17:30745157	Up	Yes	Dnah8	as	C57BL/6,CastEi	C57BL/6 & CastEi
chr17	30800400	30875700	+	MTB:LTR:ERVL-MaLR	chr17:30800052	UpEdge	Yes	Dnah8	s	C57BL/6	C57BL/6 & CastEi
chr17	31001900	31010700	+	MTC:LTR:ERVL-MaLR	chr17:31001826	Up	Yes	Umodl1	s	C57BL/6,CastEi	C57BL/6 & CastEi
chr17	31139500	31141100	+	MTD:LTR:ERVL-MaLR	chr17:31139438	UpEdge	Yes	Tff2	as	C57BL/6	C57BL/6
chr17	32094000	32096700	+	IAPEY3C_LTR:LTR:ERVK	chr17:32094047	UpEdge	Yes	.	i	CastEi	Cast/Ei
chr17	32478200	32493600	+	MTA_Mm:LTR:ERVL-MaLR	chr17:32478034	Up	Yes	Cyp4f39	s	C57BL/6	C57BL/6 & CastEi
chr17	33385000	33427700	+	MTA_Mm:LTR:ERVL-MaLR	chr17:33384905	Up	Yes	Zfp101	as	CastEi	C57BL/6 & CastEi
chr17	33385400	33394600	-	MTD:LTR:ERVL-MaLR	chr17:33385455	UpEdge	Yes	Zfp101	s	C57BL/6	C57BL/6 & CastEi
chr17	33875700	33886900	-	MTA_Mm:LTR:ERVL-MaLR	chr17:33888138	Up	No	Gm27740; Kifc1	s	CastEi	C57BL/6 & CastEi
chr17	33894700	33906600	+	ORR1A2-int:LTR:ERVL-MaLR	chr17:33893992	UpEdge	Yes	Platr17	s	C57BL/6	C57BL/6
chr17	34108000	34108300	+	RLTR31C_MM:LTR:ERVK	chr17:34099834	Up	No	.	i	CastEi	C57BL/6 & CastEi
chr17	34432600	34433200	-	MTA_Mm-int:LTR:ERVL-MaLR	chr17:34464179	Up	No	BC051142	as	CastEi	C57BL/6 & CastEi
chr17	34543800	34545600	+	IAP1-MM_I-int:LTR:ERVK	chr17:34543813	Up	Yes	.	i	CastEi	Cast/Ei
chr17	34749100	34762000	+	RLTR13D6:LTR:ERVK	chr17:34748431	UpEdge	Yes	.	i	C57BL/6	C57BL/6 & CastEi
chr17	35601400	35650700	+	MTD:LTR:ERVL-MaLR	chr17:35601391	UpEdge	Yes	Dpcr1; Sfta2; Gm9573	c	C57BL/6	C57BL/6 & CastEi
chr17	35616600	35635000	+	MTD:LTR:ERVL-MaLR	chr17:35601673	Up	No	Sfta2; Gm9573	c	CastEi	C57BL/6 & CastEi
chr17	35676800	35677900	+	RLTR10C:LTR:ERVK	chr17:35676438	UpEdge	Yes	.	i	C57BL/6	C57BL/6
chr17	36983900	37000400	-	MTC:LTR:ERVL-MaLR	chr17:36999050	Up	Yes	H2-M5	s	C57BL/6,CastEi	C57BL/6 & CastEi
chr17	37500300	37521200	+	MMERVK9E_I-int:LTR:ERVK	chr17:37500314	Up	Yes	.	i	CastEi	C57BL/6 & CastEi
chr17	37546300	37549900	-	MTA_Mm:LTR:ERVL-MaLR	chr17:37549501	Up	Yes	.	i	C57BL/6	C57BL/6
chr17	38658700	38669500	-	MTA_Mm:LTR:ERVL-MaLR	chr17:38668381	Up	Yes	.	i	C57BL/6	C57BL/6
chr17	40688900	40690000	+	MTA_Mm:LTR:ERVL-MaLR	chr17:40682957	Up	No	.	i	CastEi	C57BL/6 & CastEi
chr17	40738000	40738300	+	MTA_Mm-int:LTR:ERVL-MaLR	chr17:40688902	Up	Yes	.	i	CastEi	C57BL/6 & CastEi
chr17	41071100	41122000	+	RLTR9A3:LTR:ERVK	chr17:41070817	UpEdge	Yes	.	i	C57BL/6	C57BL/6 & CastEi
chr17	41074000	41081300	-	ERVB7_1-LTR_MM:LTR:ERVK	chr17:41081137	Up	Yes	.	i	C57BL/6	C57BL/6
chr17	41390900	41392700	-	MTA_Mm:LTR:ERVL-MaLR	chr17:41613389	Up	Yes	.	i	C57BL/6	C57BL/6 & CastEi
chr17	42218500	42261400	-	MTA_Mm:LTR:ERVL-MaLR	chr17:42261007	Up	Yes	.	i	C57BL/6	C57BL/6 & CastEi
chr17	45762600	45786200	+	RLTR10:LTR:ERVK	chr17:45762421	Up;UpEdge	Yes	F630040K05Rik	s	C57BL/6,CastEi	C57BL/6 & CastEi
chr17	47868400	47927900	-	MTA_Mm:LTR:ERVL-MaLR	chr17:47927472	Up	Yes	Foxp4; Gm15556	c	C57BL/6,CastEi	C57BL/6 & CastEi
chr17	48190300	48208000	+	MTA_Mm:LTR:ERVL-MaLR	chr17:48144003	Up	Yes	.	i	C57BL/6	C57BL/6 & CastEi
chr17	48387000	48528900	-	MTB:LTR:ERVL-MaLR	chr17:48402080	Up	Yes	Nfya;Tspo2; Nfya; Oard1; Apobec2; Unc5cl	c	C57BL/6,CastEi	C57BL/6 & CastEi
chr17	49272000	49296000	-	MTA_Mm:LTR:ERVL-MaLR	chr17:49295804	Up	Yes	Gm22978	as	C57BL/6,CastEi	C57BL/6 & CastEi
chr17	49307800	49313000	-	MTC:LTR:ERVL-MaLR	chr17:49312058	Up	No	.	i	C57BL/6	C57BL/6 & CastEi
chr17	49428400	49454100	+	MTA_Mm:LTR:ERVL-MaLR	chr17:49437468	Up	Yes	Gm20540; Mocs1;Mocs1	c	C57BL/6,CastEi	C57BL/6 & CastEi
chr17	49993300	50064600	-	MTE2a:LTR:ERVL-MaLR	chr17:50064304	Up	Yes	Rftn1	s	C57BL/6,CastEi	C57BL/6 & CastEi
chr17	50695700	50720400	+	MTB-int:LTR:ERVL-MaLR,MTB:LTR:ERVL-MaLR	chr17:50694708,chr17:50695090	Up	Yes	Gm7334	s	C57BL/6	C57BL/6 & CastEi
chr17	50695700	50719400	+	MTB-int:LTR:ERVL-MaLR	chr17:50695090	Up	Yes	Gm7334	s	CastEi	C57BL/6 & CastEi
chr17	53397900	53464900	-	MTA_Mm:LTR:ERVL-MaLR	chr17:53464618	Up	Yes	Efhb	s	C57BL/6,CastEi	C57BL/6 & CastEi
chr17	54466100	54466500	-	MTA_Mm:LTR:ERVL-MaLR	chr17:54775559	Up	No	.	i	CastEi	C57BL/6 & CastEi
chr17	54759600	54762900	+	RLTR10:LTR:ERVK	chr17:54759578	Up;UpEdge	Yes	.	i	C57BL/6	C57BL/6 & CastEi
chr17	56186800	56222000	-	MTA_Mm:LTR:ERVL-MaLR	chr17:56220414	Up	Yes	Dpp9	s	C57BL/6	C57BL/6 & CastEi
chr17	57863000	57893800	+	RLTR22_Mur:LTR:ERVK	chr17:57862795	Up	Yes	Cntnap5c	s	C57BL/6	C57BL/6 & CastEi
chr17	60313100	60319400	+	RLTR44B:LTR:ERVK	chr17:60312850	UpEdge	Yes	.	i	CastEi	Cast/Ei
chr17	62476200	62496700	-	MT2_Mm:LTR:ERVL	chr17:62496475	Up	Yes	.	i	C57BL/6	C57BL/6 & CastEi
chr17	63010100	63039800	-	RMER19B:LTR:ERVK	chr17:63039185	Up	Yes	.	i	C57BL/6,CastEi	C57BL/6
chr17	63042900	63045700	+	HERV16-int:LTR:ERVL	chr17:63042863	UpEdge	Yes	.	i	CastEi	C57BL/6 & CastEi
chr17	63065500	63075200	+	MTA_Mm:LTR:ERVL-MaLR	chr17:63065504	Up	Yes	Fbxl17	as	C57BL/6,CastEi	C57BL/6 & CastEi
chr17	63256600	63257400	+	RLTR44A:LTR:ERVK	chr17:63256388	UpEdge	Yes	Fbxl17	as	CastEi	C57BL/6 & CastEi
chr17	63534500	63536400	+	RMER10A:LTR:ERVL	chr17:63534360	UpEdge	Yes	.	i	C57BL/6,CastEi	C57BL/6 & CastEi
chr17	63864000	64146500	+	MTA_Mm:LTR:ERVL-MaLR	chr17:64000822	Up	Yes	Fer	s	C57BL/6,CastEi	C57BL/6 & CastEi
chr17	64048400	64048500	+	MTB:LTR:ERVL-MaLR	chr17:63804936	Up	Yes	Fer	s	C57BL/6	C57BL/6 & CastEi
chr17	64048400	64048500	+	MTA_Mm:LTR:ERVL-MaLR,MTB:LTR:ERVL-MaLR	chr17:63804936,chr17:64000822	Up	Yes	Fer	s	CastEi	C57BL/6 & CastEi
chr17	64234400	64235600	-	MTA_Mm:LTR:ERVL-MaLR	chr17:64235374	Up	Yes	.	i	C57BL/6	C57BL/6 & CastEi
chr17	64570100	64755000	+	RMER19B:LTR:ERVK	chr17:64569838	Up	Yes	Man2a1; Gm17133	c	C57BL/6	C57BL/6 & CastEi
chr17	65256100	65392300	-	MTC-int:LTR:ERVL-MaLR	chr17:65391344	Up	Yes	Tmem232	s	CastEi	C57BL/6 & CastEi
chr17	65265100	65442400	-	IAPEY5_LTR:LTR:ERVK,MTC-int:LTR:ERVL-MaLR	chr17:65391344,chr17:65442216	Up	Yes	Tmem232	s	C57BL/6	C57BL/6 & CastEi
chr17	66238000	66238200	+	MTA_Mm:LTR:ERVL-MaLR	chr17:66166328	Up	Yes	.	i	C57BL/6	C57BL/6 & CastEi
chr17	66337000	66397600	-	MTA_Mm:LTR:ERVL-MaLR	chr17:66397213	Up	Yes	Mtcl1	s	CastEi	C57BL/6 & CastEi
chr17	66527200	66531600	-	IAPLTR1a_Mm:LTR:ERVK	chr17:66531285	Up	Yes	.	i	C57BL/6	C57BL/6
chr17	66631600	66633300	+	MTA_Mm-int:LTR:ERVL-MaLR	chr17:66631127	UpEdge	Yes	.	i	C57BL/6	C57BL/6 & CastEi
chr17	68147500	68160300	+	BGLII:LTR:ERVK	chr17:68145329	Up	Yes	.	i	C57BL/6	C57BL/6 & CastEi
chr17	68147500	68160300	+	MTC:LTR:ERVL-MaLR	chr17:68147339	Up	Yes	.	i	CastEi	C57BL/6 & CastEi
chr17	68707600	68824400	-	MTC:LTR:ERVL-MaLR	chr17:68824197	Up	Yes	L3mbtl4	as	C57BL/6,CastEi	C57BL/6 & CastEi
chr17	69294100	69306500	-	MTA_Mm:LTR:ERVL-MaLR	chr17:69306196	Up	Yes	.	i	C57BL/6	C57BL/6
chr17	70662200	70775200	+	MTB:LTR:ERVL-MaLR	chr17:70662028	Up	Yes	5031415H12Rik; Dlgap1	c	C57BL/6	C57BL/6 & CastEi
chr17	71252200	71311300	-	MTC:LTR:ERVL-MaLR	chr17:71297040	Up	Yes	Gm26561; Emilin2	c	C57BL/6,CastEi	C57BL/6 & CastEi
chr17	72002200	72122500	-	MTA_Mm:LTR:ERVL-MaLR	chr17:72003650	UpEdge	Yes	Alk	s	CastEi	C57BL/6 & CastEi
chr17	73884000	73886800	-	RLTR10:LTR:ERVK	chr17:73889359	Up	Yes	Xdh	s	C57BL/6	C57BL/6
chr17	73988800	74000400	-	MTC:LTR:ERVL-MaLR	chr17:74000127	Up	Yes	.	i	CastEi	Cast/Ei
chr17	74136700	74139800	+	BGLII_Mus:LTR:ERVK	chr17:74136422	UpEdge	Yes	.	i	C57BL/6	C57BL/6
chr17	74200800	74295100	-	MTA_Mm:LTR:ERVL-MaLR	chr17:74229595	Up	Yes	Memo1	s	C57BL/6	C57BL/6 & CastEi
chr17	74230900	74231100	-	MTA_Mm:LTR:ERVL-MaLR	chr17:74493207	Up	No	Memo1	s	C57BL/6,CastEi	C57BL/6 & CastEi
chr17	74442300	74467500	+	MTA_Mm:LTR:ERVL-MaLR	chr17:74442114	UpEdge	Yes	Nlrc4	as	C57BL/6	C57BL/6 & CastEi
chr17	74478900	74479300	+	MTA_Mm:LTR:ERVL-MaLR	chr17:74207124	Up	Yes	.	i	CastEi	Cast/Ei
chr17	75783000	75784600	-	MLT2B4:LTR:ERVL	chr17:75783955	UpEdge	Yes	.	i	CastEi	Cast/Ei
chr17	76973100	76974000	+	MTA_Mm-int:LTR:ERVL-MaLR	chr17:76707689	Up	No	.	i	C57BL/6,CastEi	C57BL/6 & CastEi
chr17	80076500	80094900	-	MTC:LTR:ERVL-MaLR	chr17:80094643	Up	Yes	.	i	C57BL/6	C57BL/6 & CastEi
chr17	80523800	80562400	-	MTA_Mm:LTR:ERVL-MaLR	chr17:80562129	Up	Yes	Cdkl4	s	C57BL/6	C57BL/6 & CastEi
chr17	83501900	83517400	-	MTC:LTR:ERVL-MaLR	chr17:83516085	Up	Yes	Cox7a2l	s	C57BL/6,CastEi	C57BL/6 & CastEi
chr17	84036800	84038100	+	MTC:LTR:ERVL-MaLR	chr17:84036625	Up	Yes	.	i	C57BL/6	C57BL/6
chr17	84135300	84139800	-	MTA_Mm:LTR:ERVL-MaLR	chr17:84139639	Up	Yes	.	i	C57BL/6	C57BL/6 & CastEi
chr17	85756100	85767100	+	MTA_Mm:LTR:ERVL-MaLR	chr17:85755840	Up	Yes	.	i	C57BL/6	C57BL/6 & CastEi
chr17	87979600	87990800	+	MTA_Mm:LTR:ERVL-MaLR	chr17:87979485	Up	Yes	Msh6	s	C57BL/6	C57BL/6 & CastEi
chr17	88102300	88102500	+	MTA_Mm:LTR:ERVL-MaLR	chr17:87869582	Up	Yes	.	i	CastEi	C57BL/6 & CastEi
chr17	93941700	93942100	+	MTA_Mm:LTR:ERVL-MaLR	chr17:93918227	Up	Yes	.	i	CastEi	C57BL/6 & CastEi
chr17	94152300	94177600	-	MTA_Mm:LTR:ERVL-MaLR	chr17:94177395	Up	Yes	.	i	C57BL/6	C57BL/6 & CastEi
chr17	94341500	94352800	-	MTA_Mm:LTR:ERVL-MaLR	chr17:94352409	Up	Yes	.	i	C57BL/6,CastEi	C57BL/6 & CastEi
chr18	3250400	3250660	+	RLTR10-int:LTR:ERVK	chr18:3217245	Up	No	.	i	CastEi	C57BL/6 & CastEi
chr18	4806340	4821050	+	RLTR10A:LTR:ERVK	chr18:4806060	Up;UpEdge	Yes	Gm10556	s	C57BL/6,CastEi	C57BL/6 & CastEi
chr18	6676160	6680980	+	RLTRETN_Mm:LTR:ERVK	chr18:6676022	UpEdge	Yes	.	i	CastEi	C57BL/6 & CastEi
chr18	7724980	7728380	+	RLTR10A:LTR:ERVK	chr18:7724777	UpEdge	Yes	.	i	C57BL/6,CastEi	C57BL/6 & CastEi
chr18	7810250	7813490	-	MTA_Mm:LTR:ERVL-MaLR	chr18:7813312	Up	Yes	.	i	C57BL/6	C57BL/6
chr18	8180330	8187630	+	RLTR10:LTR:ERVK	chr18:8180320	UpEdge	Yes	.	i	C57BL/6	C57BL/6 & CastEi
chr18	8305190	8323670	+	RLTR27:LTR:ERVK	chr18:8304979	UpEdge	Yes	.	i	C57BL/6,CastEi	C57BL/6 & CastEi
chr18	8612330	8618310	-	BGLII:LTR:ERVK	chr18:8617933	Up	Yes	.	i	C57BL/6,CastEi	C57BL/6 & CastEi
chr18	8906160	8938590	-	IAPEY3_LTR:LTR:ERVK	chr18:8938462	Up	Yes	Gm37148	as	C57BL/6,CastEi	C57BL/6 & CastEi
chr18	9014780	9015040	-	MTA_Mm:LTR:ERVL-MaLR	chr18:9020936	Up	No	.	i	CastEi	C57BL/6 & CastEi
chr18	9225220	9227090	+	MTA_Mm:LTR:ERVL-MaLR	chr18:8983203	Up	Yes	.	i	C57BL/6	C57BL/6 & CastEi
chr18	9703550	9919780	-	MTA_Mm:LTR:ERVL-MaLR	chr18:9919539	Up	Yes	Colec12	as	C57BL/6,CastEi	C57BL/6 & CastEi
chr18	10217000	10238400	+	MTA_Mm:LTR:ERVL-MaLR	chr18:10216839	Up	Yes	.	i	C57BL/6,CastEi	C57BL/6 & CastEi
chr18	10633900	10639800	+	MTB_Mm:LTR:ERVL-MaLR	chr18:10633744	Up	Yes	.	i	C57BL/6	C57BL/6
chr18	11281300	11312700	+	MTA_Mm:LTR:ERVL-MaLR	chr18:11122911	Up	Yes	.	i	C57BL/6,CastEi	C57BL/6 & CastEi
chr18	12665300	12667300	-	MTA_Mm:LTR:ERVL-MaLR	chr18:12713554	Up	No	Ttc39c	as	C57BL/6	C57BL/6 & CastEi
chr18	12962700	12991500	+	MTC:LTR:ERVL-MaLR	chr18:12962579	UpEdge	Yes	Impact	s	CastEi	C57BL/6 & CastEi
chr18	13340600	13365400	+	MTA_Mm:LTR:ERVL-MaLR	chr18:13340612	Up	Yes	.	i	C57BL/6	C57BL/6 & CastEi
chr18	14116400	14134400	+	MTA_Mm:LTR:ERVL-MaLR	chr18:14116399	Up	Yes	.	i	C57BL/6	C57BL/6 & CastEi
chr18	14444800	14446500	+	MTA_Mm:LTR:ERVL-MaLR	chr18:14412741	Up	Yes	.	i	C57BL/6,CastEi	C57BL/6 & CastEi
chr18	14543500	14557400	-	MTA_Mm:LTR:ERVL-MaLR	chr18:14557118	Up	Yes	.	i	C57BL/6	C57BL/6 & CastEi
chr18	16070500	16071700	-	RLTR10A:LTR:ERVK	chr18:16072903	Up	Yes	.	i	CastEi	C57BL/6 & CastEi
chr18	18171500	18252800	+	MTA_Mm:LTR:ERVL-MaLR	chr18:18099491	Up	Yes	.	i	C57BL/6,CastEi	C57BL/6 & CastEi
chr18	21549700	21555000	+	MTD:LTR:ERVL-MaLR	chr18:21549464	Up	Yes	Klhl14	as	C57BL/6,CastEi	C57BL/6 & CastEi
chr18	23155400	23158200	+	RLTR27:LTR:ERVK	chr18:23155225	UpEdge	Yes	.	i	C57BL/6	C57BL/6 & CastEi
chr18	24488100	24530300	-	MTA_Mm:LTR:ERVL-MaLR	chr18:24521059	Up	Yes	Rprd1a	s	C57BL/6	C57BL/6 & CastEi
chr18	24758000	25133300	+	MTD:LTR:ERVL-MaLR	chr18:24757891	Up	Yes	Gm24294; Fhod3; Tpgs2	c	C57BL/6,CastEi	C57BL/6 & CastEi
chr18	25135800	25169100	-	MTA_Mm:LTR:ERVL-MaLR	chr18:25165787	Up	Yes	AW554918; Tpgs2	c	C57BL/6	C57BL/6 & CastEi
chr18	30411000	30472900	+	MTA_Mm:LTR:ERVL-MaLR	chr18:30410994	Up	Yes	.	i	C57BL/6	C57BL/6 & CastEi
chr18	31616100	31616300	-	IAPLTR2a2_Mm:LTR:ERVK	chr18:31618316	Up	No	.	i	CastEi	Cast/Ei
chr18	32458200	32472100	-	RMER20C_Mm:LTR:ERVK	chr18:32471885	Up	Yes	Gm35060; Gm44577	c	C57BL/6	C57BL/6
chr18	34145300	34145600	+	MTA_Mm:LTR:ERVL-MaLR	chr18:34095341	Up	No	.	i	C57BL/6	C57BL/6 & CastEi
chr18	34408500	34422800	+	MT2B1:LTR:ERVL	chr18:34408363	Up	Yes	Pkd2l2	s	C57BL/6,CastEi	C57BL/6 & CastEi
chr18	35340600	35498900	-	MTD:LTR:ERVL-MaLR	chr18:35499506	Up	No	Sil1	s	CastEi	C57BL/6 & CastEi
chr18	38639200	38789000	+	MTD-int:LTR:ERVL-MaLR	chr18:38638989	Up	Yes	.	i	C57BL/6,CastEi	C57BL/6 & CastEi
chr18	41349800	41367500	+	MTA_Mm:LTR:ERVL-MaLR	chr18:41349751	Up	Yes	.	i	C57BL/6	C57BL/6 & CastEi
chr18	42137200	42158500	+	MTC-int:LTR:ERVL-MaLR	chr18:42136855	Up	Yes	Sh3rf2	s	C57BL/6,CastEi	C57BL/6 & CastEi
chr18	42183300	42186300	+	IAPLTR1a_Mm:LTR:ERVK	chr18:42183112	UpEdge	Yes	Plac8l1	as	C57BL/6	C57BL/6 & CastEi
chr18	42465400	42484400	+	MTC:LTR:ERVL-MaLR	chr18:42466220	Up	Yes	.	i	C57BL/6	C57BL/6 & CastEi
chr18	42586500	42601400	+	MTC-int:LTR:ERVL-MaLR,MTC:LTR:ERVL-MaLR	chr18:42586455,chr18:42586861	Up	Yes	.	i	C57BL/6	C57BL/6 & CastEi
chr18	44828300	44889600	+	MTA_Mm:LTR:ERVL-MaLR	chr18:44873179	Up	No	Ythdc2	s	C57BL/6	C57BL/6 & CastEi
chr18	45125500	45129900	+	MTA_Mm:LTR:ERVL-MaLR	chr18:45125286	Up	Yes	.	i	C57BL/6	C57BL/6 & CastEi
chr18	45577200	45685600	+	MTC:LTR:ERVL-MaLR	chr18:45577286	Up	Yes	Kcnn2; A330093E20Rik	c	C57BL/6,CastEi	C57BL/6 & CastEi
chr18	46639900	46640000	+	MTB:LTR:ERVL-MaLR	chr18:46538133	Up	Yes	.	i	C57BL/6	C57BL/6 & CastEi
chr18	46918100	46932700	+	MTD:LTR:ERVL-MaLR,ORR1E:LTR:ERVL-MaLR	chr18:46917997,chr18:46921645	Up	Yes	Arl14epl	s	C57BL/6	C57BL/6 & CastEi
chr18	46921700	46932500	+	ORR1E:LTR:ERVL-MaLR	chr18:46921645	Up	Yes	Arl14epl	s	CastEi	C57BL/6 & CastEi
chr18	47480900	47494100	+	MTA_Mm:LTR:ERVL-MaLR	chr18:47480903	Up	Yes	.	i	C57BL/6,CastEi	C57BL/6 & CastEi
chr18	47836700	47850800	+	MTB_Mm:LTR:ERVL-MaLR	chr18:47836486	Up	Yes	.	i	CastEi	C57BL/6 & CastEi
chr18	48064800	48141900	-	MTA_Mm:LTR:ERVL-MaLR	chr18:48141515	Up	Yes	.	i	C57BL/6,CastEi	C57BL/6 & CastEi
chr18	48334600	48363300	-	LTR33A_:LTR:ERVL	chr18:48335119	UpEdge	Yes	.	i	C57BL/6	C57BL/6 & CastEi
chr18	50102700	50102900	-	MTA_Mm:LTR:ERVL-MaLR	chr18:50108890	Up	Yes	.	i	CastEi	C57BL/6 & CastEi
chr18	50386300	50386600	-	MTA_Mm:LTR:ERVL-MaLR	chr18:50508185	Up	Yes	.	i	C57BL/6	C57BL/6 & CastEi
chr18	50769100	50859200	-	MLT1A1:LTR:ERVL-MaLR	chr18:50769177	UpEdge	Yes	.	i	C57BL/6	C57BL/6 & CastEi
chr18	51636500	51645500	-	MTA_Mm:LTR:ERVL-MaLR	chr18:51645400	Up	Yes	.	i	C57BL/6	C57BL/6
chr18	52965000	52976500	+	MTA_Mm:LTR:ERVL-MaLR	chr18:52965003	Up	Yes	.	i	CastEi	C57BL/6 & CastEi
chr18	53124800	53126900	+	MTC:LTR:ERVL-MaLR	chr18:53124698	Up	Yes	.	i	C57BL/6	C57BL/6 & CastEi
chr18	54288200	54290500	+	RLTR10:LTR:ERVK	chr18:54288016	UpEdge	Yes	.	i	C57BL/6	C57BL/6 & CastEi
chr18	55425700	55429900	-	MT2_Mm:LTR:ERVL	chr18:55429678	Up	Yes	.	i	C57BL/6	C57BL/6
chr18	55456000	55468100	-	MT2A:LTR:ERVL	chr18:55456075	UpEdge	Yes	.	i	CastEi	C57BL/6 & CastEi
chr18	56570500	56587900	+	MTB:LTR:ERVL-MaLR	chr18:56570388	Up	Yes	Aldh7a1; Phax	c	C57BL/6,CastEi	C57BL/6 & CastEi
chr18	56769600	56801400	+	ORR1B1:LTR:ERVL-MaLR	chr18:56769487	Up	Yes	Gm15345; 42797	c	C57BL/6,CastEi	C57BL/6 & CastEi
chr18	58979800	58990700	+	MTA_Mm:LTR:ERVL-MaLR	chr18:58979609	Up	Yes	Adamts19	s	C57BL/6	C57BL/6 & CastEi
chr18	59522900	59530100	-	MTA_Mm:LTR:ERVL-MaLR	chr18:59529940	Up	Yes	.	i	C57BL/6	C57BL/6 & CastEi
chr18	61231200	61233300	-	MTB:LTR:ERVL-MaLR	chr18:61233109	Up	Yes	Pde6a	as	C57BL/6	C57BL/6
chr18	61470400	61471600	-	MTB_Mm:LTR:ERVL-MaLR	chr18:61471437	Up	Yes	.	i	CastEi	C57BL/6 & CastEi
chr18	62478900	62491900	-	MTB_Mm:LTR:ERVL-MaLR	chr18:62491672	Up	Yes	.	i	C57BL/6	C57BL/6 & CastEi
chr18	64001000	64008500	+	MTB:LTR:ERVL-MaLR	chr18:64000778	UpEdge	Yes	.	i	CastEi	C57BL/6 & CastEi
chr18	65285600	65288600	+	RLTR10:LTR:ERVK	chr18:65285848	Up	Yes	Alpk2	as	C57BL/6	C57BL/6 & CastEi
chr18	65898500	65913300	-	MTA_Mm:LTR:ERVL-MaLR	chr18:65912865	Up	Yes	Gm25150	s	C57BL/6,CastEi	C57BL/6 & CastEi
chr18	66724700	66768100	-	MTA_Mm:LTR:ERVL-MaLR	chr18:66981725	Up	No	.	i	CastEi	C57BL/6 & CastEi
chr18	66923500	66950300	-	ORR1A4:LTR:ERVL-MaLR	chr18:66949758	Up	Yes	.	i	C57BL/6	C57BL/6
chr18	66985600	66985800	-	MTA_Mm:LTR:ERVL-MaLR	chr18:67121634	Up	Yes	.	i	CastEi	C57BL/6 & CastEi
chr18	67979400	68250600	+	MTA_Mm:LTR:ERVL-MaLR	chr18:67979173	Up	Yes	Ldlrad4	s	C57BL/6	C57BL/6 & CastEi
chr18	68268900	68300400	-	MTB:LTR:ERVL-MaLR	chr18:68293820	Up	No	Rnmt; Fam210a	c	C57BL/6	C57BL/6 & CastEi
chr18	69852700	69969300	+	MTB:LTR:ERVL-MaLR	chr18:69852465	Up	Yes	Ccdc68; 1700061H18Rik	c	C57BL/6,CastEi	C57BL/6 & CastEi
chr18	70148400	70149600	-	MTB-int:LTR:ERVL-MaLR	chr18:70215589	Up	Yes	.	i	CastEi	C57BL/6 & CastEi
chr18	70585200	70600100	-	MTD:LTR:ERVL-MaLR	chr18:70599724	Up	Yes	Mbd2	as	C57BL/6	C57BL/6 & CastEi
chr18	73626700	73637400	+	MTB_Mm:LTR:ERVL-MaLR,MTC:LTR:ERVL-MaLR	chr18:73626455,chr18:73630452	Up	Yes	.	i	CastEi	C57BL/6 & CastEi
chr18	73978300	73984800	+	MTB:LTR:ERVL-MaLR	chr18:73978165	Up	Yes	Mapk4	as	C57BL/6	C57BL/6
chr18	74294900	74359600	+	MMVL30-int:LTR:ERV1	chr18:74294816	UpEdge	Yes	Cfap53	s	C57BL/6	C57BL/6 & CastEi
chr18	74319200	74359800	+	MTC-int:LTR:ERVL-MaLR	chr18:74318829	Up	Yes	Cfap53	s	C57BL/6,CastEi	C57BL/6 & CastEi
chr18	74778000	74827400	-	ORR1A4:LTR:ERVL-MaLR	chr18:74826828	Up	Yes	Acaa2;Scarna17; Gm23119; Acaa2	c	C57BL/6,CastEi	C57BL/6 & CastEi
chr18	74998400	75003200	+	RMER6A:LTR:ERVK	chr18:74998291	Up;UpEdge	Yes	Rpl17; Snord58b; Gm23301; Gm26202	s	C57BL/6,CastEi	C57BL/6 & CastEi
chr18	75549400	75551200	-	MTA_Mm:LTR:ERVL-MaLR	chr18:75550909	Up	Yes	Ctif	s	CastEi	C57BL/6 & CastEi
chr18	76711000	76809000	-	MTA_Mm:LTR:ERVL-MaLR	chr18:76808732	Up	Yes	.	i	C57BL/6,CastEi	C57BL/6 & CastEi
chr18	77065200	77155500	+	MTD:LTR:ERVL-MaLR	chr18:77108013	Up	No	Pias2	s	C57BL/6	C57BL/6 & CastEi
chr18	77716200	77716600	-	MTA_Mm:LTR:ERVL-MaLR	chr18:77725004	Up	No	.	i	CastEi	C57BL/6 & CastEi
chr18	77757600	77767800	-	MTD:LTR:ERVL-MaLR	chr18:77763254	Up	Yes	Haus1	s	C57BL/6,CastEi	C57BL/6 & CastEi
chr18	77789900	77881900	+	RLTR31B_Mm:LTR:ERVK	chr18:77789843	Up	Yes	F830208F22Rik; Gm23954; Pstpip2	c	C57BL/6	C57BL/6 & CastEi
chr18	79948400	79951600	+	MTB:LTR:ERVL-MaLR	chr18:79948296	Up	Yes	.	i	C57BL/6,CastEi	C57BL/6 & CastEi
chr18	80376000	80390600	-	RLTR10B2:LTR:ERVK	chr18:80395253	Up	No	.	i	CastEi	Cast/Ei
chr18	80822200	80840400	+	MTB_Mm:LTR:ERVL-MaLR	chr18:80822013	Up	Yes	Atp9b	as	C57BL/6,CastEi	C57BL/6 & CastEi
chr18	82312100	82354300	+	BGLII_Mus:LTR:ERVK	chr18:82311943	UpEdge	Yes	.	i	C57BL/6	C57BL/6
chr18	83048100	83056500	+	MTB_Mm:LTR:ERVL-MaLR	chr18:83047847	Up	Yes	.	i	C57BL/6	C57BL/6 & CastEi
chr18	83051200	83064900	+	MTD:LTR:ERVL-MaLR	chr18:83050992	UpEdge	Yes	.	i	CastEi	C57BL/6 & CastEi
chr18	83465400	83487200	+	MT2A:LTR:ERVL	chr18:83465236	Up	Yes	.	i	C57BL/6	C57BL/6 & CastEi
chr18	84980100	84981200	+	MTA_Mm:LTR:ERVL-MaLR	chr18:84979962	Up	Yes	Fbxo15	s	C57BL/6	C57BL/6 & CastEi
chr18	86934600	86996700	+	MTB-int:LTR:ERVL-MaLR	chr18:86934377	Up	Yes	.	i	C57BL/6	C57BL/6
chr18	87586800	87664700	-	MTA_Mm:LTR:ERVL-MaLR	chr18:87664507	Up	Yes	.	i	C57BL/6	C57BL/6 & CastEi
chr18	87933200	87982000	-	BGLII:LTR:ERVK	chr18:87981747	Up	Yes	.	i	CastEi	Cast/Ei
chr18	89036100	89251300	+	MTA_Mm:LTR:ERVL-MaLR	chr18:89034636	Up	Yes	Cd226;Rttn	s	C57BL/6,CastEi	C57BL/6 & CastEi
chr18	89912000	89942800	+	RLTR10:LTR:ERVK	chr18:89911761	Up;UpEdge	Yes	.	i	C57BL/6	C57BL/6
chr19	3454930	3575750	-	MTA_Mm:LTR:ERVL-MaLR	chr19:3579397	Up	No	Gm23940; Ppp6r3	c	C57BL/6,CastEi	C57BL/6 & CastEi
chr19	4447810	4457570	-	RLTR31C_MM:LTR:ERVK	chr19:4457350	Up	Yes	A930001C03Rik; Syt12	c	CastEi	C57BL/6 & CastEi
chr19	5133790	5273300	-	MTA_Mm:LTR:ERVL-MaLR	chr19:5215024	Up	No	Gm27468; Pacs1	s	CastEi	C57BL/6 & CastEi
chr19	8335600	8346690	-	MTA_Mm:LTR:ERVL-MaLR	chr19:8346304	Up	Yes	Slc22a30	s	C57BL/6	C57BL/6
chr19	8559380	8565520	+	RLTR16C_MM:LTR:ERVK	chr19:8559369	UpEdge	Yes	.	i	C57BL/6	C57BL/6
chr19	9031390	9076810	+	MTC:LTR:ERVL-MaLR	chr19:9031244	Up	Yes	Ahnak	s	C57BL/6	C57BL/6
chr19	9413300	9422670	-	RLTR9F:LTR:ERVK	chr19:9422240	Up	Yes	.	i	C57BL/6	C57BL/6
chr19	9515840	9524120	+	RLTR9F:LTR:ERVK	chr19:9515831	Up	Yes	.	i	C57BL/6	C57BL/6 & CastEi
chr19	11586600	11590900	-	ORR1F:LTR:ERVL-MaLR	chr19:11590679	Up	Yes	Ms4a6d	s	CastEi	C57BL/6 & CastEi
chr19	11722100	11734700	-	RLTR10:LTR:ERVK	chr19:11734536	Up	Yes	.	i	CastEi	C57BL/6 & CastEi
chr19	12545900	12548600	+	LTRIS2:LTR:ERV1	chr19:12543238	Up	No	.	i	CastEi	C57BL/6 & CastEi
chr19	13568900	13569900	-	MTA_Mm:LTR:ERVL-MaLR	chr19:13570907	Up	Yes	.	i	CastEi	C57BL/6 & CastEi
chr19	14020900	14022300	-	IAP-d-int:LTR:ERVK	chr19:14020972	UpEdge	Yes	.	i	CastEi	Cast/Ei
chr19	15672000	15985200	-	MTA_Mm:LTR:ERVL-MaLR	chr19:15958013	Up	No	Cep78; C130060C02Rik;Gm24319	c	C57BL/6	C57BL/6 & CastEi
chr19	16501500	16609600	+	MTA_Mm:LTR:ERVL-MaLR	chr19:16501356	Up	Yes	Gna14	s	C57BL/6	C57BL/6 & CastEi
chr19	16632900	16726100	-	MTA_Mm:LTR:ERVL-MaLR	chr19:16725930	Up	Yes	Vps13a	s	C57BL/6	C57BL/6 & CastEi
chr19	17986500	18081300	+	MTB:LTR:ERVL-MaLR	chr19:17986328	Up	Yes	.	i	CastEi	C57BL/6 & CastEi
chr19	18668200	18706700	+	BGLII_Mus:LTR:ERVK	chr19:18668079	UpEdge	Yes	Carnmt1	s	C57BL/6	C57BL/6
chr19	19520100	19521100	-	MTA_Mm:LTR:ERVL-MaLR	chr19:19667296	Up	Yes	.	i	CastEi	C57BL/6 & CastEi
chr19	19542700	19558500	-	RLTR10:LTR:ERVK	chr19:19558397	Up	Yes	.	i	CastEi	C57BL/6 & CastEi
chr19	19948300	19954200	-	BGLII:LTR:ERVK	chr19:19954006	Up	Yes	.	i	CastEi	C57BL/6 & CastEi
chr19	21769500	21770000	+	MTA_Mm:LTR:ERVL-MaLR	chr19:21532543	Up	No	.	i	CastEi	Cast/Ei
chr19	23025900	23030200	-	MTA_Mm:LTR:ERVL-MaLR	chr19:23030033	Up	Yes	.	i	CastEi	C57BL/6 & CastEi
chr19	23891200	23921600	+	MTD:LTR:ERVL-MaLR	chr19:23890959	UpEdge	Yes	Apba1	s	C57BL/6	C57BL/6 & CastEi
chr19	23998300	23998700	+	MTA_Mm:LTR:ERVL-MaLR	chr19:23883138	Up	Yes	Fam189a2	as	CastEi	C57BL/6 & CastEi
chr19	24037400	24093600	-	MTA_Mm:LTR:ERVL-MaLR	chr19:24093330	Up	Yes	1700021P04Rik	as	CastEi	C57BL/6 & CastEi
chr19	24262000	24263500	-	MTB:LTR:ERVL-MaLR	chr19:24263299	Up	Yes	Fxn	s	CastEi	C57BL/6 & CastEi
chr19	25245000	25245300	-	MTA_Mm:LTR:ERVL-MaLR	chr19:25254674	Up	No	Kank1	as	CastEi	C57BL/6 & CastEi
chr19	25832700	25834200	+	MTA_Mm:LTR:ERVL-MaLR	chr19:25832739	Up	Yes	.	i	C57BL/6	C57BL/6
chr19	26605100	26777800	+	MTB:LTR:ERVL-MaLR	chr19:26744990	Up	Yes	Gm20616; Smarca2; 4931403E22Rik	c	C57BL/6,CastEi	C57BL/6 & CastEi
chr19	27115100	27115800	-	MTA_Mm:LTR:ERVL-MaLR	chr19:27116623	Up	Yes	.	i	CastEi	C57BL/6 & CastEi
chr19	27309500	27322000	+	BGLII:LTR:ERVK	chr19:27309275	UpEdge	Yes	.	i	C57BL/6	C57BL/6 & CastEi
chr19	28209400	28209700	-	RLTR10-int:LTR:ERVK	chr19:28209440	UpEdge	Yes	.	i	CastEi	C57BL/6 & CastEi
chr19	28259100	28464100	-	MTA_Mm:LTR:ERVL-MaLR	chr19:28325814	Up	Yes	Glis3	s	C57BL/6	C57BL/6 & CastEi
chr19	29610200	29639700	-	MTA_Mm:LTR:ERVL-MaLR	chr19:29639357	Up	Yes	Ermp1	s	C57BL/6,CastEi	C57BL/6 & CastEi
chr19	30358800	30367300	-	RLTR10A:LTR:ERVK	chr19:30366965	Up	Yes	.	i	C57BL/6,CastEi	C57BL/6 & CastEi
chr19	30524900	30637900	+	MTC-int:LTR:ERVL-MaLR	chr19:30524775	Up	Yes	Dkk1;Dkk1; Prkg1	as	C57BL/6,CastEi	C57BL/6 & CastEi
chr19	30564500	30896700	-	MTC:LTR:ERVL-MaLR	chr19:30896424	Up	Yes	Gm23426; Prkg1	c	C57BL/6	C57BL/6 & CastEi
chr19	30702900	30704300	+	BGLII:LTR:ERVK	chr19:30702707	Up;UpEdge	Yes	Gm23426; Prkg1	c	CastEi	C57BL/6 & CastEi
chr19	31783900	31787100	+	MTA_Mm:LTR:ERVL-MaLR	chr19:31783678	Up	Yes	.	i	C57BL/6	C57BL/6 & CastEi
chr19	32124100	32276100	-	MTB_Mm:LTR:ERVL-MaLR	chr19:32275880	Up	Yes	Sgms1	s	CastEi	C57BL/6 & CastEi
chr19	32671100	32712900	-	MTA_Mm:LTR:ERVL-MaLR	chr19:32707989	Up	Yes	Atad1	s	C57BL/6,CastEi	C57BL/6 & CastEi
chr19	33132100	33134500	+	ORR1D2:LTR:ERVL-MaLR	chr19:33132102	Up	Yes	.	i	CastEi	Cast/Ei
chr19	33419500	33420300	+	RLTR10A:LTR:ERVK	chr19:33419283	Up	Yes	Gm7237	as	CastEi	C57BL/6 & CastEi
chr19	34056100	34060800	-	MTA_Mm:LTR:ERVL-MaLR	chr19:34060403	Up	Yes	.	i	C57BL/6	C57BL/6
chr19	34630000	34638400	+	RLTR22_Mur:LTR:ERVK	chr19:34628309	Up	No	Ifit1bl2	as	C57BL/6	C57BL/6 & CastEi
chr19	35483800	35485300	+	ORR1A3-int:LTR:ERVL-MaLR	chr19:35318662	Up	Yes	.	i	C57BL/6,CastEi	C57BL/6 & CastEi
chr19	36070500	36073800	+	RLTR10:LTR:ERVK	chr19:36070400	UpEdge	Yes	.	i	C57BL/6	C57BL/6 & CastEi
chr19	36221300	36221700	+	RLTR10-int:LTR:ERVK	chr19:36070874	Up	Yes	.	i	CastEi	Cast/Ei
chr19	36497600	36498500	-	BGLII:LTR:ERVK	chr19:36498332	Up	Yes	.	i	C57BL/6	C57BL/6 & CastEi
chr19	36519600	36540600	-	RMER19B:LTR:ERVK	chr19:36539945	Up	Yes	.	i	C57BL/6	.
chr19	37735300	37773700	+	MTA_Mm:LTR:ERVL-MaLR	chr19:37735128	Up	Yes	.	i	C57BL/6	C57BL/6 & CastEi
chr19	38016500	38019800	+	MTC:LTR:ERVL-MaLR	chr19:38016276	UpEdge	Yes	Myof	as	C57BL/6	C57BL/6 & CastEi
chr19	38745100	38783800	+	MLTR14:LTR:ERV1	chr19:38744937	UpEdge	Yes	Gm28991; Plce1	c	CastEi	C57BL/6 & CastEi
chr19	39270600	39270800	+	MTA_Mm-int:LTR:ERVL-MaLR	chr19:39255702	Up	No	Cyp2c29	s	C57BL/6	C57BL/6 & CastEi
chr19	39816500	39897400	+	RLTR13D6:LTR:ERVK	chr19:39815844	Up;UpEdge	Yes	Cyp2c69	as	C57BL/6,CastEi	C57BL/6 & CastEi
chr19	40289200	40289500	+	MTA_Mm:LTR:ERVL-MaLR	chr19:40017092	Up	Yes	.	i	CastEi	C57BL/6 & CastEi
chr19	41603700	41605900	+	MTA_Mm:LTR:ERVL-MaLR	chr19:41603656	UpEdge	Yes	Slit1	as	CastEi	C57BL/6 & CastEi
chr19	42467000	42468900	-	MTA_Mm:LTR:ERVL-MaLR	chr19:42468397	Up	Yes	.	i	C57BL/6	C57BL/6 & CastEi
chr19	44869400	44871500	-	MLT1D:LTR:ERVL-MaLR	chr19:44869846	UpEdge	Yes	.	i	C57BL/6	C57BL/6
chr19	46779500	46882000	+	MTA_Mm:LTR:ERVL-MaLR	chr19:46779380	Up	Yes	Cnnm2	s	C57BL/6	C57BL/6 & CastEi
chr19	46779500	46882000	+	MLT1A1:LTR:ERVL-MaLR,MTA_Mm:LTR:ERVL-MaLR	chr19:46779380,chr19:46795192	Up	Yes	Cnnm2	s	CastEi	C57BL/6 & CastEi
chr19	47033800	47051000	-	MTA_Mm:LTR:ERVL-MaLR	chr19:47044245	Up	Yes	Pcgf6	s	C57BL/6,CastEi	C57BL/6 & CastEi
chr19	47574600	47575000	+	MTA_Mm:LTR:ERVL-MaLR	chr19:47555978	Up	No	.	i	CastEi	C57BL/6 & CastEi
chr19	47592600	47602300	-	RLTR10:LTR:ERVK	chr19:47593121	UpEdge	Yes	Slk	as	C57BL/6	C57BL/6 & CastEi
chr19	48105700	48106000	-	MTA_Mm:LTR:ERVL-MaLR	chr19:48376202	Up	Yes	.	i	CastEi	C57BL/6 & CastEi
chr19	48744200	48805300	+	RLTR10:LTR:ERVK	chr19:48743885	UpEdge	Yes	Sorcs3	s	C57BL/6	C57BL/6 & CastEi
chr19	48817500	48818000	+	MTA_Mm:LTR:ERVL-MaLR	chr19:48795155	Up	No	.	i	CastEi	C57BL/6 & CastEi
chr19	49468300	49469500	+	MTA_Mm-int:LTR:ERVL-MaLR	chr19:49183257	Up	Yes	.	i	C57BL/6,CastEi	C57BL/6 & CastEi
chr19	49732500	49809200	+	RMER19A:LTR:ERVK	chr19:49732292	Up	Yes	.	i	C57BL/6	C57BL/6
chr19	50072300	50079100	-	RMER6C:LTR:ERVK	chr19:50072361	UpEdge	Yes	.	i	CastEi	C57BL/6 & CastEi
chr19	50079400	50080300	+	MTA_Mm:LTR:ERVL-MaLR	chr19:50079376	Up	Yes	.	i	CastEi	C57BL/6 & CastEi
chr19	52236200	52242000	-	MTA_Mm:LTR:ERVL-MaLR	chr19:52241863	Up	Yes	.	i	C57BL/6	C57BL/6 & CastEi
chr19	52820400	52823500	+	RLTR1B-int:LTR:ERV1	chr19:52820921	Up;UpEdge	Yes	.	i	CastEi	C57BL/6 & CastEi
chr19	53702800	53867000	+	MTB_Mm:LTR:ERVL-MaLR	chr19:53702817	Up	Yes	Gm16299; Rbm20	c	C57BL/6,CastEi	C57BL/6 & CastEi
chr19	54603300	54613200	-	RMER19B:LTR:ERVK	chr19:54612731	Up	Yes	.	i	C57BL/6,CastEi	C57BL/6 & CastEi
chr19	54746300	54746700	-	MTA_Mm:LTR:ERVL-MaLR	chr19:54875858	Up	Yes	.	i	C57BL/6	C57BL/6 & CastEi
chr19	57041900	57197700	-	RLTR10:LTR:ERVK	chr19:57135321	Up	No	Ablim1	s	C57BL/6	C57BL/6 & CastEi
chr19	57414800	57427800	-	RMER15-int:LTR:ERVL	chr19:57428012	Up	Yes	.	i	CastEi	C57BL/6 & CastEi
chr19	57566600	57567600	-	MTA_Mm-int:LTR:ERVL-MaLR	chr19:57770844	Up	Yes	.	i	CastEi	C57BL/6 & CastEi
chr19	57772900	57773600	-	MTB_Mm:LTR:ERVL-MaLR	chr19:58003829	Up	Yes	Atrnl1	as	CastEi	C57BL/6 & CastEi
chr19	58378700	58380500	+	MTB:LTR:ERVL-MaLR	chr19:58378562	Up	Yes	Gfra1	as	C57BL/6	C57BL/6 & CastEi
chr19	59839700	59842200	+	MTA_Mm:LTR:ERVL-MaLR	chr19:59839711	Up	Yes	.	i	CastEi	C57BL/6 & CastEi
chr2	3713460	3781940	+	MTA_Mm:LTR:ERVL-MaLR	chr2:3761270	Up	Yes	Gm13185; Fam107b	c	C57BL/6	C57BL/6 & CastEi
chr2	3854890	3907240	+	MTA_Mm:LTR:ERVL-MaLR	chr2:3854827	Up	Yes	Gm13180	s	C57BL/6	C57BL/6 & CastEi
chr2	3854900	3954390	+	MTA_Mm:LTR:ERVL-MaLR	chr2:3593572	Up	Yes	Gm13191; Gm13180	c	CastEi	C57BL/6 & CastEi
chr2	3995310	4014260	+	MTB_Mm:LTR:ERVL-MaLR	chr2:3995352	Up	Yes	.	i	C57BL/6	C57BL/6 & CastEi
chr2	4683510	4685120	+	ORR1A1-int:LTR:ERVL-MaLR	chr2:4681794	UpEdge	Yes	.	i	CastEi	C57BL/6 & CastEi
chr2	4917230	4938720	+	MTC:LTR:ERVL-MaLR	chr2:4917147	Up	Yes	Phyh	s	CastEi	C57BL/6 & CastEi
chr2	4954690	4961870	+	BGLII:LTR:ERVK	chr2:4954507	Up;UpEdge	Yes	.	i	C57BL/6	C57BL/6 & CastEi
chr2	5220820	5230810	+	MTA_Mm:LTR:ERVL-MaLR	chr2:5220804	Up;UpEdge	Yes	Gm26776; Ccdc3	c	C57BL/6,CastEi	C57BL/6 & CastEi
chr2	5896320	5924830	-	MT2_Mm:LTR:ERVL,MTA_Mm:LTR:ERVL-MaLR	chr2:5915202,chr2:5924599	Up	Yes	Gm13267; Dhtkd1	c	C57BL/6	C57BL/6 & CastEi
chr2	6188830	6252480	-	MTD:LTR:ERVL-MaLR	chr2:6252352	Up	Yes	Echdc3; A230108P19Rik	c	C57BL/6,CastEi	C57BL/6 & CastEi
chr2	6465830	6475050	+	IAPLTR2a2_Mm:LTR:ERVK	chr2:6465734	Up;UpEdge	Yes	Gm13391	s	C57BL/6,CastEi	C57BL/6 & CastEi
chr2	6509130	6510120	+	MTA_Mm:LTR:ERVL-MaLR	chr2:6243659	Up	No	.	i	CastEi	C57BL/6 & CastEi
chr2	7513200	7513590	+	MTA_Mm:LTR:ERVL-MaLR	chr2:7268756	Up	Yes	.	i	C57BL/6	C57BL/6 & CastEi
chr2	7944680	7945910	-	MTA_Mm:LTR:ERVL-MaLR	chr2:7945668	Up	Yes	.	i	CastEi	C57BL/6 & CastEi
chr2	8073420	8127970	+	MTA_Mm:LTR:ERVL-MaLR	chr2:8073238	Up	Yes	.	i	CastEi	C57BL/6 & CastEi
chr2	8441740	8457770	-	MTB_Mm:LTR:ERVL-MaLR	chr2:8457520	Up	Yes	.	i	C57BL/6,CastEi	C57BL/6 & CastEi
chr2	8901790	8902650	+	MTA_Mm:LTR:ERVL-MaLR	chr2:8641654	Up	Yes	.	i	CastEi	C57BL/6 & CastEi
chr2	9235000	9237620	-	IAPEY3C_LTR:LTR:ERVK	chr2:9237313	Up	Yes	.	i	CastEi	Cast/Ei
chr2	9735240	9738220	-	MTA_Mm:LTR:ERVL-MaLR	chr2:9737824	Up	Yes	.	i	C57BL/6	C57BL/6 & CastEi
chr2	10056000	10080500	-	ORR1A2-int:LTR:ERVL-MaLR	chr2:10060668	Up	No	Gm23608; Atp5c1	s	C57BL/6	C57BL/6 & CastEi
chr2	10172200	10177400	-	MT2_Mm:LTR:ERVL	chr2:10177175	Up	Yes	Itih5	as	C57BL/6	C57BL/6
chr2	11676400	11691000	+	RMER13A2:LTR:ERVK	chr2:11675944	Up	Yes	Gm37881; Il2ra	s	C57BL/6	C57BL/6 & CastEi
chr2	11696900	11700200	+	MTA_Mm:LTR:ERVL-MaLR	chr2:11696926	UpEdge	Yes	.	i	C57BL/6	C57BL/6 & CastEi
chr2	12781700	12782900	-	MTA_Mm-int:LTR:ERVL-MaLR	chr2:12871057	Up	Yes	.	i	C57BL/6	C57BL/6 & CastEi
chr2	13848200	13848700	-	MTA_Mm:LTR:ERVL-MaLR	chr2:13849689	Up	No	.	i	C57BL/6	C57BL/6 & CastEi
chr2	14074100	14146900	+	MTA_Mm:LTR:ERVL-MaLR	chr2:14099191	Up	Yes	Stam	s	C57BL/6,CastEi	C57BL/6 & CastEi
chr2	14603800	14986600	+	MTB_Mm:LTR:ERVL-MaLR	chr2:14862975	Up	Yes	Gm38105; 2900092N22Rik; Gm37006; Gm38273; Gm37437; Gm37891; Gm10848; Gm13269; Cacnb2	c	C57BL/6,CastEi	C57BL/6 & CastEi
chr2	14644700	14644800	-	MTA_Mm:LTR:ERVL-MaLR	chr2:14791805	Up	Yes	Cacnb2	as	C57BL/6	C57BL/6 & CastEi
chr2	14754200	14767100	-	RLTR10:LTR:ERVK	chr2:14766939	Up	Yes	Gm13269; Cacnb2	c	C57BL/6	C57BL/6
chr2	15512300	15512800	+	MTA_Mm:LTR:ERVL-MaLR	chr2:15444777	Up	Yes	.	i	C57BL/6	C57BL/6 & CastEi
chr2	15825200	15825300	+	MTA_Mm:LTR:ERVL-MaLR	chr2:15713009	Up	Yes	Malrd1	s	C57BL/6	C57BL/6 & CastEi
chr2	17819200	17849100	-	MTA_Mm:LTR:ERVL-MaLR	chr2:17848668	Up	Yes	.	i	C57BL/6,CastEi	C57BL/6 & CastEi
chr2	17905500	17913300	-	MTA_Mm:LTR:ERVL-MaLR	chr2:17913110	Up	Yes	.	i	C57BL/6	C57BL/6 & CastEi
chr2	18064400	18212200	+	RLTR31C_MM:LTR:ERVK	chr2:18130973	Up	Yes	Gm23638; Gm25147; Mllt10; Dnajc1	c	C57BL/6,CastEi	C57BL/6 & CastEi
chr2	19290200	19335000	-	MTA_Mm:LTR:ERVL-MaLR	chr2:19404631	Up	Yes	Armc3	as	CastEi	C57BL/6 & CastEi
chr2	19290200	19292100	-	MTA_Mm-int:LTR:ERVL-MaLR,MTA_Mm:LTR:ERVL-MaLR	chr2:19404631,chr2:19467398	Up	Yes	Armc3	as	CastEi	C57BL/6 & CastEi
chr2	19360000	19361300	-	IAPLTR2a2_Mm:LTR:ERVK	chr2:19361142	Up	Yes	.	i	CastEi	C57BL/6 & CastEi
chr2	19705400	19983700	-	MTA_Mm:LTR:ERVL-MaLR	chr2:19983417	Up	Yes	Etl4	as	C57BL/6,CastEi	C57BL/6 & CastEi
chr2	20423100	20828100	+	MTA_Mm:LTR:ERVL-MaLR	chr2:20423077	Up;UpEdge	Yes	Gm13335; Etl4	c	CastEi	C57BL/6 & CastEi
chr2	20423400	20426300	+	MTA_Mm-int:LTR:ERVL-MaLR	chr2:20423465	Up	Yes	Gm13335; Etl4	c	C57BL/6	C57BL/6 & CastEi
chr2	20847900	20968400	-	MTD:LTR:ERVL-MaLR	chr2:20894335	Up	No	Arhgap21; Gm13380	s	CastEi	C57BL/6 & CastEi
chr2	21242700	21242800	-	MTA_Mm:LTR:ERVL-MaLR	chr2:21365716	Up	Yes	.	i	C57BL/6	C57BL/6 & CastEi
chr2	21484700	21828900	+	MTA_Mm:LTR:ERVL-MaLR	chr2:21484538	Up	Yes	Gm24886; Gpr158	c	C57BL/6	C57BL/6 & CastEi
chr2	22111900	22335400	+	MTA_Mm:LTR:ERVL-MaLR	chr2:22110445	Up	No	Myo3a	s	CastEi	C57BL/6 & CastEi
chr2	23554500	23695600	+	MTA_Mm:LTR:ERVL-MaLR	chr2:23553039	Up	Yes	Spopl	as	C57BL/6,CastEi	C57BL/6 & CastEi
chr2	24002900	24008200	-	MTA_Mm:LTR:ERVL-MaLR	chr2:24007832	Up	Yes	Hnmt	s	C57BL/6,CastEi	C57BL/6 & CastEi
chr2	27050200	27053200	+	MTA_Mm:LTR:ERVL-MaLR	chr2:27050144	UpEdge	Yes	.	i	C57BL/6	C57BL/6 & CastEi
chr2	27260600	27261500	+	BGLII_A:LTR:ERVK	chr2:27257262	Up	No	.	i	CastEi	C57BL/6 & CastEi
chr2	28062700	28063900	+	RLTR33:LTR:ERVK	chr2:28062115	Up;UpEdge	Yes	.	i	CastEi	Cast/Ei
chr2	28320100	28441900	-	MTB:LTR:ERVL-MaLR	chr2:28441629	Up	Yes	Gm13373	s	CastEi	C57BL/6 & CastEi
chr2	29284200	29289400	-	MTA_Mm:LTR:ERVL-MaLR	chr2:29289223	Up	Yes	.	i	C57BL/6	C57BL/6 & CastEi
chr2	31572700	31616200	+	RMER17C2:LTR:ERVK	chr2:31572615	UpEdge	Yes	Mir6998; Fubp3	s	CastEi	C57BL/6 & CastEi
chr2	31775400	31803300	+	MTB_Mm-int:LTR:ERVL-MaLR	chr2:31772565	Up	Yes	Abl1	s	C57BL/6	C57BL/6 & CastEi
chr2	35224400	35225500	+	MLTR18D_MM:LTR:ERVK	chr2:35223831	UpEdge	Yes	Gm13605	s	CastEi	C57BL/6 & CastEi
chr2	35400200	35464400	-	MTC:LTR:ERVL-MaLR	chr2:35464267	Up	Yes	Gm43761; Ggta1	s	C57BL/6,CastEi	C57BL/6 & CastEi
chr2	36116200	36136900	-	MTA_Mm:LTR:ERVL-MaLR	chr2:36134765	Up	Yes	Rbm18; Mrrf	c	C57BL/6	C57BL/6 & CastEi
chr2	38665500	38669400	+	MTA_Mm:LTR:ERVL-MaLR	chr2:38665229	UpEdge	Yes	.	i	CastEi	C57BL/6 & CastEi
chr2	38724200	38926500	-	MTA_Mm:LTR:ERVL-MaLR	chr2:38751324	Up	Yes	Gm44146; Mir181a-2; Gm44144; Mir181b-2; Nr6a1; Nr6a1os; 5730507A11Rik;Nr6a1	c	C57BL/6,CastEi	C57BL/6 & CastEi
chr2	39407500	39407900	+	MTA_Mm:LTR:ERVL-MaLR	chr2:39232102	Up	Yes	.	i	C57BL/6	C57BL/6 & CastEi
chr2	39417300	39419000	-	MTA_Mm:LTR:ERVL-MaLR	chr2:39503100	Up	No	.	i	CastEi	C57BL/6 & CastEi
chr2	39720700	39727500	+	RLTR25A:LTR:ERVK	chr2:39720193	UpEdge	Yes	Gm43970	s	C57BL/6,CastEi	C57BL/6 & CastEi
chr2	40595400	40615300	-	MTA_Mm:LTR:ERVL-MaLR	chr2:40615014	Up	Yes	Gm27348; Lrp1b	s	C57BL/6,CastEi	C57BL/6 & CastEi
chr2	44054600	44181100	+	MTB_Mm-int:LTR:ERVL-MaLR	chr2:44054253	Up	Yes	Arhgap15os; Arhgap15	c	C57BL/6	C57BL/6 & CastEi
chr2	44471600	44521100	+	MTB_Mm:LTR:ERVL-MaLR	chr2:44471600	Up;UpEdge	Yes	.	i	C57BL/6,CastEi	C57BL/6 & CastEi
chr2	45733500	45773000	+	RLTR10:LTR:ERVK	chr2:45733196	UpEdge	Yes	Gm13467; Gm13465	c	C57BL/6,CastEi	C57BL/6 & CastEi
chr2	46006600	46006900	-	MTA_Mm:LTR:ERVL-MaLR	chr2:46008687	Up	Yes	.	i	C57BL/6	C57BL/6 & CastEi
chr2	49262500	49424700	-	MTA_Mm:LTR:ERVL-MaLR	chr2:49424465	Up	Yes	Gm25215; Mbd5	c	CastEi	C57BL/6 & CastEi
chr2	49913800	49997200	+	MTA_Mm:LTR:ERVL-MaLR	chr2:49913708	Up	Yes	Lypd6b	s	C57BL/6,CastEi	C57BL/6 & CastEi
chr2	51437200	51493000	-	MTA_Mm-int:LTR:ERVL-MaLR,MTA_Mm:LTR:ERVL-MaLR	chr2:51491720,chr2:51492116	Up	Yes	1700057H21Rik	s	C57BL/6	C57BL/6 & CastEi
chr2	51794800	51796000	+	MTA_Mm:LTR:ERVL-MaLR	chr2:51696040	Up	Yes	.	i	C57BL/6,CastEi	C57BL/6 & CastEi
chr2	51999600	52000500	+	MTB:LTR:ERVL-MaLR	chr2:51920718	Up	Yes	.	i	C57BL/6	C57BL/6 & CastEi
chr2	53376000	53478000	-	MTA_Mm:LTR:ERVL-MaLR	chr2:53477583	Up	Yes	.	i	C57BL/6	C57BL/6 & CastEi
chr2	53516400	53521400	-	MTA_Mm:LTR:ERVL-MaLR	chr2:53521134	Up	Yes	.	i	C57BL/6	C57BL/6
chr2	54133600	54178200	+	MTA_Mm:LTR:ERVL-MaLR	chr2:54133567	Up	Yes	.	i	C57BL/6	C57BL/6
chr2	59587300	59595000	+	MTD:LTR:ERVL-MaLR	chr2:59587136	UpEdge	Yes	.	i	C57BL/6	C57BL/6 & CastEi
chr2	59899400	60125900	-	MTD:LTR:ERVL-MaLR	chr2:60023227	Up	Yes	Baz2b;Gm13572; Gm13620; Baz2b	c	C57BL/6,CastEi	C57BL/6 & CastEi
chr2	60419100	60556700	-	MTA_Mm:LTR:ERVL-MaLR	chr2:60460011,chr2:60556433	Up	Yes	Gm13583; Pla2r1	c	CastEi	C57BL/6 & CastEi
chr2	60449200	60460400	-	MTA_Mm:LTR:ERVL-MaLR	chr2:60556433	Up	Yes	Pla2r1	s	C57BL/6	C57BL/6 & CastEi
chr2	62021600	62023300	+	MTA_Mm:LTR:ERVL-MaLR	chr2:61981954	Up	No	.	i	C57BL/6	C57BL/6 & CastEi
chr2	62889900	62920000	+	MTA_Mm:LTR:ERVL-MaLR	chr2:62889854	Up	Yes	Kcnh7	as	C57BL/6	C57BL/6 & CastEi
chr2	65415200	65431200	-	MTA_Mm:LTR:ERVL-MaLR	chr2:65430951	Up	Yes	.	i	C57BL/6	C57BL/6
chr2	70712400	70774300	-	MTB:LTR:ERVL-MaLR	chr2:70774111	Up	Yes	Gorasp2; Tlk1	c	CastEi	C57BL/6 & CastEi
chr2	70943900	70944100	-	MTB:LTR:ERVL-MaLR	chr2:71172740	Up	No	.	i	CastEi	C57BL/6 & CastEi
chr2	71215900	71263300	+	MTB:LTR:ERVL-MaLR	chr2:71215739	Up	Yes	Dync1i2	s	C57BL/6,CastEi	C57BL/6 & CastEi
chr2	71967800	71977400	+	RLTR11B:LTR:ERVK	chr2:71967438	UpEdge	Yes	.	i	C57BL/6,CastEi	C57BL/6 & CastEi
chr2	72446000	72465600	-	MTC:LTR:ERVL-MaLR	chr2:72465310	Up	Yes	.	i	C57BL/6,CastEi	C57BL/6 & CastEi
chr2	72533700	72538200	+	MTC:LTR:ERVL-MaLR	chr2:72533542	Up;UpEdge	Yes	.	i	C57BL/6	C57BL/6 & CastEi
chr2	72603900	72608400	-	RMER19B:LTR:ERVK	chr2:72607621	Up	Yes	.	i	CastEi	C57BL/6 & CastEi
chr2	72784800	72800900	-	RMER4B:LTR:ERVK	chr2:72800041	Up	Yes	6430710C18Rik	s	C57BL/6,CastEi	C57BL/6 & CastEi
chr2	73248000	73262800	-	MTD:LTR:ERVL-MaLR	chr2:73256317	Up	Yes	.	i	C57BL/6,CastEi	C57BL/6 & CastEi
chr2	73612400	73769300	-	MTA_Mm:LTR:ERVL-MaLR	chr2:73665667	Up	Yes	Chn1os1; Chn1os3; Chn1	c	C57BL/6,CastEi	C57BL/6 & CastEi
chr2	75659000	75669400	+	RLTR19-int:LTR:ERVK	chr2:75665028	Up	Yes	Gm24574; Hnrnpa3	s	C57BL/6,CastEi	C57BL/6 & CastEi
chr2	76354000	76369300	-	ORR1B2:LTR:ERVL-MaLR	chr2:76368810	Up	Yes	Cyct	s	C57BL/6,CastEi	C57BL/6 & CastEi
chr2	76632700	76633100	+	MTA_Mm:LTR:ERVL-MaLR	chr2:76515955	Up	No	Prkra	as	C57BL/6	C57BL/6 & CastEi
chr2	76988200	76995100	+	MTB:LTR:ERVL-MaLR	chr2:76988038	UpEdge	Yes	.	i	C57BL/6	C57BL/6 & CastEi
chr2	78729600	78739200	+	ORR1E:LTR:ERVL-MaLR	chr2:78729519	Up	Yes	.	i	CastEi	C57BL/6 & CastEi
chr2	79091200	79110700	+	IAPLTR2a:LTR:ERVK	chr2:79090948	UpEdge	Yes	Gm37004	s	C57BL/6	C57BL/6 & CastEi
chr2	80196100	80211400	+	RLTR10D2:LTR:ERVK	chr2:80196000	Up	Yes	.	i	C57BL/6,CastEi	C57BL/6 & CastEi
chr2	84001500	84141400	+	MTA_Mm:LTR:ERVL-MaLR	chr2:84001389	UpEdge	Yes	.	i	C57BL/6,CastEi	C57BL/6 & CastEi
chr2	84148800	84149900	+	MTA_Mm-int:LTR:ERVL-MaLR	chr2:83899593	Up	Yes	.	i	C57BL/6	C57BL/6 & CastEi
chr2	84223800	84224000	-	MTA_Mm:LTR:ERVL-MaLR	chr2:84503840	Up	Yes	.	i	C57BL/6	C57BL/6 & CastEi
chr2	84532800	84650700	-	MTA_Mm:LTR:ERVL-MaLR	chr2:84534136	Up	No	Ctnnd1; Gm28635	s	C57BL/6	C57BL/6 & CastEi
chr2	84926700	84957700	+	MTA_Mm:LTR:ERVL-MaLR	chr2:84926516	UpEdge	Yes	Gm24332; Slc43a3	s	C57BL/6	C57BL/6 & CastEi
chr2	88092900	88162500	-	MTA_Mm:LTR:ERVL-MaLR	chr2:88162257	Up	Yes	Olfr1164; Olfr1166; Olfr1167;Olfr1166; Olfr1167	s	C57BL/6,CastEi	C57BL/6 & CastEi
chr2	88310700	88319300	-	ORR1A1:LTR:ERVL-MaLR	chr2:88318958	Up	Yes	.	i	CastEi	C57BL/6 & CastEi
chr2	90745500	90779700	+	MTA_Mm:LTR:ERVL-MaLR	chr2:90776557	Up	Yes	Fnbp4	s	C57BL/6,CastEi	C57BL/6 & CastEi
chr2	91729200	91918700	+	MTB:LTR:ERVL-MaLR	chr2:91736230	Up	Yes	Ambra1	s	C57BL/6	C57BL/6 & CastEi
chr2	92516200	92616400	-	MTA_Mm:LTR:ERVL-MaLR	chr2:92794279	Up	Yes	Gm13814;Mir7221; Mir7222; Gm13814; Chst1; Gm13817	c	C57BL/6,CastEi	C57BL/6 & CastEi
chr2	93294700	93296800	+	RLTR10:LTR:ERVK	chr2:93294681	UpEdge	Yes	Tspan18	as	C57BL/6	C57BL/6 & CastEi
chr2	93919800	93980100	+	MTA_Mm:LTR:ERVL-MaLR	chr2:93919817	Up	Yes	Gm13889; Alkbh3os1; Gm27027	c	CastEi	C57BL/6 & CastEi
chr2	98036300	98105500	+	RLTR10A:LTR:ERVK	chr2:98036148	UpEdge	Yes	.	i	C57BL/6	C57BL/6
chr2	101096000	101105000	+	BGLII:LTR:ERVK	chr2:101095540	UpEdge	Yes	.	i	CastEi	C57BL/6 & CastEi
chr2	101119000	101121000	+	RLTR10A:LTR:ERVK	chr2:101118443	UpEdge	Yes	.	i	C57BL/6	C57BL/6 & CastEi
chr2	101716000	101823000	-	MTA_Mm:LTR:ERVL-MaLR	chr2:101790839	Up	Yes	Prr5l	s	C57BL/6	C57BL/6 & CastEi
chr2	103022000	103043000	-	MTA_Mm:LTR:ERVL-MaLR	chr2:103042573	Up	Yes	Pdhx	s	C57BL/6	C57BL/6 & CastEi
chr2	104559000	104569000	+	RLTR16B_MM:LTR:ERVK	chr2:104558977	Up	Yes	Platr14	s	C57BL/6,CastEi	C57BL/6 & CastEi
chr2	104714000	104716000	-	MT2B2:LTR:ERVL	chr2:104716248	Up	Yes	Pin1rt1	s	C57BL/6,CastEi	C57BL/6 & CastEi
chr2	107033000	107035000	+	MTA_Mm:LTR:ERVL-MaLR	chr2:106847296,chr2:106898167	Up	Yes	.	i	CastEi	C57BL/6 & CastEi
chr2	107033000	107035000	+	MTA_Mm:LTR:ERVL-MaLR	chr2:106847296	Up	Yes	.	i	C57BL/6	C57BL/6 & CastEi
chr2	108703000	108839000	-	MTA_Mm:LTR:ERVL-MaLR	chr2:108983141	Up	Yes	.	i	CastEi	C57BL/6 & CastEi
chr2	111667000	111693000	+	RMER19B:LTR:ERVK	chr2:111667029	Up	Yes	Gm44840; Olfr1300-ps1	s	C57BL/6,CastEi	C57BL/6 & CastEi
chr2	112409000	112417000	-	MT2_Mm:LTR:ERVL	chr2:112416678	Up	Yes	Katnbl1	as	C57BL/6	C57BL/6 & CastEi
chr2	112569000	112633000	+	MTA_Mm:LTR:ERVL-MaLR	chr2:112568334	Up;UpEdge	Yes	Aven;Gm44374; Aven; Ryr3	c	C57BL/6	C57BL/6 & CastEi
chr2	112579000	112631000	+	MTB:LTR:ERVL-MaLR	chr2:112579183	Up	Yes	Gm44374; Aven	s	CastEi	C57BL/6 & CastEi
chr2	114101000	114181000	-	MT2_Mm:LTR:ERVL	chr2:114180871	Up	Yes	Mir7002; Aqr	s	C57BL/6	C57BL/6 & CastEi
chr2	117165000	117182000	+	MTA_Mm:LTR:ERVL-MaLR	chr2:116864528	Up	Yes	Spred1	s	C57BL/6,CastEi	C57BL/6 & CastEi
chr2	117244000	117271000	+	MT2_Mm:LTR:ERVL,RLTR11B:LTR:ERVK	chr2:117243359,chr2:117245708	Up;UpEdge	Yes	Gm25189; Fam98b	s	CastEi	C57BL/6 & CastEi
chr2	117527000	117558000	+	MTA_Mm:LTR:ERVL-MaLR	chr2:117526887	Up	Yes	.	i	C57BL/6	C57BL/6 & CastEi
chr2	117792000	117794000	-	MTA_Mm:LTR:ERVL-MaLR	chr2:117998800	Up	Yes	.	i	CastEi	C57BL/6 & CastEi
chr2	118586000	118591000	-	ORR1A2:LTR:ERVL-MaLR	chr2:118590560	Up	Yes	.	i	CastEi	C57BL/6 & CastEi
chr2	119796000	119818000	+	MTA_Mm:LTR:ERVL-MaLR	chr2:119795624	Up;UpEdge	Yes	Tyro3	s	C57BL/6,CastEi	C57BL/6 & CastEi
chr2	120461000	120471000	-	ORR1B1:LTR:ERVL-MaLR	chr2:120471134	Up	Yes	Capn3; Ganc	as	CastEi	C57BL/6 & CastEi
chr2	120989000	121008000	+	RMER6A:LTR:ERVK	chr2:120988293	UpEdge	Yes	Gm22865; Tmem62	s	C57BL/6	C57BL/6
chr2	121198000	121219000	-	MTD:LTR:ERVL-MaLR	chr2:121218396	Up	Yes	Tubgcp4; Trp53bp1	c	C57BL/6,CastEi	C57BL/6 & CastEi
chr2	121546000	121688000	-	MTD-int:LTR:ERVL-MaLR	chr2:121686770	Up	Yes	Frmd5	s	C57BL/6,CastEi	C57BL/6 & CastEi
chr2	122502000	122528000	+	MTA_Mm:LTR:ERVL-MaLR	chr2:122502165	Up	Yes	Gm14085	s	C57BL/6,CastEi	C57BL/6 & CastEi
chr2	123353000	123359000	-	RMER19B2:LTR:ERVK	chr2:123353936	UpEdge	Yes	.	i	CastEi	C57BL/6 & CastEi
chr2	125124000	125134000	-	ORR1D1:LTR:ERVL-MaLR	chr2:125134130	Up	Yes	Gm14004	s	C57BL/6,CastEi	C57BL/6 & CastEi
chr2	126792000	126876000	-	MTB:LTR:ERVL-MaLR	chr2:126868871	Up	Yes	Trpm7	s	C57BL/6,CastEi	C57BL/6 & CastEi
chr2	126937000	126937000	-	MTA_Mm:LTR:ERVL-MaLR	chr2:126952986	Up	Yes	.	i	C57BL/6,CastEi	C57BL/6 & CastEi
chr2	127801000	127832000	-	MTA_Mm:LTR:ERVL-MaLR	chr2:127822888	Up	Yes	Bub1	s	C57BL/6,CastEi	C57BL/6 & CastEi
chr2	127801000	127841000	-	MTC:LTR:ERVL-MaLR	chr2:127840902	Up	Yes	Bub1	s	C57BL/6	C57BL/6 & CastEi
chr2	128042000	128162000	+	MTD:LTR:ERVL-MaLR	chr2:128042080	Up	Yes	Gm23101; Bcl2l11; Acoxl	s	C57BL/6	C57BL/6 & CastEi
chr2	129014000	129022000	+	MTA_Mm:LTR:ERVL-MaLR	chr2:129013848	Up	Yes	Gm14027; Zc3h6	s	C57BL/6,CastEi	C57BL/6 & CastEi
chr2	129612000	129652000	+	MTA_Mm:LTR:ERVL-MaLR	chr2:129611704	UpEdge	Yes	Sirpa	s	CastEi	C57BL/6 & CastEi
chr2	130195000	130245000	+	RLTR10A:LTR:ERVK	chr2:130194643	UpEdge	Yes	Tmc2	s	C57BL/6	C57BL/6 & CastEi
chr2	130558000	130559000	-	MTA_Mm:LTR:ERVL-MaLR	chr2:130558908	Up	Yes	4930473A02Rik	s	C57BL/6	C57BL/6 & CastEi
chr2	131299000	131329000	-	MTD:LTR:ERVL-MaLR	chr2:131328797	Up	Yes	Gm14233; Pank2; Rnf24;Rnf24	c	C57BL/6,CastEi	C57BL/6 & CastEi
chr2	131421000	131425000	+	MTA_Mm:LTR:ERVL-MaLR	chr2:131420563	Up	Yes	.	i	CastEi	C57BL/6 & CastEi
chr2	131435000	131441000	-	ORR1B2:LTR:ERVL-MaLR	chr2:131440833	Up	Yes	.	i	C57BL/6	C57BL/6
chr2	132263000	132312000	+	RLTR17:LTR:ERVK	chr2:132285829	Up	No	Cds2	s	CastEi	C57BL/6 & CastEi
chr2	132284000	132306000	+	MTC:LTR:ERVL-MaLR	chr2:132284119	Up	Yes	Cds2	s	C57BL/6	C57BL/6 & CastEi
chr2	132897000	132903000	+	RMER19B:LTR:ERVK	chr2:132896342	Up	Yes	.	i	C57BL/6,CastEi	C57BL/6 & CastEi
chr2	135247000	135473000	+	MTA_Mm:LTR:ERVL-MaLR	chr2:135065985,chr2:135247461	Up	Yes	9630028H03Rik; Plcb1	c	C57BL/6	C57BL/6
chr2	136005000	136018000	-	RMER19A:LTR:ERVK	chr2:136017460	Up	Yes	Plcb4	as	C57BL/6,CastEi	C57BL/6 & CastEi
chr2	136082000	136178000	-	MTA_Mm:LTR:ERVL-MaLR	chr2:136177502	Up	Yes	Gm14218; Pak7	c	C57BL/6	C57BL/6 & CastEi
chr2	136899000	137072000	+	MTA_Mm:LTR:ERVL-MaLR	chr2:136899148	Up	Yes	Slx4ip	s	C57BL/6,CastEi	C57BL/6 & CastEi
chr2	138969000	138974000	-	LTR16C:LTR:ERVL	chr2:138973758	Up	Yes	.	i	CastEi	.
chr2	139539000	139578000	+	MTA_Mm:LTR:ERVL-MaLR	chr2:139539453	Up;UpEdge	Yes	Sptlc3; Gm14066	c	C57BL/6,CastEi	.
chr2	140701000	140715000	-	ORR1C2-int:LTR:ERVL-MaLR	chr2:140713949	Up	Yes	Macrod2	as	CastEi	Cast/Ei
chr2	142331000	142393000	+	MLT1D:LTR:ERVL-MaLR	chr2:142331255	Up	Yes	Gm23179; Macrod2	s	CastEi	C57BL/6 & CastEi
chr2	142618000	142901000	-	MTD:LTR:ERVL-MaLR	chr2:142893763	Up	Yes	Gm22310; Kif16b	c	C57BL/6,CastEi	C57BL/6 & CastEi
chr2	144168000	144176000	-	MTA_Mm:LTR:ERVL-MaLR	chr2:144176127	Up	Yes	Gm5535	s	C57BL/6,CastEi	C57BL/6 & CastEi
chr2	144799000	144803000	+	MTC:LTR:ERVL-MaLR	chr2:144798918	Up	Yes	.	i	C57BL/6	C57BL/6 & CastEi
chr2	145148000	145149000	+	MTA_Mm-int:LTR:ERVL-MaLR	chr2:145096010	Up	Yes	.	i	C57BL/6,CastEi	C57BL/6 & CastEi
chr2	145733000	145800000	+	MTA_Mm:LTR:ERVL-MaLR	chr2:145732676	UpEdge	Yes	Rin2	s	C57BL/6,CastEi	C57BL/6 & CastEi
chr2	146410000	146512000	-	MTB:LTR:ERVL-MaLR	chr2:146515720	Up	Yes	Ralgapa2	s	C57BL/6	C57BL/6 & CastEi
chr2	151579000	151590000	+	MTC-int:LTR:ERVL-MaLR,MTC:LTR:ERVL-MaLR	chr2:151578857,chr2:151579265	Up	Yes	Sdcbp2	s	CastEi	C57BL/6 & CastEi
chr2	151580000	151590000	+	MTC-int:LTR:ERVL-MaLR	chr2:151579265	Up	Yes	Sdcbp2	s	C57BL/6	C57BL/6 & CastEi
chr2	151745000	151749000	+	MTA_Mm:LTR:ERVL-MaLR	chr2:151744974	Up	Yes	4930556L07Rik	as	C57BL/6	C57BL/6 & CastEi
chr2	152448000	152460000	+	MTB_Mm:LTR:ERVL-MaLR	chr2:152447790	Up	Yes	Defb23	as	CastEi	C57BL/6 & CastEi
chr2	153635000	153688000	+	MTA_Mm:LTR:ERVL-MaLR	chr2:153635222	Up	Yes	Dnmt3bos; Dnmt3b	c	CastEi	C57BL/6 & CastEi
chr2	156234000	156310000	+	MTB:LTR:ERVL-MaLR	chr2:156234049	Up	Yes	Phf20	s	C57BL/6	C57BL/6 & CastEi
chr2	156788000	156801000	-	MTA_Mm:LTR:ERVL-MaLR	chr2:156800422	Up	Yes	.	i	C57BL/6	C57BL/6 & CastEi
chr2	157146000	157205000	-	MTB_Mm:LTR:ERVL-MaLR	chr2:157148393	Up	Yes	Rbl1	s	C57BL/6,CastEi	C57BL/6 & CastEi
chr2	158788000	158792000	-	MTC:LTR:ERVL-MaLR	chr2:158791537	Up	Yes	.	i	C57BL/6,CastEi	C57BL/6
chr2	158915000	158919000	+	MTB_Mm:LTR:ERVL-MaLR	chr2:158890633	Up	Yes	.	i	CastEi	C57BL/6 & CastEi
chr2	159359000	159377000	+	MLTR11A:LTR:ERVK	chr2:159358961	UpEdge	Yes	.	i	CastEi	C57BL/6 & CastEi
chr2	160568000	160599000	-	MTA_Mm:LTR:ERVL-MaLR	chr2:160598423	Up	Yes	Gm14222; Gm14221	c	CastEi	C57BL/6 & CastEi
chr2	160583000	160587000	+	RLTR27:LTR:ERVK	chr2:160583199	UpEdge	Yes	Gm14222; Gm14221	c	C57BL/6	C57BL/6 & CastEi
chr2	161950000	161969000	+	BGLII:LTR:ERVK	chr2:161949429	UpEdge	Yes	Ptprt	as	CastEi	C57BL/6 & CastEi
chr2	162776000	162851000	-	RMER19B:LTR:ERVK	chr2:162849924	Up	Yes	Gm24478	s	C57BL/6	C57BL/6 & CastEi
chr2	163770000	163770000	+	MTA_Mm:LTR:ERVL-MaLR	chr2:163633844	Up	No	.	i	C57BL/6	.
chr2	164113000	164119000	-	MTA_Mm:LTR:ERVL-MaLR	chr2:164118417	Up	Yes	Stk4	as	C57BL/6	C57BL/6 & CastEi
chr2	165477000	165479000	-	MTA_Mm:LTR:ERVL-MaLR	chr2:165508370	Up	No	.	i	C57BL/6	C57BL/6
chr2	166320000	166320000	+	MTA_Mm:LTR:ERVL-MaLR	chr2:166231571	Up	Yes	.	i	CastEi	C57BL/6 & CastEi
chr2	168471000	168472000	-	MTA_Mm:LTR:ERVL-MaLR	chr2:168717761	Up	No	.	i	C57BL/6	C57BL/6
chr2	168856000	168857000	-	RMER17C:LTR:ERVK	chr2:168856522	UpEdge	Yes	.	i	CastEi	C57BL/6 & CastEi
chr2	169027000	169030000	+	RLTR10C:LTR:ERVK	chr2:169026937	UpEdge	Yes	.	i	C57BL/6	C57BL/6
chr2	169043000	169045000	+	MTA_Mm:LTR:ERVL-MaLR	chr2:169042707	Up	Yes	.	i	CastEi	C57BL/6 & CastEi
chr2	170671000	170674000	-	RLTR34B_MM:LTR:ERVK	chr2:170673423	Up	Yes	.	i	C57BL/6	C57BL/6
chr2	170687000	170700000	+	MTD:LTR:ERVL-MaLR	chr2:170687148	UpEdge	Yes	.	i	C57BL/6	C57BL/6 & CastEi
chr2	171922000	171926000	-	BGLII:LTR:ERVK,MT2_Mm:LTR:ERVL	chr2:171925751,chr2:171932675	Up	Yes	.	i	C57BL/6	C57BL/6 & CastEi
chr2	171922000	171933000	-	BGLII:LTR:ERVK	chr2:171932675	Up	Yes	.	i	CastEi	C57BL/6 & CastEi
chr2	171984000	171998000	+	MTA_Mm:LTR:ERVL-MaLR	chr2:171983984	Up	Yes	Gm14272; Gm14641	as	C57BL/6	C57BL/6 & CastEi
chr2	172196000	172218000	-	MTE2a:LTR:ERVL-MaLR	chr2:172217267	Up	Yes	.	i	C57BL/6	C57BL/6
chr2	173203000	173220000	+	MTB_Mm:LTR:ERVL-MaLR	chr2:173202074	Up	Yes	Zbp1	as	C57BL/6	C57BL/6 & CastEi
chr2	173880000	173913000	+	MTA_Mm:LTR:ERVL-MaLR	chr2:173879553	Up	Yes	.	i	C57BL/6,CastEi	.
chr2	174910000	174911000	+	MTA_Mm:LTR:ERVL-MaLR	chr2:174727738	Up	Yes	.	i	CastEi	C57BL/6
chr2	178035000	178036000	+	MTA_Mm-int:LTR:ERVL-MaLR	chr2:177771839	Up	No	.	i	CastEi	C57BL/6 & CastEi
chr2	179299000	179301000	+	RLTR10:LTR:ERVK	chr2:179298514	UpEdge	Yes	.	i	C57BL/6	C57BL/6
chr3	4611230	4611520	+	MTA_Mm:LTR:ERVL-MaLR	chr3:4609370	Up	No	.	i	CastEi	C57BL/6 & CastEi
chr3	5020200	5041950	-	RLTR10A:LTR:ERVK	chr3:5041832	Up	Yes	.	i	C57BL/6	C57BL/6 & CastEi
chr3	7503420	7552420	+	MTA_Mm:LTR:ERVL-MaLR	chr3:7550215	Up	No	Zc2hc1a	s	CastEi	C57BL/6 & CastEi
chr3	7503430	7552400	+	MTA_Mm:LTR:ERVL-MaLR	chr3:7510721	Up	Yes	Zc2hc1a	s	C57BL/6	C57BL/6 & CastEi
chr3	8651900	8652280	+	MTA_Mm:LTR:ERVL-MaLR	chr3:8408326	Up	No	.	i	CastEi	C57BL/6 & CastEi
chr3	8679530	8715420	-	RMER10A:LTR:ERVL	chr3:8714958	Up	Yes	.	i	C57BL/6	C57BL/6 & CastEi
chr3	9494150	9496550	+	MTA_Mm:LTR:ERVL-MaLR	chr3:9194131	Up	Yes	Gm38001; Zfp704	c	C57BL/6	C57BL/6 & CastEi
chr3	9976120	9977870	-	MTA_Mm:LTR:ERVL-MaLR	chr3:10073765	Up	Yes	.	i	C57BL/6	C57BL/6 & CastEi
chr3	10893300	10893800	-	MTA_Mm:LTR:ERVL-MaLR	chr3:10894738	Up	Yes	.	i	CastEi	C57BL/6 & CastEi
chr3	11690700	11692600	-	MTA_Mm:LTR:ERVL-MaLR	chr3:11717237	Up	No	.	i	C57BL/6	C57BL/6 & CastEi
chr3	12371100	12379500	+	ETnERV3-int:LTR:ERVK,RLTR13B3:LTR:ERVK	chr3:12369180,chr3:12370478	Up	Yes	.	i	CastEi	C57BL/6 & CastEi
chr3	12371100	12379500	+	RLTR13B3:LTR:ERVK	chr3:12369180	Up	No	.	i	C57BL/6	C57BL/6 & CastEi
chr3	13394500	13395000	-	MTA_Mm:LTR:ERVL-MaLR	chr3:13673084	Up	No	.	i	C57BL/6	C57BL/6 & CastEi
chr3	13686800	13777700	+	MTA_Mm:LTR:ERVL-MaLR	chr3:13686692	Up	Yes	Ralyl	s	C57BL/6	C57BL/6 & CastEi
chr3	14107200	14361500	+	MTA_Mm:LTR:ERVL-MaLR	chr3:14111727	Up	Yes	Ralyl	s	C57BL/6,CastEi	C57BL/6 & CastEi
chr3	14755400	14832100	+	MTA_Mm:LTR:ERVL-MaLR	chr3:14755334	Up	Yes	Car1	as	C57BL/6	C57BL/6 & CastEi
chr3	15152000	15171500	-	MTA_Mm:LTR:ERVL-MaLR	chr3:15171255	Up	Yes	Gm33819	s	C57BL/6	C57BL/6 & CastEi
chr3	16754900	16758100	+	MTA_Mm-int:LTR:ERVL-MaLR	chr3:16753885	UpEdge	Yes	.	i	C57BL/6	C57BL/6 & CastEi
chr3	18069300	18071300	+	MTA_Mm:LTR:ERVL-MaLR	chr3:17910627	Up	Yes	Gm23726	s	CastEi	C57BL/6 & CastEi
chr3	18171900	18178400	+	MTA_Mm:LTR:ERVL-MaLR	chr3:18171792	UpEdge	Yes	Gm23686; Cyp7b1	as	C57BL/6	C57BL/6 & CastEi
chr3	19028100	19028500	+	MTA_Mm:LTR:ERVL-MaLR	chr3:18893890	Up	Yes	.	i	C57BL/6,CastEi	C57BL/6 & CastEi
chr3	19735700	19738800	-	MTA_Mm:LTR:ERVL-MaLR	chr3:19738600	Up	Yes	.	i	C57BL/6,CastEi	C57BL/6 & CastEi
chr3	20276700	20301300	-	MTA_Mm:LTR:ERVL-MaLR	chr3:20300885	Up	Yes	.	i	C57BL/6	C57BL/6
chr3	20457300	20469600	+	RLTR9F:LTR:ERVK	chr3:20454883	Up	Yes	.	i	CastEi	Cast/Ei
chr3	20557600	20559600	+	IAPLTR2a2_Mm:LTR:ERVK	chr3:20557367	Up	Yes	.	i	CastEi	C57BL/6 & CastEi
chr3	20774700	20781400	-	MLT1B:LTR:ERVL-MaLR	chr3:20775295	UpEdge	Yes	.	i	C57BL/6	C57BL/6 & CastEi
chr3	21368700	21370600	-	MTA_Mm:LTR:ERVL-MaLR	chr3:21489904	Up	No	.	i	CastEi	C57BL/6 & CastEi
chr3	21368700	21370400	-	MTA_Mm:LTR:ERVL-MaLR	chr3:21584161	Up	Yes	.	i	C57BL/6	C57BL/6 & CastEi
chr3	21820600	21857400	-	MTEb:LTR:ERVL-MaLR	chr3:21857353	Up	Yes	.	i	CastEi	C57BL/6 & CastEi
chr3	21957200	21958100	-	MTA_Mm:LTR:ERVL-MaLR	chr3:22012334	Up	No	.	i	C57BL/6,CastEi	C57BL/6 & CastEi
chr3	22114500	22210500	+	MTA_Mm:LTR:ERVL-MaLR	chr3:22114285	Up	Yes	Tbl1xr1	s	C57BL/6	C57BL/6
chr3	22156000	22156100	-	MTA_Mm:LTR:ERVL-MaLR	chr3:22190100	Up	No	Tbl1xr1	as	C57BL/6,CastEi	C57BL/6 & CastEi
chr3	22970200	22971200	+	MT-int:LTR:ERVL-MaLR	chr3:22845514	Up	Yes	.	i	C57BL/6,CastEi	C57BL/6 & CastEi
chr3	23667200	23905200	-	MTA_Mm:LTR:ERVL-MaLR	chr3:23672978	Up	Yes	Naaladl2	s	C57BL/6,CastEi	C57BL/6 & CastEi
chr3	23769600	23770000	+	MTA_Mm-int:LTR:ERVL-MaLR	chr3:23542587	Up	Yes	.	i	C57BL/6	C57BL/6 & CastEi
chr3	24607700	24608100	-	MTA_Mm:LTR:ERVL-MaLR	chr3:24686179	Up	Yes	Naaladl2	s	C57BL/6,CastEi	C57BL/6 & CastEi
chr3	26264400	26276200	+	BGLII:LTR:ERVK	chr3:26264194	Up	Yes	Nlgn1	as	C57BL/6	C57BL/6 & CastEi
chr3	26614600	26617700	-	MTA_Mm:LTR:ERVL-MaLR	chr3:26752772	Up	No	.	i	CastEi	C57BL/6 & CastEi
chr3	27305500	27368300	-	MTA_Mm:LTR:ERVL-MaLR	chr3:27399661	Up	Yes	.	i	C57BL/6,CastEi	C57BL/6 & CastEi
chr3	27949700	28134500	+	MTC:LTR:ERVL-MaLR	chr3:27949805	Up	Yes	Pld1	s	C57BL/6,CastEi	C57BL/6 & CastEi
chr3	28423600	28670600	+	MTA_Mm:LTR:ERVL-MaLR	chr3:28423415	Up;UpEdge	Yes	Tnik	s	C57BL/6,CastEi	C57BL/6 & CastEi
chr3	29034000	29170700	+	MTA_Mm:LTR:ERVL-MaLR	chr3:29034015	Up	Yes	Egfem1	s	CastEi	C57BL/6 & CastEi
chr3	30676300	30687600	-	MTA_Mm:LTR:ERVL-MaLR	chr3:30688375	Up	No	Lrrc31; Gm15462	c	CastEi	C57BL/6 & CastEi
chr3	31031700	31052700	+	MTD:LTR:ERVL-MaLR,MTE2a:LTR:ERVL-MaLR	chr3:31031616,chr3:31032106	Up;UpEdge	Yes	Mir7008; Prkci	s	C57BL/6	C57BL/6 & CastEi
chr3	31032200	31050300	+	MTE2a:LTR:ERVL-MaLR	chr3:31032106	Up	Yes	Mir7008; Prkci	s	CastEi	C57BL/6 & CastEi
chr3	31247000	31316900	+	RMER4B:LTR:ERVK	chr3:31246730	Up	Yes	Slc7a14; Gm15496	c	C57BL/6	C57BL/6 & CastEi
chr3	31485300	31486400	+	MTA_Mm:LTR:ERVL-MaLR	chr3:31340811	Up	No	.	i	CastEi	C57BL/6 & CastEi
chr3	31839600	31862200	+	MTA_Mm:LTR:ERVL-MaLR	chr3:31839460	Up	Yes	.	i	C57BL/6	C57BL/6 & CastEi
chr3	32679600	32682800	-	RLTR10:LTR:ERVK	chr3:32682607	Up	Yes	.	i	C57BL/6	C57BL/6
chr3	32700600	32727000	+	MMERVK9E_I-int:LTR:ERVK	chr3:32700212	Up	Yes	Gm37353; Actl6a; Mrpl47	c	C57BL/6,CastEi	C57BL/6 & CastEi
chr3	32819600	32819800	+	MTA_Mm:LTR:ERVL-MaLR	chr3:32640092	Up	Yes	Usp13	s	C57BL/6	C57BL/6 & CastEi
chr3	34709400	34716800	-	MTB_Mm:LTR:ERVL-MaLR	chr3:34716475	Up	Yes	Gm3143	s	C57BL/6,CastEi	C57BL/6 & CastEi
chr3	34877600	34878300	-	MTA_Mm:LTR:ERVL-MaLR	chr3:35183025	Up	Yes	.	i	CastEi	C57BL/6 & CastEi
chr3	35590400	35617000	+	MTA_Mm:LTR:ERVL-MaLR	chr3:35590316	Up	Yes	.	i	C57BL/6	C57BL/6 & CastEi
chr3	36150300	36150500	-	MTA_Mm:LTR:ERVL-MaLR	chr3:36302788	Up	Yes	.	i	C57BL/6	C57BL/6 & CastEi
chr3	36448900	36506800	-	MTB_Mm:LTR:ERVL-MaLR	chr3:36506609	Up	Yes	Mir7009; 1810062G17Rik; Anxa5; Gm11548	c	C57BL/6	C57BL/6 & CastEi
chr3	36573300	36596900	-	MTA_Mm:LTR:ERVL-MaLR	chr3:36596610	Up	Yes	Bbs7	s	C57BL/6	C57BL/6 & CastEi
chr3	36778100	36779700	-	MTC:LTR:ERVL-MaLR	chr3:36779465	Up	Yes	.	i	CastEi	C57BL/6 & CastEi
chr3	38022700	38034700	+	MTA_Mm:LTR:ERVL-MaLR	chr3:37942207,chr3:38021291	Up	Yes	.	i	CastEi	C57BL/6 & CastEi
chr3	38781700	38792900	+	MTC:LTR:ERVL-MaLR	chr3:38781518	Up;UpEdge	Yes	.	i	C57BL/6,CastEi	C57BL/6 & CastEi
chr3	39517000	39643200	+	MTA_Mm:LTR:ERVL-MaLR	chr3:39516799	UpEdge	Yes	n-R5s195; Gm42781	c	C57BL/6,CastEi	C57BL/6 & CastEi
chr3	40929200	40938000	+	RLTR44B:LTR:ERVK	chr3:40928892	Up;UpEdge	Yes	Abhd18	s	C57BL/6,CastEi	C57BL/6 & CastEi
chr3	41004200	41009800	-	ORR1A4:LTR:ERVL-MaLR	chr3:41011611	Up	Yes	Gm42436; Gm42437	c	CastEi	C57BL/6 & CastEi
chr3	41702700	41723900	+	MTD:LTR:ERVL-MaLR	chr3:41702641	Up	Yes	Sclt1	as	CastEi	Cast/Ei
chr3	43480800	43493600	-	ORR1D2:LTR:ERVL-MaLR	chr3:43480882	UpEdge	Yes	.	i	C57BL/6	C57BL/6
chr3	44646800	44648400	+	RLTR10:LTR:ERVK	chr3:44646630	Up;UpEdge	Yes	.	i	C57BL/6	C57BL/6 & CastEi
chr3	46251600	46266700	+	MTA_Mm:LTR:ERVL-MaLR	chr3:46251509	Up	Yes	.	i	C57BL/6,CastEi	C57BL/6 & CastEi
chr3	46517000	46540400	-	MTA_Mm:LTR:ERVL-MaLR	chr3:46841964	Up	Yes	.	i	C57BL/6	C57BL/6 & CastEi
chr3	47656800	47657900	-	MTA_Mm:LTR:ERVL-MaLR	chr3:47799220	Up	Yes	.	i	C57BL/6	C57BL/6 & CastEi
chr3	48733600	48736900	-	RLTR10:LTR:ERVK	chr3:48736423	Up	Yes	.	i	C57BL/6,CastEi	C57BL/6 & CastEi
chr3	50011800	50017600	-	MTA_Mm:LTR:ERVL-MaLR	chr3:50017385	Up	Yes	Slc7a11	s	C57BL/6	C57BL/6 & CastEi
chr3	52362600	52454300	+	MTA_Mm:LTR:ERVL-MaLR	chr3:52362387	UpEdge	Yes	.	i	CastEi	C57BL/6 & CastEi
chr3	52846000	52848000	+	MTA_Mm:LTR:ERVL-MaLR	chr3:52720248	Up	Yes	.	i	CastEi	C57BL/6 & CastEi
chr3	52846000	52857900	+	MTA_Mm:LTR:ERVL-MaLR	chr3:52845911	Up	Yes	.	i	C57BL/6	C57BL/6 & CastEi
chr3	54064200	54090900	-	MTB_Mm:LTR:ERVL-MaLR	chr3:54090695	Up	Yes	.	i	C57BL/6	C57BL/6 & CastEi
chr3	54113700	54318000	+	MTA_Mm:LTR:ERVL-MaLR	chr3:54087787	Up	No	Trpc4	s	C57BL/6,CastEi	C57BL/6 & CastEi
chr3	54276300	54318000	+	MTA_Mm:LTR:ERVL-MaLR	chr3:54275774	Up	Yes	Trpc4	s	C57BL/6	C57BL/6 & CastEi
chr3	54752000	54798600	+	RLTR16:LTR:ERVK	chr3:54787319	Up	Yes	Smad9	s	C57BL/6	C57BL/6 & CastEi
chr3	54772100	54777300	-	MTC:LTR:ERVL-MaLR	chr3:54777021	Up	Yes	Smad9	as	C57BL/6	C57BL/6 & CastEi
chr3	57021600	57023200	-	RLTR10-int:LTR:ERVK	chr3:57022999	Up	Yes	.	i	CastEi	Cast/Ei
chr3	57468600	57469600	+	MTD:LTR:ERVL-MaLR	chr3:57468563	Up	Yes	Wwtr1	as	C57BL/6,CastEi	C57BL/6 & CastEi
chr3	58503000	58503700	-	MTB_Mm:LTR:ERVL-MaLR	chr3:58503467	Up	Yes	.	i	C57BL/6	C57BL/6 & CastEi
chr3	58505200	58521900	+	MTA_Mm:LTR:ERVL-MaLR	chr3:58505123	Up	Yes	Serp1	as	C57BL/6,CastEi	C57BL/6 & CastEi
chr3	59267000	59269800	-	MTA_Mm:LTR:ERVL-MaLR	chr3:59269443	Up	Yes	Gm43589; Med12l;Med12l	as	C57BL/6,CastEi	C57BL/6 & CastEi
chr3	59706100	59706600	-	MTA_Mm:LTR:ERVL-MaLR	chr3:59707581,chr3:59977413	Up	Yes	.	i	C57BL/6	C57BL/6 & CastEi
chr3	60025700	60040000	+	BGLII:LTR:ERVK	chr3:60025518	Up	Yes	Aadac	s	C57BL/6,CastEi	C57BL/6 & CastEi
chr3	62338800	62462100	+	MTB:LTR:ERVL-MaLR	chr3:62444227	Up	Yes	9330121J05Rik; Arhgef26	c	CastEi	C57BL/6 & CastEi
chr3	63140000	63243200	-	MTA_Mm:LTR:ERVL-MaLR	chr3:63243388	Up	Yes	Gm22433	as	CastEi	Cast/Ei
chr3	63709600	63912300	-	MTA_Mm:LTR:ERVL-MaLR	chr3:63911954	Up	Yes	Gm23500; Plch1	c	C57BL/6,CastEi	C57BL/6 & CastEi
chr3	64740300	64742000	+	RLTR10B2:LTR:ERVK	chr3:64740173	UpEdge	Yes	Gm26939; Vmn2r7	as	C57BL/6,CastEi	C57BL/6 & CastEi
chr3	65335200	65341900	-	ORR1E-int:LTR:ERVL-MaLR	chr3:65337557	Up	Yes	A730090N16Rik; Kcnab1	c	CastEi	Cast/Ei
chr3	65613500	65622300	-	MTB:LTR:ERVL-MaLR	chr3:65622155	Up	Yes	.	i	C57BL/6	C57BL/6 & CastEi
chr3	66312600	66314200	+	IAPLTR2a2_Mm:LTR:ERVK	chr3:66311590	Up	Yes	.	i	C57BL/6	C57BL/6
chr3	66584100	66625400	-	MTC:LTR:ERVL-MaLR	chr3:66625022	Up	Yes	.	i	C57BL/6	C57BL/6
chr3	67775300	67802800	+	RLTR10B2:LTR:ERVK	chr3:67774971	UpEdge	Yes	.	i	C57BL/6	C57BL/6 & CastEi
chr3	69260900	69273800	+	MLTR31F_MM:LTR:ERVK	chr3:69260792	Up	Yes	.	i	CastEi	C57BL/6 & CastEi
chr3	69261600	69264200	+	MLTR31F_MM:LTR:ERVK,MTB_Mm:LTR:ERVL-MaLR	chr3:69260792,chr3:69261384	Up	Yes	.	i	C57BL/6	C57BL/6 & CastEi
[truncated: 1,387 more rows]
