# Supplementary material for: LTR retrotransposons transcribed in oocytes drive species-specific and heritable changes in DNA methylation
Source: Nat Commun. 2018 Aug 20;9:3331. doi: 10.1038/s41467-018-05841-x (PMC6102241; doi:10.1038/s41467-018-05841-x)
Supplement: Supplementary file 5 — Supplementary Data 2 [file 41467_2018_5841_MOESM5_ESM.xlsx]

## Sheet: Supplementary Data 2 rat LITs
Supplementary Data 2. Rat oocyte LTR initiated transcription units
Identified by LIONS
chr	start	end	strand	Repeat(s)	Repeat ID	Initiation type	Is exonic?	Ensembl Gene(s) overlap	Gene overlap type	Libraries identified (LIONS)	Strain(s) transcribed (RNAseq first 500 bp)
chr1	2244370	2266400	+	RMER19A:ERVK:LTR,RMER19A:LTR:ERVK	chr1:2244226	Up	Yes	.	i	SD,WH	SD & WH
chr1	2350120	2628010	-	MTB_Rn:ERVL-MaLR:LTR	chr1:2601318	Up	No	Ust	s	SD	SD & WH
chr1	4096020	4153790	+	RNLTR9:ERVK:LTR,RNLTR9:LTR:ERVK	chr1:4095857	Up;UpEdge	Yes	.	i	SD,WH	SD & WH
chr1	4902450	4925020	+	RMER3B2_LTR:LTR:ERVK	chr1:4902380	Up	Yes	Grm1	as	WH	SD & WH
chr1	6451820	6850720	-	MTB:ERVL-MaLR:LTR,MTB:LTR:ERVL-MaLR	chr1:6850442	Up	Yes	Utrn	s	SD,WH	SD & WH
chr1	7795210	7801510	+	RMER3B2_LTR:ERVK:LTR,RMER3B2_LTR:LTR:ERVK	chr1:7795015	Up	Yes	Cfl1	as	SD,WH	SD & WH
chr1	9963100	9980050	+	RLTR10_Rat:ERVK:LTR	chr1:9962847	Up;UpEdge	Yes	.	i	SD	SD & WH
chr1	12428500	12541000	-	MTD:ERVL-MaLR:LTR,MTD:LTR:ERVL-MaLR	chr1:12540680	Up	Yes	AABR07000436.1	s	SD,WH	SD & WH
chr1	14261800	14286300	-	MYSERV16_I-int:ERVK:LTR	chr1:14287429	Up	Yes	.	i	SD	SD & WH
chr1	14345400	14350500	-	MTB_Rn-int:LTR:ERVL-MaLR	chr1:14346446	UpEdge	Yes	.	i	WH	SD & WH
chr1	15158800	15171400	-	RMER3B2_LTR:LTR:ERVK	chr1:15171012	Up	Yes	.	i	WH	SD & WH
chr1	16020100	16024300	+	MTB:ERVL-MaLR:LTR,MTB:LTR:ERVL-MaLR	chr1:16019889	UpEdge	Yes	Pde7b	as	SD,WH	SD & WH
chr1	16465600	16469200	+	RLTR10_Rat:ERVK:LTR	chr1:16465387	Up;UpEdge	Yes	.	i	SD	SD & WH
chr1	19815300	19844000	+	MTB:ERVL-MaLR:LTR,MTB:LTR:ERVL-MaLR	chr1:19815151	UpEdge	Yes	.	i	SD,WH	SD & WH
chr1	21155700	21266000	+	RMER19A:ERVK:LTR	chr1:21188315	Up	No	SNORA17; Akap7	s	SD	SD & WH
chr1	24161600	24170100	-	MTC:ERVL-MaLR:LTR,MTC:LTR:ERVL-MaLR	chr1:24169753	Up	Yes	.	i	SD,WH	SD & WH
chr1	24979800	24982800	-	RLTR10_Rat:LTR:ERVK	chr1:25017905	Up	No	RGD1562660	s	WH	SD & WH
chr1	24980100	24982800	-	RLTR10_Rat:ERVK:LTR,RLTR19B:ERVK:LTR	chr1:25014288,chr1:25017905	Up	No	RGD1562660	s	SD	SD & WH
chr1	25038000	25078200	+	RNLTR14:ERVK:LTR,RNLTR14:LTR:ERVK	chr1:25037820	Up;UpEdge	Yes	.	i	SD,WH	SD & WH
chr1	27358400	27565600	+	MTC:ERVL-MaLR:LTR	chr1:27358214	Up	Yes	U6; SNORA17; LOC102551716	c	SD	SD & WH
chr1	32817700	32819600	+	MTB_Rn:ERVL-MaLR:LTR	chr1:32817442	Up	Yes	.	i	SD	SD & WH
chr1	32838200	32843700	+	MTB:LTR:ERVL-MaLR	chr1:32837841	UpEdge	Yes	.	i	WH	SD & WH
chr1	34904900	34912300	+	RLTR31B2:LTR:ERVK	chr1:34907034	Up	Yes	.	i	WH	SD & WH
chr1	35010000	35011800	+	RNLTR4a:ERVK:LTR	chr1:35009773	UpEdge	Yes	.	i	SD	SD & WH
chr1	35108800	35163600	+	RMER4B:ERVK:LTR,RMER4B:LTR:ERVK	chr1:35108536	Up	Yes	AABR07001037.1; Adamts16;Adamts16	c	SD,WH	SD & WH
chr1	35924500	35940300	+	RMER17C:ERVK:LTR,RMER17C:LTR:ERVK	chr1:35924447	Up;UpEdge	Yes	AABR07001054.2	as	SD,WH	SD & WH
chr1	35933600	35940600	+	MTB_Rn:ERVL-MaLR:LTR,MTB_Rn:LTR:ERVL-MaLR	chr1:35933431	UpEdge	Yes	AABR07001054.2	as	SD,WH	SD & WH
chr1	37835000	37838100	-	RNERV19-int:LTR:ERV1	chr1:37836870	UpEdge	Yes	.	i	WH	SD & WH
chr1	38473700	38473900	-	RNERVK8-int:LTR:ERVK	chr1:38765489	Up	Yes	.	i	WH	.
chr1	40583200	40719200	+	MTB_Rn:ERVL-MaLR:LTR,MTB_Rn:LTR:ERVL-MaLR	chr1:40602529	Up	Yes	Mthfd1l;U1; Mthfd1l	s	SD,WH	SD & WH
chr1	45620600	45698300	-	MLT1D:LTR:ERVL-MaLR	chr1:45698096	Up	Yes	AABR07001455.1	as	WH	SD & WH
chr1	47244100	47287200	+	MTD:ERVL-MaLR:LTR,MTD:LTR:ERVL-MaLR	chr1:47243318	Up	Yes	Sytl3	s	SD,WH	SD & WH
chr1	47244900	47287200	+	MTB_Rn:ERVL-MaLR:LTR	chr1:47249948	Up	Yes	Sytl3	s	SD	SD & WH
chr1	47589400	47594800	-	RMER3:LTR:ERVK	chr1:47594420	Up	Yes	.	i	WH	SD & WH
chr1	47611000	47687500	+	MTD:ERVL-MaLR:LTR,MTD:LTR:ERVL-MaLR	chr1:47610882	Up	Yes	Fndc1	s	SD,WH	SD & WH
chr1	48118100	48119400	-	RLTR31B2:ERVK:LTR	chr1:48119205	Up	Yes	.	i	SD	SD & WH
chr1	52832800	52865400	-	RMER3:ERVK:LTR,RMER3:LTR:ERVK	chr1:52865039	Up	Yes	.	i	SD,WH	SD & WH
chr1	52964500	52980600	-	MTC:ERVL-MaLR:LTR	chr1:52975179	Up	Yes	.	i	SD	SD & WH
chr1	53304600	53311300	-	MTB_Rn:ERVL-MaLR:LTR	chr1:53311144	Up	Yes	.	i	SD	SD & WH
chr1	55186600	55195100	+	RNLTR8B:ERVK:LTR,RNLTR8B:LTR:ERVK	chr1:55186316	UpEdge	Yes	.	i	SD,WH	SD & WH
chr1	56804800	56936900	-	RMER19B:LTR:ERVK	chr1:56936623	Up	Yes	SNORD115; Wdr27	s	WH	SD & WH
chr1	57204300	57241300	-	MTC:ERVL-MaLR:LTR,MTC:LTR:ERVL-MaLR	chr1:57241087	Up	Yes	.	i	SD,WH	SD & WH
chr1	64550400	64579600	-	MTB:ERVL-MaLR:LTR	chr1:64579226	Up	Yes	.	i	SD	SD & WH
chr1	64611600	64633600	+	MTB_Rn:ERVL-MaLR:LTR,MTB_Rn:LTR:ERVL-MaLR	chr1:64611313	Up;UpEdge	Yes	LOC292543	s	SD,WH	SD & WH
chr1	67227900	67245300	-	MTB_Rn:ERVL-MaLR:LTR	chr1:67245200	Up	Yes	.	i	SD	SD & WH
chr1	69736900	69740500	-	ORR1D1:ERVL-MaLR:LTR	chr1:69740315	Up	Yes	Zfp772	s	SD	SD & WH
chr1	71715300	71736200	+	RMER13B:ERVK:LTR,RMER13B:LTR:ERVK	chr1:71715623	Up	Yes	AABR07002351.1	s	SD,WH	SD & WH
chr1	78889200	78900300	+	MTD:ERVL-MaLR:LTR,MTD:LTR:ERVL-MaLR	chr1:78889022	Up;UpEdge	Yes	Pnmal1	s	SD,WH	SD & WH
chr1	81035700	81043600	-	MTC:ERVL-MaLR:LTR	chr1:81042425	Up	Yes	Zfp111; AC118165.1	c	SD	SD & WH
chr1	81761700	81767700	+	RMER19A:ERVK:LTR	chr1:81761451	Up	Yes	Cd79a	s	SD	SD & WH
chr1	82395800	82400800	+	RMER19B:ERVK:LTR,RMER19B:LTR:ERVK	chr1:82395800	Up	Yes	.	i	SD,WH	SD & WH
chr1	84339400	84361700	-	RMER19B:ERVK:LTR	chr1:84354802	Up	No	Pld3	s	SD	SD & WH
chr1	85817200	85824300	+	MTC-int:ERVL-MaLR:LTR,MTC-int:LTR:ERVL-MaLR	chr1:85816573	Up	Yes	.	i	SD,WH	SD & WH
chr1	86946200	86971400	+	RLTR31B2:ERVK:LTR,RLTR31B2:LTR:ERVK	chr1:86946099	Up	Yes	Nfkbib; Sirt2;Sirt2	c	SD,WH	SD & WH
chr1	87622200	87626900	+	RNLTR8A:ERVK:LTR	chr1:87622097	UpEdge	Yes	.	i	SD	SD & WH
chr1	92636000	92656400	-	RMER19B:ERVK:LTR,RMER19B:LTR:ERVK	chr1:92655671	Up	Yes	.	i	SD,WH	SD & WH
chr1	94741700	94761800	+	MTC:LTR:ERVL-MaLR	chr1:94741383	UpEdge	Yes	LOC690114	as	WH	SD & WH
chr1	100899000	100934000	-	MurERV4-int:ERVK:LTR,MurERV4-int:LTR:ERVK	chr1:100933640	Up	Yes	Ap2a1	s	SD,WH	SD & WH
chr1	102017000	102069000	+	MTD:ERVL-MaLR:LTR,MTD:LTR:ERVL-MaLR	chr1:102049182	Up;UpEdge	Yes	Nomo1	s	SD,WH	SD & WH
chr1	111355000	111361000	-	RLTR10_Rat:ERVK:LTR,RLTR10_Rat:LTR:ERVK	chr1:111360268	Up	Yes	.	i	SD,WH	SD & WH
chr1	127991000	128124000	+	LTR16E1:LTR:ERVL	chr1:127991188	UpEdge	Yes	Adamts17	s	WH	SD & WH
chr1	132017000	132031000	+	MTB:ERVL-MaLR:LTR	chr1:132016744	Up	Yes	.	i	SD	WH
chr1	140220000	140221000	+	LTR33A:LTR:ERVL	chr1:140219931	UpEdge	Yes	Ntrk3	as	WH	SD & WH
chr1	142232000	142247000	+	MTD:ERVL-MaLR:LTR,MTD:LTR:ERVL-MaLR	chr1:142231902	Up;UpEdge	Yes	Blm	as	SD,WH	SD & WH
chr1	143284000	143301000	-	RMER15:ERVL:LTR	chr1:143301293	Up	No	Ap3b2	s	SD	SD & WH
chr1	148351000	148354000	-	RLTR10_Rat:ERVK:LTR,RLTR10_Rat:LTR:ERVK	chr1:148353446	Up	Yes	.	i	SD,WH	SD & WH
chr1	162284000	162301000	-	MTB:ERVL-MaLR:LTR	chr1:162301024	Up	Yes	Usp35	s	SD	SD & WH
chr1	162584000	162585000	-	RLTR11A2:ERVK:LTR	chr1:162595535	Up	No	Rsf1	as	SD	SD & WH
chr1	165562000	165568000	+	MTB:ERVL-MaLR:LTR,MTB:LTR:ERVL-MaLR	chr1:165561714	Up;UpEdge	Yes	Mrpl48	as	SD,WH	SD & WH
chr1	166739000	166866000	+	MTB:ERVL-MaLR:LTR,MTB:LTR:ERVL-MaLR	chr1:166779718	Up	Yes	Clpb	s	SD,WH	.
chr1	174931000	174957000	+	MTC:ERVL-MaLR:LTR,MTC:LTR:ERVL-MaLR	chr1:174931140	Up;UpEdge	Yes	Sbf2	as	SD,WH	SD & WH
chr1	176296000	176360000	-	MTB_Rn:ERVL-MaLR:LTR,MTB_Rn:LTR:ERVL-MaLR	chr1:176359859	Up	Yes	Galnt18	s	SD,WH	SD & WH
chr1	178029000	178035000	+	MTB_Rn:LTR:ERVL-MaLR	chr1:178015582	Up	No	.	i	WH	SD & WH
chr1	184515000	184534000	+	MTB-int:ERVL-MaLR:LTR	chr1:184509278	Up	Yes	.	i	SD	.
chr1	184947000	184996000	-	MTB:ERVL-MaLR:LTR	chr1:184995567	Up	Yes	.	i	SD	WH
chr1	186219000	186267000	+	MTD:ERVL-MaLR:LTR,MTD:LTR:ERVL-MaLR	chr1:186218807	Up	Yes	U6	as	SD,WH	SD & WH
chr1	188069000	188075000	+	RMER6B:ERVK:LTR,RMER6B:LTR:ERVK	chr1:188069067	UpEdge	Yes	Syt17	as	SD,WH	SD & WH
chr1	191117000	191149000	+	RMER19B:ERVK:LTR	chr1:191116971	Up	Yes	.	i	SD	SD & WH
chr1	192713000	192751000	-	MTB_Rn:ERVL-MaLR:LTR	chr1:192750659	Up	Yes	.	i	SD	SD & WH
chr1	197947000	197963000	+	MTB:ERVL-MaLR:LTR,MTB:LTR:ERVL-MaLR	chr1:197953914	Up	Yes	.	i	SD,WH	WH
chr1	198573000	198591000	-	RMER19B:ERVK:LTR,RMER19B:LTR:ERVK	chr1:198589280	Up	Yes	Spn	s	SD,WH	SD & WH
chr1	198763000	198781000	+	RMER4A:LTR:ERVK	chr1:198763001	Up	Yes	Itgal	s	WH	SD & WH
chr1	201096000	201117000	-	RLTR33:ERVK:LTR	chr1:201113773	Up	No	Nsmce4a; Tacc2	c	SD	SD & WH
chr1	202771000	202816000	+	MTC:ERVL-MaLR:LTR,MTC:LTR:ERVL-MaLR	chr1:202797088	Up	Yes	Wdr11	s	SD,WH	SD & WH
chr1	205152000	205154000	+	LTR16E1:ERVL:LTR	chr1:205151751	Up;UpEdge	Yes	.	i	SD	SD & WH
chr1	211628000	211659000	-	ORR1B2:ERVL-MaLR:LTR,ORR1B2:LTR:ERVL-MaLR	chr1:211657991	Up	Yes	.	i	SD,WH	SD & WH
chr1	213217000	213219000	+	MTB_Rn:ERVL-MaLR:LTR	chr1:213216961	UpEdge	Yes	.	i	SD	SD & WH
chr1	215117000	215139000	+	MTC:ERVL-MaLR:LTR	chr1:215116875	Up	Yes	AABR07006042.1; Krtap5-2	c	SD	SD & WH
chr1	216073000	216112000	-	RMER19A:ERVK:LTR	chr1:216111290	Up	Yes	Th	s	SD	SD & WH
chr1	217054000	217073000	+	MTD:ERVL-MaLR:LTR,MTD:LTR:ERVL-MaLR	chr1:217053451	Up;UpEdge	Yes	LOC102552318	s	SD,WH	SD & WH
chr1	227564000	227584000	+	MTC:ERVL-MaLR:LTR,MTC:LTR:ERVL-MaLR	chr1:227563882	Up	Yes	.	i	SD,WH	SD & WH
chr1	236627000	236674000	+	MTB:ERVL-MaLR:LTR,MTB:LTR:ERVL-MaLR	chr1:236627314	Up	Yes	.	i	SD,WH	SD & WH
chr1	238698000	238705000	+	MTB_Rn:ERVL-MaLR:LTR,MTB_Rn:LTR:ERVL-MaLR	chr1:238697746	Up	Yes	.	i	SD,WH	SD & WH
chr1	240648000	240649000	-	ORR1D1:LTR:ERVL-MaLR	chr1:240648124	UpEdge	Yes	Trpm3	as	WH	SD & WH
chr1	241372000	241372000	-	MTB_Rn:LTR:ERVL-MaLR	chr1:241600474	Up	Yes	RGD1560242	s	WH	.
chr1	244891000	244897000	+	RMER3D1A_LTR:ERVK:LTR,RMER3D1A_LTR:LTR:ERVK	chr1:244890821	Up	Yes	AABR07006656.3	s	SD,WH	SD & WH
chr1	248875000	249004000	+	MTC-int:ERVL-MaLR:LTR	chr1:248875306	Up	Yes	NEWGENE_1307313; Dkk1; AABR07006713.1	c	SD	SD & WH
chr1	250492000	250551000	-	MTC-int:ERVL-MaLR:LTR,MTC-int:LTR:ERVL-MaLR	chr1:250550025	Up	Yes	A1cf	as	SD,WH	SD & WH
chr1	259374000	259597000	-	MTC:ERVL-MaLR:LTR	chr1:259597258	Up	Yes	Sorbs1	s	SD	SD & WH
chr1	260153000	260178000	+	MTB:ERVL-MaLR:LTR	chr1:260141557	Up	Yes	AC095443.1; Zfp518a	s	SD	SD & WH
chr1	261376000	261383000	+	MTEa:ERVL-MaLR:LTR	chr1:261382616	Up	Yes	.	i	SD	SD & WH
chr1	264308000	264324000	+	MTB_Rn:ERVL-MaLR:LTR,MTB_Rn:LTR:ERVL-MaLR	chr1:264308238	Up	Yes	Hif1an	s	SD,WH	SD & WH
chr1	266566000	266655000	+	MLT1A1:LTR:ERVL-MaLR	chr1:266565868	Up	Yes	Cnnm2	s	WH	SD & WH
chr1	274445000	274587000	+	MTB:ERVL-MaLR:LTR,MTB:LTR:ERVL-MaLR	chr1:274416830	Up	Yes	Rbm20	s	SD,WH	WH
chr1	275773000	275777000	-	RMER4B:ERVK:LTR	chr1:275777189	Up	Yes	.	i	SD	SD & WH
chr1	276902000	276908000	-	MTE2b:ERVL-MaLR:LTR	chr1:276907693	Up	Yes	.	i	SD	SD & WH
chr1	277739000	277827000	-	ORR1C1:ERVL-MaLR:LTR	chr1:277846386	Up	Yes	Afap1l2	s	SD	SD & WH
chr1	280206000	280206000	+	RMER4B:LTR:ERVK	chr1:280189933	Up	No	Shtn1	as	WH	SD & WH
chr1	280775000	280791000	+	MTB:ERVL-MaLR:LTR,MTB:LTR:ERVL-MaLR	chr1:280774668	Up;UpEdge	Yes	.	i	SD,WH	SD & WH
chr10	1423070	1425780	+	MTB:ERVL-MaLR:LTR	chr10:1422882	Up	Yes	Parn	as	SD	SD & WH
chr10	6884140	6884260	+	MLT1J:LTR:ERVL-MaLR	chr10:6876880	Up	No	.	i	WH	SD & WH
chr10	6930450	7020730	+	ORR1B1:ERVL-MaLR:LTR,ORR1B1:LTR:ERVL-MaLR	chr10:6923707	Up	No	Usp7	s	SD,WH	SD & WH
chr10	7092890	7361450	-	MTC:ERVL-MaLR:LTR,MTC:LTR:ERVL-MaLR	chr10:7135412	Up	No	AABR07029090.1; 7SK; SNORA17; U7; Abat; Mettl22; Tmem114;Abat	c	SD,WH	SD & WH
chr10	10227300	10233600	+	MTC:LTR:ERVL-MaLR	chr10:10227144	UpEdge	Yes	.	i	SD,WH	SD & WH
chr10	11579400	11582200	+	ORR1A2:LTR:ERVL-MaLR	chr10:11579111	UpEdge	Yes	.	i	WH	SD & WH
chr10	16697800	16752300	-	MTB:ERVL-MaLR:LTR,MTB:LTR:ERVL-MaLR	chr10:16719223	Up	Yes	Crebrf	s	SD,WH	SD & WH
chr10	18139800	18444100	-	MTC-int:LTR:ERVL-MaLR	chr10:18241569	Up	Yes	Ranbp17	s	WH	SD & WH
chr10	20422300	20517400	+	RMER20C_Mm:ERVK:LTR	chr10:20517003	Up	No	Mir218-2; 7SK; Slit3	s	SD	SD & WH
chr10	20566700	20615300	+	MTD:ERVL-MaLR:LTR,MTD:LTR:ERVL-MaLR	chr10:20566779	Up	Yes	Mir103a1; Pank3	s	SD,WH	SD & WH
chr10	20726000	20735300	+	MTB_Rn:ERVL-MaLR:LTR,MTB_Rn:LTR:ERVL-MaLR	chr10:20725856	Up;UpEdge	Yes	Wwc1	as	SD,WH	SD & WH
chr10	28242000	28246300	+	MTB-int:ERVL-MaLR:LTR,MTB-int:LTR:ERVL-MaLR	chr10:28241693	Up	Yes	.	i	SD,WH	SD & WH
chr10	31167900	31240600	+	MTD:ERVL-MaLR:LTR,MTD:LTR:ERVL-MaLR	chr10:31167736	Up	Yes	AABR07029504.1; Adam19	s	SD,WH	SD & WH
chr10	33740000	33740400	-	MTB_Rn:LTR:ERVL-MaLR	chr10:33740161	UpEdge	Yes	.	i	WH	SD & WH
chr10	35855900	35859300	+	RMER19B:ERVK:LTR,RMER19B:LTR:ERVK	chr10:35855551	Up	Yes	Cby3; AC115159.1	c	SD,WH	SD & WH
chr10	36033000	36037700	+	RMER6A:ERVK:LTR,RMER6A:LTR:ERVK	chr10:36032644	UpEdge	Yes	.	i	SD,WH	SD & WH
chr10	36448700	36461500	-	MTD:ERVL-MaLR:LTR,MTD:LTR:ERVL-MaLR	chr10:36461484	Up	Yes	Prop1	s	SD,WH	SD & WH
chr10	41589400	41595300	+	MTB_Rn:ERVL-MaLR:LTR,MTB_Rn:LTR:ERVL-MaLR	chr10:41589265	Up;UpEdge	Yes	.	i	SD,WH	SD & WH
chr10	42371900	42390200	+	MTB_Rn:LTR:ERVL-MaLR	chr10:42371821	Up	Yes	.	i	WH	SD & WH
chr10	44316200	44323700	+	RNLTR14B:ERVK:LTR	chr10:44316086	UpEdge	Yes	.	i	SD	SD
chr10	44778800	44792200	+	ORR1B1:ERVL-MaLR:LTR	chr10:44778702	Up;UpEdge	Yes	Olr1459	s	SD	SD & WH
chr10	46339900	46394800	-	MTC:ERVL-MaLR:LTR,MTC:LTR:ERVL-MaLR	chr10:46394069	Up	Yes	Pemt	s	SD,WH	SD & WH
chr10	47737200	47754300	-	MLT1B:LTR:ERVL-MaLR	chr10:47738194	UpEdge	Yes	.	i	WH	SD & WH
chr10	50716400	50754200	+	MTB_Rn:ERVL-MaLR:LTR,MTB_Rn:LTR:ERVL-MaLR	chr10:50716326	Up	Yes	.	i	SD,WH	SD & WH
chr10	52384600	52455100	-	MTD:ERVL-MaLR:LTR,MTD:LTR:ERVL-MaLR	chr10:52454823	Up	Yes	Dnah9	s	SD,WH	SD & WH
chr10	52547100	52568400	+	RMER20C_Mm:ERVK:LTR,RMER20C_Mm:LTR:ERVK	chr10:52546988	Up;UpEdge	Yes	Dnah9	as	SD,WH	SD & WH
chr10	57120400	57122100	-	MTC:ERVL-MaLR:LTR	chr10:57122492	Up	Yes	Vmo1	s	SD	SD & WH
chr10	58121400	58200600	+	MTB:ERVL-MaLR:LTR,MTB:LTR:ERVL-MaLR	chr10:58121223	Up	Yes	.	i	SD,WH	SD & WH
chr10	58864500	58878200	+	MTD:ERVL-MaLR:LTR,MTD:LTR:ERVL-MaLR	chr10:58864321	UpEdge	Yes	Fbxo39; XAF1;XAF1	s	SD,WH	SD & WH
chr10	58894500	58905700	-	MTB_Rn:ERVL-MaLR:LTR,MTB_Rn:LTR:ERVL-MaLR	chr10:58905406	Up	Yes	Tekt1	s	SD,WH	SD & WH
chr10	59974900	59996100	-	MTB:ERVL-MaLR:LTR	chr10:59995875	Up	Yes	Olr1485	s	SD	SD & WH
chr10	60891900	60896000	+	RNLTR4a:ERVK:LTR,RNLTR4a:LTR:ERVK	chr10:60891645	UpEdge	Yes	.	i	SD,WH	SD & WH
chr10	63136000	63169800	+	MTC:ERVL-MaLR:LTR,MTC:LTR:ERVL-MaLR	chr10:63135923	Up	Yes	Slc6a4	as	SD,WH	SD & WH
chr10	63744200	63761200	-	MTC-int:LTR:ERVL-MaLR	chr10:63760641	Up	Yes	Pitpna	as	WH	SD & WH
chr10	67392400	67392700	+	RMER19B:LTR:ERVK	chr10:67302838	Up	Yes	Crlf3	as	WH	SD & WH
chr10	68120500	68121400	+	MTEa:ERVL-MaLR:LTR	chr10:68120504	Up;UpEdge	Yes	Myo1d	as	SD	SD & WH
chr10	69068200	69070300	-	MTE2b:ERVL-MaLR:LTR,MTE2b:LTR:ERVL-MaLR	chr10:69070057	Up	Yes	.	i	SD,WH	SD & WH
chr10	70156700	70213200	-	MTC:ERVL-MaLR:LTR,MTC:LTR:ERVL-MaLR	chr10:70212940	Up	Yes	Lig3; Rffl	c	SD,WH	SD & WH
chr10	72486300	72497000	+	RLTR31M3D_Rn:ERVK:LTR,RLTR31M3D_Rn:LTR:ERVK	chr10:72492549	Up	Yes	RGD1310166	s	SD,WH	.
chr10	76278900	76281400	+	RMER6BA:ERVK:LTR,RMER6BA:LTR:ERVK	chr10:76278888	Up;UpEdge	Yes	RGD1304870	s	SD,WH	SD & WH
chr10	76295100	76305700	+	RMER6BA:ERVK:LTR	chr10:76295102,chr10:76303353	Up;UpEdge	Yes	.	i	SD	SD & WH
chr10	76303100	76305700	+	RMER6BA:LTR:ERVK	chr10:76303353	Up	Yes	.	i	WH	SD & WH
chr10	76448200	76453200	+	MTB_Rn:LTR:ERVL-MaLR	chr10:76450865	Up	Yes	.	i	WH	SD & WH
chr10	76449200	76453200	+	MTC:LTR:ERVL-MaLR	chr10:76449156	UpEdge	Yes	.	i	WH	SD & WH
chr10	78403400	78437200	-	BGLII_B:ERVK:LTR,BGLII_B:LTR:ERVK	chr10:78436712	Up	Yes	AABR07030263.1	as	SD,WH	SD & WH
chr10	78674100	78680900	+	RMER3:LTR:ERVK	chr10:78673842	Up	Yes	.	i	WH	SD & WH
chr10	80844300	81250500	+	MTC:ERVL-MaLR:LTR,MTC:LTR:ERVL-MaLR	chr10:80844140	Up	Yes	7SK; Car10;7SK; Hnrnpa3; Car10	c	SD,WH	SD & WH
chr10	81262300	81347400	-	MTC:ERVL-MaLR:LTR,MTC:LTR:ERVL-MaLR	chr10:81347135	Up	Yes	Car10	as	SD,WH	SD & WH
chr10	83361900	83411700	+	MTB_Rn:ERVL-MaLR:LTR,MTB_Rn:LTR:ERVL-MaLR	chr10:83361964	Up	Yes	Ngfr	as	SD,WH	SD & WH
chr10	83601800	83625300	-	ORR1A2:ERVL-MaLR:LTR,ORR1A2:LTR:ERVL-MaLR	chr10:83625111	Up	Yes	AABR07030386.2	s	SD,WH	SD & WH
chr10	83623700	83627200	+	ORR1A2-int:ERVL-MaLR:LTR	chr10:83623106	Up	Yes	.	i	SD	SD & WH
chr10	84240400	84240700	-	MTB_Rn:ERVL-MaLR:LTR	chr10:84241969	Up	Yes	.	i	SD	SD & WH
chr10	85542000	85548800	-	ERV3-16A3_LTR:ERVL:LTR,ERV3-16A3_LTR:LTR:ERVL	chr10:85548214	Up	Yes	.	i	SD,WH	SD & WH
chr10	87972400	87989400	-	MTB:ERVL-MaLR:LTR,MTB:LTR:ERVL-MaLR	chr10:87989183	Up	Yes	.	i	SD,WH	SD & WH
chr10	88083900	88092800	+	MTB_Rn:ERVL-MaLR:LTR,MTB_Rn:LTR:ERVL-MaLR	chr10:88083702	Up	Yes	Krt14; Rn50_10_0879.5	c	SD,WH	SD & WH
chr10	92606000	92610400	+	MTD:ERVL-MaLR:LTR,MTD:LTR:ERVL-MaLR	chr10:92605791	UpEdge	Yes	.	i	SD,WH	SD & WH
chr10	93958100	93984800	-	MTB:ERVL-MaLR:LTR,MTB:LTR:ERVL-MaLR	chr10:93984549	Up	Yes	Tanc2	as	SD,WH	SD & WH
chr10	95164900	95190700	-	MTB:ERVL-MaLR:LTR	chr10:95167990	Up	Yes	.	i	SD	SD & WH
chr10	96034500	96054600	+	MTC:ERVL-MaLR:LTR	chr10:96034398	Up	Yes	7SK; 7SK	c	SD	SD & WH
chr10	97749400	97782600	+	MTB_Rn:ERVL-MaLR:LTR	chr10:97749263	Up	Yes	Slc16a6; Arsg	c	SD	SD & WH
chr10	99533300	99553000	+	MTB_Rn:ERVL-MaLR:LTR	chr10:99533087	Up	Yes	.	i	SD	SD & WH
chr10	106839000	106854000	-	MTC:ERVL-MaLR:LTR,MTC:LTR:ERVL-MaLR	chr10:106853634	Up	Yes	Afmid	as	SD,WH	SD & WH
chr10	109107000	109187000	+	MTB_Rn:ERVL-MaLR:LTR,MTB_Rn:LTR:ERVL-MaLR	chr10:109146771	Up	Yes	Baiap2	s	SD,WH	SD & WH
chr10	109528000	109543000	+	MTB_Rn:ERVL-MaLR:LTR,MTB_Rn:LTR:ERVL-MaLR	chr10:109527921	Up;UpEdge	Yes	Fscn2; Faap100	c	SD,WH	SD & WH
chr10	110264000	110283000	-	MTB_Rn:ERVL-MaLR:LTR,MTB_Rn:LTR:ERVL-MaLR	chr10:110282506	Up	Yes	Sectm1a	s	SD,WH	SD & WH
chr10	110526000	110545000	-	MTB:LTR:ERVL-MaLR	chr10:110544314	Up	Yes	Wdr45b	s	WH	SD & WH
chr11	306657	347018	+	RNLTR8F:ERVK:LTR,RNLTR8F:LTR:ERVK	chr11:306478	Up	Yes	.	i	SD,WH	SD & WH
chr11	1755980	1758360	+	RNLTR4b:ERVK:LTR	chr11:1755974	UpEdge	Yes	.	i	SD	SD & WH
chr11	10159100	10165700	+	ORR1A4:ERVL-MaLR:LTR,ORR1A4:LTR:ERVL-MaLR	chr11:10159289	Up	Yes	.	i	SD,WH	SD & WH
chr11	10163300	10165400	+	MLTR14:ERV1:LTR	chr11:10162925	Up	No	.	i	SD	SD & WH
chr11	16774600	16819600	-	RMER15:ERVL:LTR,RMER15:LTR:ERVL	chr11:16818973	Up	Yes	.	i	SD,WH	SD & WH
chr11	20822400	20831600	+	MLT2B4:ERVL:LTR,MLT2B4:LTR:ERVL	chr11:20822333	UpEdge	Yes	.	i	SD,WH	SD & WH
chr11	21368000	21384500	-	MTB_Rn:LTR:ERVL-MaLR	chr11:21384131	Up	Yes	.	i	WH	.
chr11	22891400	22900600	-	MTB_Rn:LTR:ERVL-MaLR	chr11:22900308	Up	Yes	.	i	WH	.
chr11	23263800	23318800	-	MTC:ERVL-MaLR:LTR,MTC:LTR:ERVL-MaLR	chr11:23318639	Up	Yes	U4	as	SD,WH	SD & WH
chr11	24103000	24105500	-	ORR1F:LTR:ERVL-MaLR	chr11:24103445	UpEdge	Yes	.	i	WH	SD & WH
chr11	24197100	24205000	-	MTC:ERVL-MaLR:LTR,MTC:LTR:ERVL-MaLR	chr11:24197601	Up	Yes	Mrpl39	s	SD,WH	SD & WH
chr11	25729000	25761600	+	MTB:ERVL-MaLR:LTR	chr11:25727928	Up	Yes	.	i	SD	SD & WH
chr11	25729000	25747500	+	MTB-int:LTR:ERVL-MaLR,MTB:LTR:ERVL-MaLR	chr11:25727928,chr11:25728888	Up	Yes	.	i	WH	SD & WH
chr11	29838200	29902000	-	MTD:ERVL-MaLR:LTR	chr11:29901738	Up	Yes	.	i	SD	SD & WH
chr11	30467100	30468800	+	MTB:LTR:ERVL-MaLR	chr11:30446667	Up	Yes	.	i	WH	SD & WH
chr11	31087300	31102200	+	RMER6B:ERVK:LTR,RMER6B:LTR:ERVK	chr11:31087195	Up	Yes	SNORA2; RGD1306954	c	SD,WH	SD & WH
chr11	31686600	31711600	+	ORR1F:ERVL-MaLR:LTR	chr11:31686557	UpEdge	Yes	U1; Ifngr2	c	SD	SD & WH
chr11	32355300	32366500	+	MTB_Rn:ERVL-MaLR:LTR	chr11:32355272	Up	Yes	.	i	SD	SD & WH
chr11	32434200	32445700	+	NICER1C_Rn_LTR:ERV1:LTR	chr11:32433928	UpEdge	Yes	Kcne2	s	SD	SD & WH
chr11	32499800	32502900	+	ORR1D2:ERVL-MaLR:LTR	chr11:32499731	Up	Yes	Kcne1	as	SD	SD & WH
chr11	32527700	32541800	+	MTB_Rn:ERVL-MaLR:LTR,MTB_Rn:LTR:ERVL-MaLR	chr11:32527747	Up	Yes	Rcan1	as	SD,WH	SD & WH
chr11	34338300	34340900	-	MTC:ERVL-MaLR:LTR	chr11:34340715	Up	Yes	Sim2	as	SD	SD & WH
chr11	36025600	36026700	+	ORR1B1:ERVL-MaLR:LTR	chr11:36025496	UpEdge	Yes	.	i	SD	SD & WH
chr11	36649300	36682800	+	ORR1E:ERVL-MaLR:LTR,ORR1E:LTR:ERVL-MaLR	chr11:36649162	Up;UpEdge	Yes	B3galt5	s	SD,WH	SD & WH
chr11	36736300	36779500	+	RMER5:LTR:ERV1	chr11:36735940	Up	No	Igsf5	s	WH	SD & WH
chr11	36823700	36912200	+	MTD-int:ERVL-MaLR:LTR,MTD:ERVL-MaLR:LTR,MTD-int:LTR:ERVL-MaLR,MTD:LTR:ERVL-MaLR	chr11:36822084,chr11:36823497	Up	Yes	Pcp4	s	SD,WH	SD & WH
chr11	36823700	36912200	+	MTD:ERVL-MaLR:LTR	chr11:36823497	Up	Yes	Pcp4	s	SD	SD & WH
chr11	37231100	37462400	-	MTC-int:LTR:ERVL-MaLR	chr11:37462559	Up	Yes	Dscam; AABR07033720.1	s	WH	SD & WH
chr11	37240200	37482300	-	MTC-int:ERVL-MaLR:LTR,MTC:ERVL-MaLR:LTR	chr11:37462160,chr11:37462559	Up	Yes	Dscam; AABR07033720.1	s	SD	SD & WH
chr11	37240300	37482300	-	MTC:LTR:ERVL-MaLR	chr11:37513541	Up	Yes	Dscam; AABR07033720.1	s	WH	SD & WH
chr11	39777800	39786100	-	MTB_Rn:LTR:ERVL-MaLR	chr11:39785873	Up	Yes	.	i	WH	SD & WH
chr11	41224600	41258200	+	RMER3B2_LTR:LTR:ERVK	chr11:41224492	Up	Yes	.	i	WH	SD & WH
chr11	41875400	41887000	-	RMER3:LTR:ERVK	chr11:41886753	Up	Yes	AABR07033869.1	s	WH	SD & WH
chr11	43043500	43088700	-	MTC:ERVL-MaLR:LTR,MTC:LTR:ERVL-MaLR	chr11:43088332	Up	Yes	Gabrr3	s	SD,WH	SD & WH
chr11	45737500	45739600	-	RNLTR4b:LTR:ERVK	chr11:45739480	Up	Yes	.	i	WH	SD & WH
chr11	46061600	46093600	+	MLT1D:ERVL-MaLR:LTR,MLT1D:LTR:ERVL-MaLR	chr11:46061521	Up	Yes	Tmem45a	s	SD,WH	SD & WH
chr11	46566300	46571900	+	RMER3:ERVK:LTR	chr11:46566172	Up	Yes	.	i	SD	WH
chr11	47676300	47957200	+	MTC:ERVL-MaLR:LTR	chr11:47674810	Up	No	AABR07034008.1; Zpld1	s	SD	SD & WH
chr11	51581800	51727400	+	MTB_Rn:ERVL-MaLR:LTR,MTB_Rn:LTR:ERVL-MaLR	chr11:51581628	Up	Yes	.	i	SD,WH	SD & WH
chr11	56069900	56123900	-	MTB_Rn:ERVL-MaLR:LTR,MTB_Rn:LTR:ERVL-MaLR	chr11:56123593	Up	Yes	U6	as	SD,WH	SD & WH
chr11	58396500	58403500	-	MTB:ERVL-MaLR:LTR,MTB:LTR:ERVL-MaLR	chr11:58403191	Up	Yes	.	i	SD,WH	SD & WH
chr11	65977100	65980800	-	LTR16C:LTR:ERVL	chr11:65980715	Up	Yes	.	i	WH	SD & WH
chr11	66222500	66227200	+	MTD:ERVL-MaLR:LTR	chr11:66222240	Up	Yes	.	i	SD	WH
chr11	66319000	66572000	+	MTC:ERVL-MaLR:LTR	chr11:66318870	Up	Yes	Stxbp5l	s	SD	SD & WH
chr11	66319000	66572000	+	MTB_Rn:LTR:ERVL-MaLR,MTC:LTR:ERVL-MaLR	chr11:66318870,chr11:66339686	Up	Yes	Stxbp5l	s	WH	SD & WH
chr11	66339800	66572000	+	MTB_Rn:ERVL-MaLR:LTR	chr11:66339686	UpEdge	Yes	Stxbp5l	s	SD	SD & WH
chr11	67335800	67342100	-	MTB_Rn:ERVL-MaLR:LTR,MTB_Rn:LTR:ERVL-MaLR	chr11:67341783	Up	Yes	LOC689230; U6	c	SD,WH	SD & WH
chr11	68641900	68688800	+	MTB_Rn:ERVL-MaLR:LTR,MTB_Rn:LTR:ERVL-MaLR	chr11:68641685	Up;UpEdge	Yes	AC125384.1; Sec22a;Sec22a	c	SD,WH	SD & WH
chr11	69552800	69958400	+	MTB_Rn:ERVL-MaLR:LTR	chr11:69552660	Up	Yes	U2; Metazoa_SRP; AABR07072246.1; Kalrn	c	SD	SD & WH
chr11	70344800	70361700	-	MTB_Rn:ERVL-MaLR:LTR,MTB_Rn:LTR:ERVL-MaLR	chr11:70361291	Up	Yes	Slc12a8	s	SD,WH	SD & WH
chr11	70693400	70753700	-	RLTR20A:ERVK:LTR,RLTR20A:LTR:ERVK	chr11:70758444	Up	Yes	Snx4	s	SD,WH	SD & WH
chr11	70770500	70855800	-	MTC:ERVL-MaLR:LTR,RMER19B:ERVK:LTR,MTC:LTR:ERVL-MaLR,RMER19B:LTR:ERVK	chr11:70842244,chr11:70855038	Up	Yes	Osbpl11	s	SD,WH	SD & WH
chr11	70984400	71007300	+	RMER6BA:LTR:ERVK	chr11:70984383	Up	Yes	Iqcg	s	WH	SD & WH
chr11	71531000	71547500	+	MTB:ERVL-MaLR:LTR	chr11:71530796	Up	Yes	Slc51a	s	SD	SD & WH
chr11	71721800	71759000	-	MTB_Rn:ERVL-MaLR:LTR	chr11:71751189,chr11:71758845	Up	Yes	LOC100911042; Smco1; Rnf168	s	SD	SD & WH
chr11	71721800	71759000	-	MTB_Rn:ERVL-MaLR:LTR	chr11:71758845	Up	Yes	LOC100911042; Smco1; Rnf168	s	SD	SD & WH
chr11	72679900	72693300	-	MTC:ERVL-MaLR:LTR	chr11:72693092	Up	Yes	.	i	SD	WH
chr11	80848700	80853500	-	RMER3B2_LTR:ERVK:LTR	chr11:80853049	Up	Yes	.	i	SD	SD & WH
chr11	81461800	81482000	-	RNLTR14:ERVK:LTR,RNLTR14:LTR:ERVK	chr11:81481864	Up	Yes	.	i	SD,WH	SD & WH
chr11	81547800	81550100	+	RNLTR8B:ERVK:LTR,RNLTR8B:LTR:ERVK	chr11:81547632	Up;UpEdge	Yes	.	i	SD,WH	SD & WH
chr11	82028200	82044800	+	RMER19B:LTR:ERVK	chr11:82027902	UpEdge	Yes	7SK; Dgkg	c	WH	SD & WH
chr11	82429100	82436100	+	RMER19A:ERVK:LTR,RMER19A:LTR:ERVK	chr11:82428978	Up	Yes	.	i	SD,WH	SD & WH
chr11	83675500	83739800	-	RNLTR14-int:LTR:ERVK,RNLTR14:LTR:ERVK	chr11:83736990,chr11:83740309	Up	Yes	RGD1560559	s	WH	SD & WH
chr11	83687600	83741900	-	RNLTR14:ERVK:LTR,RNLTR14:LTR:ERVK	chr11:83740309	Up	Yes	.	i	SD,WH	SD & WH
chr11	85484800	85600700	-	ORR1A4-int:ERVL-MaLR:LTR	chr11:85600736	Up	Yes	AABR07034730.3; AABR07034730.2; AABR07072262.1	as	SD	SD & WH
chr11	87554000	87628700	-	MTB_Rn-int:ERVL-MaLR:LTR,MTB_Rn-int:LTR:ERVL-MaLR	chr11:87561414	Up	Yes	Med15	s	SD,WH	SD & WH
chr11	89970000	90017500	+	RNLTR14:ERVK:LTR,RNLTR14:LTR:ERVK	chr11:89969768	UpEdge	Yes	.	i	SD,WH	SD & WH
chr12	2264180	2278300	+	MTD:ERVL-MaLR:LTR	chr12:2264112	Up	Yes	Clec4g	as	SD	SD & WH
chr12	6091440	6096770	+	RLTR31B2:ERVK:LTR,RLTR31B2:LTR:ERVK	chr12:6091327	Up;UpEdge	Yes	.	i	SD,WH	SD & WH
chr12	6711800	6719510	-	RMER3B2_LTR:ERVK:LTR	chr12:6719043	Up	Yes	Medag	s	SD	SD & WH
chr12	9429140	9436640	+	MTB_Rn:ERVL-MaLR:LTR,MTB_Rn:LTR:ERVL-MaLR	chr12:9428867	Up;UpEdge	Yes	Flt3	s	SD,WH	SD & WH
chr12	9481010	9494980	+	MT2B:ERVL:LTR	chr12:9480853	UpEdge	Yes	.	i	SD	SD & WH
chr12	9575420	9596660	+	MTB_Rn:ERVL-MaLR:LTR,MTB_Rn:LTR:ERVL-MaLR	chr12:9575257	Up	Yes	.	i	SD,WH	SD & WH
chr12	10315500	10369700	-	ORR1F:LTR:ERVL-MaLR	chr12:10371201	Up	Yes	Rn60_12_0104.3; Wasf3	c	WH	SD & WH
chr12	10315500	10391000	-	MTD:ERVL-MaLR:LTR,ORR1F:ERVL-MaLR:LTR	chr12:10371201,chr12:10380423	Up	Yes	Rn60_12_0104.3; Rn60_12_0104.4; Wasf3	c	SD	SD & WH
chr12	12741100	12782200	-	MTE2a:ERVL-MaLR:LTR,MTE2a:LTR:ERVL-MaLR	chr12:12764717	Up	Yes	Rn60_12_0128.5; Eif2ak1; Ankrd61;Rn60_12_0128.5; Eif2ak1; Ankrd61; Aimp2	c	SD,WH	SD & WH
chr12	13333800	13336900	-	RMER15:LTR:ERVL,RMER4A:LTR:ERVK	chr12:13336058,chr12:13336559	Up	Yes	.	i	WH	SD & WH
chr12	13333900	13336800	-	RMER4A:ERVK:LTR	chr12:13336559	Up	Yes	.	i	SD	SD & WH
chr12	13447600	13451100	+	RMER3:ERVK:LTR,RMER3:LTR:ERVK	chr12:13447360	Up	Yes	LOC102555525	s	SD,WH	SD & WH
chr12	13505200	13631500	+	RMER15:ERVL:LTR	chr12:13505052	Up	Yes	Rnf216	s	SD	SD & WH
chr12	14447600	15103100	-	ORR1B1:ERVL-MaLR:LTR,ORR1B1:LTR:ERVL-MaLR	chr12:15102754	Up	Yes	Rn50_12_0168.1; Sdk1	c	SD,WH	SD & WH
chr12	15983700	15991800	+	RNLTR8A:ERVK:LTR,RNLTR8A:LTR:ERVK	chr12:15983547	UpEdge	Yes	Iqce; Amz1	c	SD,WH	SD & WH
chr12	16461900	16719800	+	MTB_Rn:ERVL-MaLR:LTR	chr12:16461645	Up	Yes	AABR07035475.1; Mad1l1	s	SD	SD & WH
chr12	17018200	17022800	+	MTC-int:ERVL-MaLR:LTR,MTC-int:LTR:ERVL-MaLR	chr12:17017988	Up	Yes	.	i	SD,WH	SD & WH
chr12	17321300	17325800	-	RMER3:ERVK:LTR,RMER3:LTR:ERVK	chr12:17325390	Up	Yes	LOC102546864; LOC498154	c	SD,WH	SD & WH
chr12	18291700	18389200	-	MTC-int:ERVL-MaLR:LTR,MTC-int:LTR:ERVL-MaLR	chr12:18388210	Up	Yes	LOC288521	s	SD,WH	SD & WH
chr12	18895300	18896800	-	MTB:ERVL-MaLR:LTR	chr12:18896551	Up	Yes	.	i	SD	SD & WH
chr12	23821900	23826100	-	MTC:ERVL-MaLR:LTR	chr12:23825892	Up	Yes	.	i	SD	SD & WH
chr12	23954600	23998300	+	MTB_Rn:ERVL-MaLR:LTR	chr12:23975236	Up	No	Tmem120a; Styxl1	s	SD	SD & WH
chr12	24894500	24900700	+	RNLTR4d:ERVK:LTR,RNLTR4d:LTR:ERVK	chr12:24897147	Up;UpEdge	Yes	.	i	SD,WH	SD & WH
chr12	25359500	25370900	+	RMER4B:LTR:ERVK	chr12:25359095	UpEdge	Yes	Gtf2ird1	s	WH	SD & WH
chr12	25578300	25586600	-	MTEa:LTR:ERVL-MaLR	chr12:25586399	Up	Yes	Rcc1l	as	WH	SD & WH
chr12	26251000	26276300	+	ORR1D2:LTR:ERVL-MaLR	chr12:26250959	Up	Yes	.	i	WH	SD & WH
chr12	26519500	26519700	-	MTC:LTR:ERVL-MaLR	chr12:26522451	Up	Yes	.	i	WH	SD & WH
chr12	27313800	27315800	-	RMER3:LTR:ERVK	chr12:27315501	Up	Yes	AABR07035916.1	as	WH	SD & WH
chr12	28275300	28302800	+	MTC:ERVL-MaLR:LTR,MTC:LTR:ERVL-MaLR	chr12:28275175	UpEdge	Yes	.	i	SD,WH	SD & WH
chr12	29274400	29299800	-	RLTR15:ERVK:LTR,RLTR15:LTR:ERVK	chr12:29299660	Up	Yes	.	i	SD,WH	SD & WH
chr12	29300400	29615200	-	RMER19B:ERVK:LTR,RMER19B:LTR:ERVK	chr12:29614474	Up	Yes	U6; Caln1	s	SD,WH	SD & WH
chr12	29825200	29919400	-	MTB:ERVL-MaLR:LTR	chr12:29924660	Up	No	Tyw1	s	SD	SD & WH
chr12	30921900	30954500	+	MTB_Rn:ERVL-MaLR:LTR,MTB_Rn:LTR:ERVL-MaLR	chr12:30921751	Up	Yes	AABR07036024.1; AABR07036024.2	c	SD,WH	SD & WH
chr12	32032700	32306400	+	RMER19B:LTR:ERVK	chr12:32032278	Up	Yes	Tmem132d	s	WH	SD & WH
chr12	32032700	32306400	+	ORR1E:ERVL-MaLR:LTR,RMER19B:ERVK:LTR	chr12:32032278,chr12:32181616	Up	Yes	Tmem132d	s	SD	SD & WH
chr12	32692900	32773100	+	MTD:ERVL-MaLR:LTR,MTD:LTR:ERVL-MaLR	chr12:32692896	Up	Yes	Glt1d1; Slc15a4;Slc15a4	c	SD,WH	SD & WH
chr12	33170800	33174900	-	MT2A:LTR:ERVL	chr12:33174820	Up	Yes	.	i	WH	SD & WH
chr12	33283700	33285700	-	MTD:ERVL-MaLR:LTR	chr12:33287593	Up	Yes	.	i	SD	SD & WH
chr12	33373300	33396000	+	MTE2a:ERVL-MaLR:LTR,MTE2a:LTR:ERVL-MaLR	chr12:33373273	Up	Yes	.	i	SD,WH	SD & WH
chr12	34023400	34027200	-	MTD:ERVL-MaLR:LTR,MTD:LTR:ERVL-MaLR	chr12:34026979	Up	Yes	.	i	SD,WH	SD & WH
chr12	34301200	34312800	-	ORR1D2:ERVL-MaLR:LTR,ORR1D2:LTR:ERVL-MaLR	chr12:34311899	Up	Yes	.	i	SD,WH	SD & WH
chr12	34372100	34374300	-	RMER19B:LTR:ERVK	chr12:34373777	Up	Yes	.	i	WH	SD & WH
chr12	34574500	34579200	+	MTB:LTR:ERVL-MaLR	chr12:34575200	Up	Yes	.	i	WH	SD & WH
chr12	36410700	36419100	+	ORR1D2:LTR:ERVL-MaLR	chr12:36410524	UpEdge	Yes	.	i	WH	SD & WH
chr12	36443700	36453500	-	MTC:ERVL-MaLR:LTR	chr12:36452359	Up	Yes	.	i	SD	SD & WH
chr12	38709000	38745900	-	ORR1A3:ERVL-MaLR:LTR,ORR1A3:LTR:ERVL-MaLR	chr12:38730537	Up	Yes	Wdr66	s	SD,WH	SD & WH
chr12	39013000	39162000	+	RLTR51_Rn:ERVK?:LTR,RLTR51_Rn:LTR:ERVK?	chr12:39014910	Up;UpEdge	Yes	AABR07036336.1; Kdm2b;Kdm2b	c	SD,WH	SD & WH
chr12	40504500	40529200	+	ORR1A3-int:ERVL-MaLR:LTR,ORR1A3-int:LTR:ERVL-MaLR	chr12:40504529	Up;UpEdge	Yes	Mapkapk5	s	SD,WH	SD & WH
chr12	40893600	40956000	+	MTB_Rn:ERVL-MaLR:LTR	chr12:40893409	Up	Yes	Ptpn11	s	SD	SD & WH
chr12	40968700	40980800	+	MTEa:LTR:ERVL-MaLR	chr12:40968844	Up	Yes	AABR07036376.1	s	WH	SD & WH
chr12	40998400	41000400	+	MTC:LTR:ERVL-MaLR	chr12:40998223	UpEdge	Yes	.	i	WH	SD & WH
chr12	41070300	41149800	+	MTD:ERVL-MaLR:LTR,MTD:LTR:ERVL-MaLR	chr12:41070237	Up	Yes	Rph3a	s	SD,WH	SD & WH
chr12	42170200	42172000	+	MTC:LTR:ERVL-MaLR	chr12:42170075	Up;UpEdge	Yes	.	i	WH	SD & WH
chr12	42263300	42268100	-	ORR1A4:ERVL-MaLR:LTR,ORR1A4:LTR:ERVL-MaLR	chr12:42267606	Up	Yes	.	i	SD,WH	SD & WH
chr12	44136200	44167400	-	MTC:ERVL-MaLR:LTR,MTC:LTR:ERVL-MaLR	chr12:44166148	Up	Yes	Fbxw8; Tesc;Tesc	c	SD,WH	SD & WH
chr12	44887700	44891100	+	MTC:ERVL-MaLR:LTR	chr12:44887482	UpEdge	Yes	Rn50_12_0468.1; Ksr2	c	SD	SD & WH
chr12	44965200	45010100	-	MTB_Rn:ERVL-MaLR:LTR,MTB_Rn:LTR:ERVL-MaLR	chr12:45001496	Up	Yes	Vsig10	s	SD,WH	SD & WH
chr12	45682300	45694700	-	MTC:ERVL-MaLR:LTR,MTC:LTR:ERVL-MaLR	chr12:45694411	Up	Yes	.	i	SD,WH	SD & WH
chr12	45961800	45977100	-	LTR16B:LTR:ERVL,RLTR16:LTR:ERVK	chr12:45962217,chr12:45976767	Up	Yes	.	i	WH	SD & WH
chr12	45963000	45977100	-	RLTR16:ERVK:LTR,RLTR16:LTR:ERVK	chr12:45976767	Up	Yes	.	i	SD,WH	SD & WH
chr12	46584100	46586000	+	ORR1D2:ERVL-MaLR:LTR,ORR1D2:LTR:ERVL-MaLR	chr12:46584012	Up	Yes	.	i	SD,WH	SD & WH
chr12	46798000	46854500	-	MTB_Rn:ERVL-MaLR:LTR,MTB_Rn:LTR:ERVL-MaLR	chr12:46854236	Up	Yes	Pxn	s	SD,WH	SD & WH
chr12	47742100	47758400	+	ORR1C2:ERVL-MaLR:LTR,ORR1C2:LTR:ERVL-MaLR	chr12:47743461	Up	Yes	Fam222a	as	SD,WH	SD & WH
chr12	48098000	48122900	-	MTC:ERVL-MaLR:LTR,MTC:LTR:ERVL-MaLR	chr12:48122554	Up	Yes	Foxn4	as	SD,WH	SD & WH
chr12	48307300	48333600	-	ORR1B1:ERVL-MaLR:LTR,ORR1B1:LTR:ERVL-MaLR	chr12:48331345	Up	Yes	Usp30; Svop	c	SD,WH	SD & WH
chr12	48823900	48917000	-	MTC:LTR:ERVL-MaLR	chr12:48916904	Up	Yes	Wscd2	s	WH	SD & WH
chr12	49060400	49072800	+	MurERV4-int:ERVK:LTR,MurERV4-int:LTR:ERVK	chr12:49060096	Up	Yes	.	i	SD,WH	SD & WH
chr12	49717000	49718400	-	MTC:LTR:ERVL-MaLR	chr12:49717649	UpEdge	Yes	Grk3	as	WH	SD & WH
chr12	49773200	49979700	+	MTB:LTR:ERVL-MaLR	chr12:49772923	UpEdge	Yes	U6; U6; Myo18b	c	WH	SD & WH
chr12	52189400	52192100	-	MTB_Rn:ERVL-MaLR:LTR	chr12:52191855	Up	Yes	.	i	SD	SD & WH
chr13	12980600	12984800	-	NICER1C_Rn_I-int:ERV1:LTR	chr13:12982574	Up	Yes	.	i	SD	SD & WH
chr13	24515800	24530900	-	RNLTR4d:ERVK:LTR,RNLTR4d:LTR:ERVK	chr13:24530787	Up	Yes	AABR07020404.1	s	SD,WH	SD & WH
chr13	26159200	26394500	+	MTD:ERVL-MaLR:LTR,ORR1A4:ERVL-MaLR:LTR	chr13:26159249,chr13:26251367	Up	Yes	Phlpp1	s	SD	SD & WH
chr13	26159300	26394500	+	ORR1A4:LTR:ERVL-MaLR	chr13:26159249	Up	Yes	Phlpp1	s	WH	SD & WH
chr13	36433400	36438800	+	RLTR20B3:ERVK:LTR	chr13:36433357	UpEdge	Yes	.	i	SD	WH
chr13	42264500	43172800	-	MTB_Rn:ERVL-MaLR:LTR,MTB_Rn:LTR:ERVL-MaLR	chr13:42797747	Up	Yes	Nckap5	s	SD,WH	SD & WH
chr13	44661400	44812100	-	RMER16A3:ERVK:LTR	chr13:44683391	Up	Yes	Mir3473; Zranb3	c	SD	SD & WH
chr13	47285500	47325900	-	MTB:ERVL-MaLR:LTR,MTB:LTR:ERVL-MaLR	chr13:47325623	Up	Yes	Zp3r	s	SD,WH	.
chr13	50195900	50236500	+	ORR1A2:ERVL-MaLR:LTR,ORR1A2:LTR:ERVL-MaLR	chr13:50206183	Up	Yes	Zc3h11a	s	SD,WH	SD & WH
chr13	50312500	50333200	+	MTC-int:ERVL-MaLR:LTR,MTC-int:LTR:ERVL-MaLR	chr13:50312286	Up	Yes	.	i	SD,WH	SD & WH
chr13	51338900	51341700	+	MTC:ERVL-MaLR:LTR,MTC:LTR:ERVL-MaLR	chr13:51338671	Up;UpEdge	Yes	.	i	SD,WH	SD & WH
chr13	51346700	51348000	+	MTB_Rn:ERVL-MaLR:LTR	chr13:51346593	UpEdge	Yes	.	i	SD	SD & WH
chr13	53664100	53717000	+	ORR1B1:ERVL-MaLR:LTR,ORR1B1:LTR:ERVL-MaLR	chr13:53664002	Up	Yes	.	i	SD,WH	SD & WH
chr13	53726300	53788200	+	MTB_Rn-int:ERVL-MaLR:LTR,MTB_Rn-int:LTR:ERVL-MaLR	chr13:53727924	Up	Yes	AABR07021022.2; Nr5a2;Nr5a2	c	SD,WH	SD & WH
chr13	53727600	53751700	+	MTB_Rn-int:LTR:ERVL-MaLR,MTB_Rn:LTR:ERVL-MaLR	chr13:53727521,chr13:53727924	Up;UpEdge	Yes	Nr5a2	as	WH	SD & WH
chr13	57660600	57679000	+	RNLTR4b:ERVK:LTR	chr13:57660255	UpEdge	Yes	.	i	SD	SD & WH
chr13	59304600	59325300	+	MTB_Rn:ERVL-MaLR:LTR	chr13:59304417	Up	Yes	.	i	SD	SD & WH
chr13	66358700	66365200	+	MTB_Rn:ERVL-MaLR:LTR,MTB_Rn:LTR:ERVL-MaLR	chr13:66358684	Up	Yes	.	i	SD,WH	SD & WH
chr13	67937200	67947600	+	RNLTR4d_I:ERVK:LTR	chr13:67936937	UpEdge	Yes	Hmcn1	as	SD	SD & WH
chr13	68004700	68010400	+	MTB_Rn:ERVL-MaLR:LTR,MTB_Rn:LTR:ERVL-MaLR	chr13:68004557	Up	Yes	Hmcn1	as	SD,WH	SD & WH
chr13	68829200	68860000	-	MT2A:ERVL:LTR,MT2A:LTR:ERVL	chr13:68859622	Up	Yes	Rnf2	s	SD,WH	SD & WH
chr13	70656700	70783800	-	MTB:ERVL-MaLR:LTR,MTB:LTR:ERVL-MaLR	chr13:70707923	Up	Yes	Lamc1	s	SD,WH	SD & WH
chr13	71072100	71141800	+	MTB:ERVL-MaLR:LTR,MTB:LTR:ERVL-MaLR	chr13:71071974	Up	Yes	Rgs8	s	SD,WH	SD & WH
chr13	71370600	71370900	-	MTB_Rn:LTR:ERVL-MaLR	chr13:71387797	Up	Yes	.	i	WH	SD & WH
chr13	71379500	71396800	+	MTB:ERVL-MaLR:LTR	chr13:71379227	Up	Yes	.	i	SD	SD & WH
chr13	71432100	71436600	+	RMER19A:ERVK:LTR,RMER19A:LTR:ERVK	chr13:71432001	Up	Yes	.	i	SD,WH	SD & WH
chr13	71546000	71557500	+	MTB_Rn:ERVL-MaLR:LTR,RLTR11A2:ERVK:LTR,MTB_Rn:LTR:ERVL-MaLR,RLTR11A2:LTR:ERVK	chr13:71546012,chr13:71551460	Up	Yes	.	i	SD,WH	SD & WH
chr13	71691700	71699400	+	MTC:LTR:ERVL-MaLR	chr13:71691580	Up	Yes	.	i	WH	SD & WH
chr13	71804900	71886800	+	MTC:ERVL-MaLR:LTR	chr13:71804935	Up	Yes	.	i	SD	SD & WH
chr13	73062600	73064500	-	MT2B2:ERVL:LTR	chr13:73064184	Up	Yes	.	i	SD	SD & WH
chr13	74382200	74392000	-	MTC:ERVL-MaLR:LTR,MTC:LTR:ERVL-MaLR	chr13:74391293	Up	Yes	.	i	SD,WH	SD & WH
chr13	75406700	75413200	-	MTB:ERVL-MaLR:LTR,MTB:LTR:ERVL-MaLR	chr13:75412966	Up	Yes	.	i	SD,WH	SD & WH
chr13	78722800	78794700	+	MTB:ERVL-MaLR:LTR	chr13:78782959	Up	Yes	Rn50_13_0837.3; Rc3h1	s	SD	SD & WH
chr13	78912400	78963500	-	MTB_Rn:ERVL-MaLR:LTR,MTB_Rn:LTR:ERVL-MaLR	chr13:78963141	Up	Yes	Klhl20	s	SD,WH	SD & WH
chr13	79893600	79937200	+	ORR1D1:LTR:ERVL-MaLR	chr13:79895690	Up	Yes	RGD1309106; Rn50_13_0849.2; Dnm3;Rn50_13_0849.2; Dnm3	c	WH	SD & WH
chr13	80418000	80424000	-	MTB_Rn-int:LTR:ERVL-MaLR,MTB_Rn:LTR:ERVL-MaLR	chr13:80423418,chr13:80425173	Up	Yes	Mettl13	s	WH	SD & WH
chr13	80418000	80425500	-	MTB_Rn:ERVL-MaLR:LTR	chr13:80425173	Up	Yes	Mettl13	s	SD	SD & WH
chr13	84452300	84458600	+	RMER10B:LTR:ERVL	chr13:84453002	Up;UpEdge	Yes	.	i	WH	SD & WH
chr13	86125300	86141900	-	MTB_Rn-int:ERVL-MaLR:LTR,MTB_Rn-int:LTR:ERVL-MaLR	chr13:86140783	Up	Yes	.	i	SD,WH	SD & WH
chr13	89296700	89309300	-	MTB_Rn:ERVL-MaLR:LTR	chr13:89309053	Up	Yes	Fcrla	s	SD	SD & WH
chr13	90369500	90372800	+	MTC:ERVL-MaLR:LTR	chr13:90369308	Up	Yes	.	i	SD	SD & WH
chr13	91772900	91790400	-	RLTR22_Rat2:ERVK:LTR	chr13:91788781	Up	Yes	Mptx1	s	SD	SD & WH
chr13	91927800	91963000	+	RMER19B:LTR:ERVK	chr13:91927323	Up	Yes	Aim2	s	WH	SD & WH
chr13	95473200	95492000	-	MTB:ERVL-MaLR:LTR	chr13:95491591	Up	Yes	.	i	SD	SD & WH
chr13	96767500	96777700	+	RMER19B:ERVK:LTR,RMER19B:LTR:ERVK	chr13:96767364	Up	Yes	Kif26b	as	SD,WH	SD & WH
chr13	97986900	97992100	+	ORR1A3:ERVL-MaLR:LTR,ORR1A3:LTR:ERVL-MaLR	chr13:97987432	Up	Yes	Kif28p	as	SD,WH	SD & WH
chr13	98247200	98448400	+	MTD:ERVL-MaLR:LTR,MTD:LTR:ERVL-MaLR	chr13:98247072	Up	Yes	Cdc42bpa	s	SD,WH	SD & WH
chr13	98828100	98834300	-	MTB_Rn:LTR:ERVL-MaLR	chr13:98834271	Up	Yes	.	i	WH	SD & WH
chr13	100962000	100964000	+	MTD:ERVL-MaLR:LTR,MTD:LTR:ERVL-MaLR	chr13:100961646	Up;UpEdge	Yes	.	i	SD,WH	SD & WH
chr13	100971000	101020000	+	RMER3B2_LTR:LTR:ERVK	chr13:100970894	Up	Yes	Capn8	s	WH	SD & WH
chr13	101047000	101053000	+	MTD:LTR:ERVL-MaLR	chr13:101046540	UpEdge	Yes	.	i	WH	SD & WH
chr13	101194000	101308000	+	MTC:ERVL-MaLR:LTR,MTC:LTR:ERVL-MaLR	chr13:101193643	UpEdge	Yes	Susd4	s	SD,WH	SD & WH
chr13	102022000	102094000	+	MTE2a:ERVL-MaLR:LTR,MTE2a:LTR:ERVL-MaLR	chr13:102022333	Up	Yes	.	i	SD,WH	SD & WH
chr13	102145000	102329000	+	MTC-int:ERVL-MaLR:LTR,MTC-int:LTR:ERVL-MaLR	chr13:102145772	Up	Yes	.	i	SD,WH	SD & WH
chr13	102450000	102491000	-	MTC:ERVL-MaLR:LTR	chr13:102490722	Up	Yes	.	i	SD	SD & WH
chr13	102560000	102563000	-	MTB_Rn:ERVL-MaLR:LTR,MTB_Rn:LTR:ERVL-MaLR	chr13:102562967	Up	Yes	.	i	SD,WH	SD & WH
chr13	102580000	102619000	-	MTD:LTR:ERVL-MaLR	chr13:102619006	Up	Yes	.	i	WH	SD & WH
chr13	103075000	103098000	+	RLTR14:LTR:ERV1	chr13:103074996	UpEdge	Yes	AABR07022022.1	as	WH	SD & WH
chr13	103483000	103555000	+	MTB_Rn:ERVL-MaLR:LTR,MTB_Rn:LTR:ERVL-MaLR	chr13:103482448	Up	Yes	.	i	SD,WH	WH
chr13	103702000	103726000	+	RLTR11B:ERVK:LTR,RLTR11B:LTR:ERVK	chr13:103701648	Up;UpEdge	Yes	AABR07022037.1	as	SD,WH	SD & WH
chr13	103899000	103966000	+	MT2A:ERVL:LTR,MT2A:LTR:ERVL	chr13:103899055	Up;UpEdge	Yes	.	i	SD,WH	SD & WH
chr13	103958000	104007000	+	MTB_Rn:LTR:ERVL-MaLR	chr13:103957949	Up	Yes	.	i	WH	SD & WH
chr13	106455000	106683000	+	MTB:ERVL-MaLR:LTR	chr13:106625338	Up	No	Esrrg	s	SD	SD & WH
chr13	108133000	108187000	-	RLTR31_Rn2:ERVK:LTR	chr13:108187131	Up	Yes	Cenpf	s	SD	SD & WH
chr13	110437000	110469000	+	MER21B:LTR:ERVL	chr13:110437221	UpEdge	Yes	Lpgat1	s	WH	SD & WH
chr13	110437000	110465000	+	MER21B:ERVL:LTR,MTC:ERVL-MaLR:LTR	chr13:110437221,chr13:110440701	Up;UpEdge	Yes	Lpgat1	s	SD	SD & WH
chr13	110441000	110469000	+	MTC:LTR:ERVL-MaLR	chr13:110440701	Up;UpEdge	Yes	Lpgat1	s	WH	SD & WH
chr13	110470000	110489000	-	MTD-int:LTR:ERVL-MaLR	chr13:110488031	Up	Yes	AABR07022162.1	s	WH	SD & WH
chr13	110759000	110764000	-	MTB_Rn:ERVL-MaLR:LTR,MTB_Rn:LTR:ERVL-MaLR	chr13:110763674	Up	Yes	Traf5	s	SD,WH	SD & WH
chr13	110920000	111232000	+	ORR1B2:ERVL-MaLR:LTR,ORR1B2:LTR:ERVL-MaLR	chr13:111133667	Up	Yes	Kcnh1	s	SD,WH	SD & WH
chr13	111234000	111398000	-	MTB:ERVL-MaLR:LTR	chr13:111396207,chr13:111397741	Up	Yes	Hhat	s	SD	SD & WH
chr13	111234000	111398000	-	MTB:LTR:ERVL-MaLR	chr13:111397741	Up	Yes	Hhat	s	WH	SD & WH
chr13	111947000	111977000	-	RLTR14-int:LTR:ERV1	chr13:111976588	Up	Yes	Hsd11b1	s	WH	SD & WH
chr13	112179000	112198000	+	MTD:ERVL-MaLR:LTR,MTD:LTR:ERVL-MaLR	chr13:112178709	Up	Yes	.	i	SD,WH	SD & WH
chr13	112320000	112323000	+	RMER19B:ERVK:LTR	chr13:112320106	Up	Yes	.	i	SD	SD & WH
chr13	112683000	112716000	+	MTC:ERVL-MaLR:LTR	chr13:112683413	UpEdge	Yes	.	i	SD	WH
chr14	4611520	4642690	-	MTB:ERVL-MaLR:LTR,MTB:LTR:ERVL-MaLR	chr14:4642502	Up	Yes	.	i	SD,WH	SD & WH
chr14	4671430	4688020	-	MTB_Rn:ERVL-MaLR:LTR,MTB_Rn:LTR:ERVL-MaLR	chr14:4687684	Up	Yes	.	i	SD,WH	SD & WH
chr14	5262300	5266540	-	MTB_Rn:ERVL-MaLR:LTR	chr14:5264417	UpEdge	Yes	.	i	SD	SD & WH
chr14	5316700	5318980	+	ORR1F:ERVL-MaLR:LTR	chr14:5316661	UpEdge	Yes	Lrrc8c	as	SD	SD & WH
chr14	6539500	6549300	+	MTD:LTR:ERVL-MaLR	chr14:6539320	UpEdge	Yes	Abcg3l1	as	WH	SD & WH
chr14	7130510	7137000	+	RMER16C:ERVK:LTR,RMER16C:LTR:ERVK	chr14:7130458	UpEdge	Yes	.	i	SD,WH	SD & WH
chr14	8164010	8193080	-	ORR1C1:ERVL-MaLR:LTR,ORR1C1:LTR:ERVL-MaLR	chr14:8192830	Up	Yes	Mapk10	as	SD,WH	SD & WH
chr14	9668200	9791040	+	MTB_Rn:ERVL-MaLR:LTR,MTB_Rn:LTR:ERVL-MaLR	chr14:9772409	Up	Yes	AABR07014328.1	as	SD,WH	WH
chr14	13256600	13331200	+	MTB:ERVL-MaLR:LTR,MTB:LTR:ERVL-MaLR	chr14:13256453	Up	Yes	Antxr2	s	SD,WH	SD & WH
chr14	14733200	14757700	+	ORR1A3-int:ERVL-MaLR:LTR,ORR1A3-int:LTR:ERVL-MaLR	chr14:14732844	Up;UpEdge	Yes	.	i	SD,WH	SD & WH
chr14	15998200	16002800	-	RNLTR9:ERVK:LTR	chr14:16002708	Up	Yes	.	i	SD	SD & WH
chr14	16149000	16150300	-	MTB_Rn:LTR:ERVL-MaLR	chr14:16150034	Up	Yes	.	i	WH	SD & WH
chr14	16267900	16288300	-	MTB_Rn:ERVL-MaLR:LTR	chr14:16288059	Up	Yes	Ccng2	s	SD	SD & WH
chr14	17633600	17659100	+	MTC-int:ERVL-MaLR:LTR,MTC-int:LTR:ERVL-MaLR	chr14:17633433	Up	Yes	.	i	SD,WH	SD & WH
chr14	18640300	18702900	-	MTB:ERVL-MaLR:LTR,MTB:LTR:ERVL-MaLR	chr14:18702711	Up	Yes	Mthfd2l	s	SD,WH	SD & WH
chr14	19739300	19845800	+	MTB_Rn:ERVL-MaLR:LTR,MTB_Rn:LTR:ERVL-MaLR	chr14:19739135	Up	Yes	SNORA17	as	SD,WH	SD & WH
chr14	20102600	20125700	-	MER73:ERVL:LTR,MER73:LTR:ERVL	chr14:20123247	Up	Yes	.	i	SD,WH	SD & WH
chr14	23685900	23710500	+	MTEa:ERVL-MaLR:LTR	chr14:23685885	Up	Yes	.	i	SD	SD & WH
chr14	24202800	24281200	+	MTB:ERVL-MaLR:LTR	chr14:24189831	Up	Yes	.	i	SD	.
chr14	26381400	26385400	-	MTB:ERVL-MaLR:LTR,MTB:LTR:ERVL-MaLR	chr14:26385210	Up	Yes	.	i	SD,WH	SD & WH
chr14	27761800	27826400	+	MTB:ERVL-MaLR:LTR	chr14:27761686	Up	Yes	.	i	SD	SD & WH
chr14	30398000	30466400	+	MTB_Rn-int:ERVL-MaLR:LTR,MTB_Rn-int:LTR:ERVL-MaLR	chr14:30397562	Up	Yes	.	i	SD,WH	SD & WH
chr14	37483700	37501900	+	MTB_Rn:ERVL-MaLR:LTR,MTB_Rn:LTR:ERVL-MaLR	chr14:37483600	Up	Yes	.	i	SD,WH	SD & WH
chr14	38062800	38085800	+	MTC:ERVL-MaLR:LTR,MTC:LTR:ERVL-MaLR	chr14:38062673	UpEdge	Yes	Txk	s	SD,WH	SD & WH
chr14	39597400	39803600	+	RNLTR14:ERVK:LTR,RNLTR14:LTR:ERVK	chr14:39597169	UpEdge	Yes	Gabra2	s	SD,WH	SD & WH
chr14	40735400	40757000	-	RMER3B2_LTR:ERVK:LTR	chr14:40756581	Up	Yes	.	i	SD	.
chr14	43542100	43559100	+	MTC:ERVL-MaLR:LTR,MTC:LTR:ERVL-MaLR	chr14:43542011	UpEdge	Yes	Nsun7	as	SD,WH	SD & WH
chr14	44926900	44933200	+	ORR1C1:ERVL-MaLR:LTR	chr14:44926734	Up	Yes	.	i	SD	SD & WH
chr14	56323400	56327500	+	MTC-int:LTR:ERVL-MaLR	chr14:56323382	UpEdge	Yes	.	i	WH	SD & WH
chr14	61140600	61174900	+	MTB_Rn:ERVL-MaLR:LTR,MTB_Rn:LTR:ERVL-MaLR	chr14:61140399	Up	Yes	Dhx15	s	SD,WH	SD & WH
chr14	69947500	69957700	-	ORR1A4-int:LTR:ERVL-MaLR	chr14:69956791	Up	Yes	.	i	WH	SD & WH
chr14	70179700	70200800	+	MTB:ERVL-MaLR:LTR	chr14:70179521	Up	Yes	.	i	SD	SD & WH
chr14	70295500	70344500	+	RMER19B:ERVK:LTR,RMER19B:LTR:ERVK	chr14:70295357	Up	Yes	.	i	SD,WH	SD & WH
chr14	71646400	71667200	-	MTB:ERVL-MaLR:LTR	chr14:71666967	Up	Yes	Fgfbp1	as	SD	SD & WH
chr14	72938500	72938600	+	MTB_Rn:LTR:ERVL-MaLR	chr14:72813818	Up	Yes	Rab5a	s	WH	SD & WH
chr14	74152700	74203800	+	MTB_Rn:ERVL-MaLR:LTR,MTB_Rn:LTR:ERVL-MaLR	chr14:74152602	Up	Yes	.	i	SD,WH	SD & WH
chr14	75478900	75507500	-	MTB:LTR:ERVL-MaLR	chr14:75507346	Up	Yes	.	i	WH	SD & WH
chr14	75868600	75897700	-	MTB-int:ERVL-MaLR:LTR,MTB-int:LTR:ERVL-MaLR	chr14:75896956	Up	Yes	Hs3st1	as	SD,WH	SD & WH
chr14	79919700	80013200	-	MTD-int:ERVL-MaLR:LTR,MTD-int:LTR:ERVL-MaLR	chr14:80012944	Up	Yes	Afap1	s	SD,WH	SD & WH
chr14	80862200	80867200	-	MTC:ERVL-MaLR:LTR	chr14:80862627	UpEdge	Yes	.	i	SD	SD & WH
chr14	83932800	83946300	+	MTB_Rn:ERVL-MaLR:LTR	chr14:83932728	UpEdge	Yes	Osbp2	as	SD	SD & WH
chr14	83945000	84074700	-	ORR1B1:ERVL-MaLR:LTR,ORR1B1:LTR:ERVL-MaLR	chr14:84074421	Up	Yes	Osbp2;SNORA17; Osbp2	c	SD,WH	SD & WH
chr14	84142700	84150900	-	MTD:LTR:ERVL-MaLR	chr14:84148628	Up	Yes	RGD1308775	s	WH	SD & WH
chr14	85531500	85639900	-	MTB_Rn:ERVL-MaLR:LTR	chr14:85639626	Up	Yes	.	i	SD	SD & WH
chr14	85809000	85859500	+	RMER19B:ERVK:LTR,RMER19B:LTR:ERVK	chr14:85808973	Up	Yes	Ankrd36	s	SD,WH	SD & WH
chr14	87147800	87148800	-	NICER_Rn:ERV1:LTR	chr14:87154083	Up	Yes	.	i	SD	WH
chr14	90268300	90310900	+	ORR1A4:ERVL-MaLR:LTR	chr14:90265906	Up	Yes	.	i	SD	SD & WH
chr14	90268300	90276300	+	RMER15:ERVL:LTR,RMER15:LTR:ERVL	chr14:90268291	UpEdge	Yes	.	i	SD,WH	SD & WH
chr14	91142700	91176100	+	ORR1A4-int:ERVL-MaLR:LTR,ORR1A4-int:LTR:ERVL-MaLR	chr14:91141615	Up	Yes	.	i	SD,WH	SD & WH
chr14	92361400	92618100	-	RLTR11A:ERVK:LTR,RLTR11A:LTR:ERVK	chr14:92617738	Up	Yes	Cobl	s	SD,WH	SD & WH
chr14	92677300	92684700	+	MTD:LTR:ERVL-MaLR	chr14:92677110	UpEdge	Yes	.	i	WH	SD & WH
chr14	98088600	98132800	+	MTB_Rn:ERVL-MaLR:LTR,MTB_Rn:LTR:ERVL-MaLR	chr14:98088452	Up	Yes	.	i	SD,WH	SD & WH
chr14	103133000	103138000	+	RNLTR14:ERVK:LTR	chr14:103132765	UpEdge	Yes	.	i	SD	SD & WH
chr14	103920000	103930000	+	RNLTR8A:LTR:ERVK	chr14:103919312	Up	Yes	.	i	WH	.
chr14	105450000	105482000	+	RNLTR14:LTR:ERVK	chr14:105449850	UpEdge	Yes	AABR07016589.1	s	WH	SD & WH
chr14	106024000	106061000	+	MTB_Rn:ERVL-MaLR:LTR	chr14:106023960	UpEdge	Yes	Peli1	s	SD	SD & WH
chr14	106208000	106249000	-	MT2B1:ERVL:LTR	chr14:106233537	Up	Yes	Ugp2	s	SD	SD & WH
chr14	106360000	106383000	+	MTC-int:ERVL-MaLR:LTR,MTC-int:LTR:ERVL-MaLR	chr14:106360538	Up	Yes	Mdh1	as	SD,WH	SD & WH
chr14	107297000	107308000	+	RMER19B:ERVK:LTR,RMER19B:LTR:ERVK	chr14:107297125	UpEdge	Yes	Tmem17	s	SD,WH	SD & WH
chr14	107810000	107827000	+	RLTR31B2:ERVK:LTR	chr14:107810060	UpEdge	Yes	.	i	SD	SD & WH
chr14	107910000	107914000	-	ORR1D2:ERVL-MaLR:LTR,ORR1D2:LTR:ERVL-MaLR	chr14:107913614	Up	Yes	.	i	SD,WH	SD & WH
chr14	109114000	109123000	+	MLT2C2:ERVL:LTR,RMER3:ERVK:LTR,MLT2C2:LTR:ERVL,RMER3:LTR:ERVK	chr14:109113971,chr14:109117877	Up	Yes	.	i	SD,WH	SD & WH
chr14	109118000	109123000	+	MLT2C2:ERVL:LTR,MLT2C2:LTR:ERVL	chr14:109117877	UpEdge	Yes	.	i	SD,WH	SD & WH
chr14	111809000	111899000	+	RNLTR14:LTR:ERVK	chr14:111809000	UpEdge	Yes	.	i	WH	SD & WH
chr15	119810	230126	+	MTC:ERVL-MaLR:LTR,MTC:LTR:ERVL-MaLR	chr15:140636	Up	Yes	Dlg5	s	SD,WH	SD & WH
chr15	5821430	5841070	+	LTR10_RN:ERVK:LTR	chr15:5840213	Up	No	Cd99l2	as	SD	SD & WH
chr15	8074360	8080700	-	MT2A:ERVL:LTR,MT2A:LTR:ERVL	chr15:8080363	Up	Yes	.	i	SD,WH	SD & WH
chr15	17227200	17262700	-	RLTR10_Rat:ERVK:LTR,RLTR10_Rat:LTR:ERVK	chr15:17262503	Up	Yes	.	i	SD,WH	SD & WH
chr15	17664700	17741700	+	MTB-int:LTR:ERVL-MaLR	chr15:17731034	Up	Yes	.	i	WH	SD & WH
chr15	17664700	17741700	+	MTB-int:ERVL-MaLR:LTR,MTB:ERVL-MaLR:LTR	chr15:17731034,chr15:17731744	Up	Yes	.	i	SD	SD & WH
chr15	19435500	19455200	-	MTB_Rn:ERVL-MaLR:LTR	chr15:19455007	Up	Yes	.	i	SD	SD & WH
chr15	25203400	25209900	-	MTB:LTR:ERVL-MaLR	chr15:25209752	Up	Yes	.	i	WH	.
chr15	29010000	29018600	+	RNLTR14:ERVK:LTR,RNLTR14:LTR:ERVK	chr15:29009674	UpEdge	Yes	.	i	SD,WH	SD & WH
chr15	29686500	29688900	-	MTB:ERVL-MaLR:LTR	chr15:29688702	Up	Yes	AABR07017658.1	s	SD	SD & WH
chr15	32658600	32665400	-	MTEb-int:LTR:ERVL-MaLR	chr15:32664717	Up	Yes	AABR07017902.1	as	WH	SD & WH
chr15	37109200	37114300	-	RNLTR1a-int:ERVK:LTR	chr15:37110084	UpEdge	Yes	.	i	SD	SD & WH
chr15	37929900	37932200	-	MTC:ERVL-MaLR:LTR	chr15:37932029	Up	Yes	.	i	SD	SD & WH
chr15	41614000	41614800	-	RMER4B:ERVK:LTR	chr15:41614242	UpEdge	Yes	.	i	SD	SD & WH
chr15	42814200	42827000	+	MTB_Rn:ERVL-MaLR:LTR	chr15:42813994	Up	Yes	Chrna2	s	SD	SD & WH
chr15	43086100	43123000	+	RMER19B:ERVK:LTR	chr15:43085980	UpEdge	Yes	.	i	SD	SD & WH
chr15	46456700	46513500	+	RMER4A:ERVK:LTR,RMER4A:LTR:ERVK	chr15:46478908	Up;UpEdge	Yes	AABR07018197.1	s	SD,WH	.
chr15	48118000	48192900	+	MTB_Rn:ERVL-MaLR:LTR	chr15:48117668	UpEdge	Yes	Kif13b	s	SD	SD & WH
chr15	49208800	49211100	-	MTC:ERVL-MaLR:LTR	chr15:49210791	Up	Yes	.	i	SD	SD & WH
chr15	51909000	51916100	+	MTC-int:ERVL-MaLR:LTR	chr15:51908813	Up	Yes	Ppp3cc	as	SD	SD & WH
chr15	52787600	52789800	-	MTB_Rn:ERVL-MaLR:LTR,MTB_Rn:LTR:ERVL-MaLR	chr15:52789418	Up	Yes	.	i	SD,WH	WH
chr15	58370600	58374400	+	MTC:ERVL-MaLR:LTR,MTC:LTR:ERVL-MaLR	chr15:58370574	Up;UpEdge	Yes	.	i	SD,WH	SD & WH
chr15	60810900	60814000	+	MTC:ERVL-MaLR:LTR	chr15:60810840	UpEdge	Yes	Dgkh	as	SD	SD & WH
chr15	61594600	61597100	+	RLTR16_Rn:ERVK:LTR,RLTR16_Rn:LTR:ERVK	chr15:61594583	Up	Yes	Naa16	as	SD,WH	SD & WH
chr15	67803800	67985600	+	MT2B:LTR:ERVL	chr15:67804606	Up	Yes	.	i	WH	.
chr15	78850700	78956000	+	MTB:ERVL-MaLR:LTR,MTB:LTR:ERVL-MaLR	chr15:78850568	Up;UpEdge	Yes	.	i	SD,WH	SD & WH
chr15	82449400	82464100	+	MTB:ERVL-MaLR:LTR,MTB:LTR:ERVL-MaLR	chr15:82449366	Up	Yes	Dach1	as	SD,WH	SD & WH
chr15	84317000	84739200	-	MTC:ERVL-MaLR:LTR,MTC:LTR:ERVL-MaLR	chr15:84740770	Up	Yes	Klf12	s	SD,WH	SD & WH
chr15	86146800	86149700	-	MTE2a:ERVL-MaLR:LTR,MTE2a:LTR:ERVL-MaLR	chr15:86149425	Up	Yes	.	i	SD,WH	SD & WH
chr15	88114100	88134400	+	MTB_Rn:ERVL-MaLR:LTR,MTB_Rn:LTR:ERVL-MaLR	chr15:88113990	Up	Yes	.	i	SD,WH	SD & WH
chr15	89355700	89459400	+	MTC:ERVL-MaLR:LTR,MTD:ERVL-MaLR:LTR,MTC:LTR:ERVL-MaLR,MTD:LTR:ERVL-MaLR	chr15:89355569,chr15:89450009	Up	Yes	Ndfip2	s	SD,WH	SD & WH
chr15	90049700	90119900	-	ORR1B1:ERVL-MaLR:LTR,ORR1B1:LTR:ERVL-MaLR	chr15:90119592	Up	Yes	.	i	SD,WH	SD & WH
chr15	90231500	90239500	-	MTB:ERVL-MaLR:LTR,MTB:LTR:ERVL-MaLR	chr15:90239170	Up	Yes	.	i	SD,WH	SD & WH
chr15	91228600	91251800	+	MTD:ERVL-MaLR:LTR,MTD:LTR:ERVL-MaLR	chr15:91228455	UpEdge	Yes	.	i	SD,WH	SD & WH
chr15	93883400	93888700	+	MTB_Rn:ERVL-MaLR:LTR	chr15:93483541	Up	Yes	.	i	SD	SD & WH
chr15	94312000	94388900	+	MTB_Rn:ERVL-MaLR:LTR,MTB_Rn:LTR:ERVL-MaLR	chr15:94311897	Up	Yes	.	i	SD,WH	SD & WH
chr15	97817700	97832100	+	MTB_Rn:ERVL-MaLR:LTR	chr15:97817586	Up	Yes	.	i	SD	SD & WH
chr15	104786000	104816000	-	MTB_Rn:ERVL-MaLR:LTR	chr15:104815441	Up	Yes	Hs6st3	as	SD	SD & WH
chr15	104922000	104927000	-	MTB:LTR:ERVL-MaLR	chr15:104927030	Up	Yes	Hs6st3	as	WH	SD & WH
chr15	104922000	104927000	-	MTB:ERVL-MaLR:LTR,MTB_Rn:ERVL-MaLR:LTR	chr15:104927030,chr15:105232866	Up	Yes	Hs6st3	as	SD	SD & WH
chr15	105583000	105601000	-	MTB_Rn:ERVL-MaLR:LTR,MTB_Rn:LTR:ERVL-MaLR	chr15:105600904	Up	Yes	.	i	SD,WH	SD & WH
chr15	106158000	106189000	+	RNLTR14:ERVK:LTR,RNLTR14:LTR:ERVK	chr15:106157544	Up;UpEdge	Yes	AABR07019449.1	as	SD,WH	.
chr15	108674000	108838000	+	MT2B1:ERVL:LTR,MT2B1:LTR:ERVL	chr15:108674329	Up	Yes	U6; Clybl	c	SD,WH	SD & WH
chr15	108710000	108749000	+	RMER4B:ERVK:LTR	chr15:108709994	UpEdge	Yes	Clybl	s	SD	SD & WH
chr15	110380000	110404000	-	MTB_Rn:ERVL-MaLR:LTR,MTB_Rn:LTR:ERVL-MaLR	chr15:110403760	Up	Yes	Fgf14	s	SD,WH	SD & WH
chr16	1141970	1233300	+	ORR1E:LTR:ERVL-MaLR	chr16:1145049	Up	Yes	.	i	WH	SD & WH
chr16	2561210	2607090	-	MTB_Rn:ERVL-MaLR:LTR,MTB_Rn:LTR:ERVL-MaLR	chr16:2570802	Up	No	Appl1	s	SD,WH	SD & WH
chr16	3026210	3043040	-	MTB_Rn-int:LTR:ERVL-MaLR	chr16:3041505	Up	Yes	Arhgef3	as	WH	SD & WH
chr16	3026550	3043000	-	MTB_Rn-int:ERVL-MaLR:LTR,MTB_Rn:ERVL-MaLR:LTR	chr16:3041094,chr16:3041505	Up	Yes	Arhgef3	as	SD	SD & WH
chr16	3370100	3382780	-	ORR1F:LTR:ERVL-MaLR	chr16:3380608	Up	Yes	Erc2	as	WH	SD & WH
chr16	3756950	3766340	-	MTE2b:ERVL-MaLR:LTR,MTE2b:LTR:ERVL-MaLR	chr16:3764770	Up	Yes	Duxbl1	s	SD,WH	SD & WH
chr16	3805100	3807060	-	RNLTR2c:ERVK:LTR,RNLTR2c:LTR:ERVK	chr16:3810630	Up	No	.	i	SD,WH	SD & WH
chr16	4979790	4982240	+	MLT1A0:ERVL-MaLR:LTR	chr16:4979925	Up	Yes	Cacna2d3	as	SD	SD & WH
chr16	5987300	6015320	-	ORR1C1:ERVL-MaLR:LTR	chr16:6015048	Up	Yes	.	i	SD	SD & WH
chr16	7088920	7097470	+	RMER6A:ERVK:LTR	chr16:7088390	UpEdge	Yes	Glt8d1	s	SD	SD & WH
chr16	7473490	7567200	-	MTC:ERVL-MaLR:LTR,MTC:LTR:ERVL-MaLR	chr16:7566880	Up	Yes	Sh3bp5	s	SD,WH	SD & WH
chr16	8725220	8726930	-	MLT1A1:ERVL-MaLR:LTR,MLT1A1:LTR:ERVL-MaLR	chr16:8726071	UpEdge	Yes	.	i	SD,WH	SD & WH
chr16	14737100	14768100	-	ORR1C1-int:LTR:ERVL-MaLR	chr16:14765909	Up	Yes	.	i	WH	SD & WH
chr16	15313700	15347000	+	RMER3:ERVK:LTR,RMER3:LTR:ERVK	chr16:15313576	Up	Yes	.	i	SD,WH	SD & WH
chr16	18651800	18668000	+	ORR1A4-int:ERVL-MaLR:LTR,ORR1A4-int:LTR:ERVL-MaLR	chr16:18651329	UpEdge	Yes	Dydc1	s	SD,WH	SD & WH
chr16	19934800	19938100	+	MT2B1:ERVL:LTR	chr16:19934901	Up	Yes	.	i	SD	SD & WH
chr16	20191900	20195200	+	MTB_Rn:LTR:ERVL-MaLR	chr16:20191685	Up	Yes	.	i	WH	SD & WH
chr16	20396300	20414700	+	RMER6A:ERVK:LTR,RMER6A:LTR:ERVK	chr16:20409818	Up;UpEdge	Yes	Mast3	s	SD,WH	SD & WH
chr16	21177700	21263900	+	BGLII_Rat:ERVK:LTR,BGLII_Rat:LTR:ERVK	chr16:21219380	Up	Yes	Gatad2a	s	SD,WH	SD & WH
chr16	21470400	21487200	-	RMER19B:ERVK:LTR,RMER19B:LTR:ERVK	chr16:21486404	Up	Yes	Zfp964	s	SD,WH	SD & WH
chr16	22591300	22597100	+	MTB_Rn:ERVL-MaLR:LTR	chr16:22591100	UpEdge	Yes	.	i	SD	SD & WH
chr16	26823300	26852000	+	RLTR19:ERVK:LTR,RLTR19:LTR:ERVK	chr16:26848559	Up;UpEdge	Yes	Klhl2	s	SD,WH	SD & WH
chr16	32448300	32520700	+	MLT1D:ERVL-MaLR:LTR	chr16:32467774	Up	No	AABR07025301.1; Hpf1; Clcn3	c	SD	SD & WH
chr16	34523400	34528600	+	RNLTR2e:LTR:ERVK	chr16:34523027	UpEdge	Yes	.	i	WH	SD & WH
chr16	47722000	47724400	+	MTC:LTR:ERVL-MaLR	chr16:47702844	Up	Yes	Ing2	s	WH	SD & WH
chr16	48342400	48387700	-	MTB_Rn:LTR:ERVL-MaLR	chr16:48542258	Up	Yes	Enpp6	s	WH	SD & WH
chr16	48387000	48388500	+	MTC:ERVL-MaLR:LTR	chr16:48386817	UpEdge	Yes	Enpp6	as	SD	SD & WH
chr16	48895200	48921300	-	MTB_Rn:ERVL-MaLR:LTR	chr16:48914426	Up	No	Cenpu; Primpol	c	SD	SD & WH
chr16	49884900	49891900	+	RLTR10_Rat:LTR:ERVK	chr16:49884634	UpEdge	Yes	.	i	WH	SD & WH
chr16	51094900	51107100	+	MTB_Rn:ERVL-MaLR:LTR	chr16:51094710	Up	Yes	.	i	SD	SD & WH
chr16	56853400	56869600	-	RMER6A:ERVK:LTR,RMER6A:LTR:ERVK	chr16:56869243	Up	Yes	Msr1	s	SD,WH	WH
chr16	59158500	59184600	-	MTB_Rn:ERVL-MaLR:LTR,MTB_Rn:LTR:ERVL-MaLR	chr16:59184260	Up	Yes	Dlc1	as	SD,WH	SD & WH
chr16	59304200	59312900	+	MTB_Rn:ERVL-MaLR:LTR,MTB_Rn:LTR:ERVL-MaLR	chr16:59306525	Up	Yes	.	i	SD,WH	SD & WH
chr16	59836300	59907100	+	MTB_Rn:ERVL-MaLR:LTR	chr16:59836157	Up	Yes	5S_rRNA	s	SD	SD & WH
chr16	61628100	61639300	+	ORR1D2:LTR:ERVL-MaLR	chr16:61628033	UpEdge	Yes	.	i	WH	SD & WH
chr16	62114300	62164300	-	MTB_Rn-int:ERVL-MaLR:LTR	chr16:62173358	Up	Yes	Smim18; Gtf2e2	c	SD	SD & WH
chr16	65014000	65015700	-	ORR1A_Rn:ERVL-MaLR:LTR	chr16:65015424	Up	Yes	.	i	SD	SD & WH
chr16	65501900	65529900	-	MTB:ERVL-MaLR:LTR	chr16:65529609	Up	Yes	AABR07026144.1	as	SD	WH
chr16	66220100	66503900	-	MTB_Rn:ERVL-MaLR:LTR,MTB_Rn:LTR:ERVL-MaLR	chr16:66503620	Up	Yes	LOC689479; LOC681180	as	SD,WH	SD & WH
chr16	67068800	67070500	-	MTB:ERVL-MaLR:LTR,MTB:LTR:ERVL-MaLR	chr16:67070272	Up	Yes	.	i	SD,WH	SD & WH
chr16	69274100	69348400	+	MTD:ERVL-MaLR:LTR,MTD:LTR:ERVL-MaLR	chr16:69274682	Up	Yes	AABR07026240.1;AABR07026240.1; AABR07026241.1	c	SD,WH	SD & WH
chr16	69409300	69423000	+	MTB_Rn:ERVL-MaLR:LTR,MTB_Rn:LTR:ERVL-MaLR	chr16:69409107	Up	Yes	.	i	SD,WH	SD & WH
chr16	71905400	71999100	+	MTD:ERVL-MaLR:LTR,MTD:LTR:ERVL-MaLR	chr16:71905316	Up	Yes	Adam32	s	SD,WH	SD & WH
chr16	72159600	72203000	+	MTB_Rn:ERVL-MaLR:LTR,MTB_Rn:LTR:ERVL-MaLR	chr16:72159423	Up	Yes	Adam18	s	SD,WH	SD & WH
chr16	72762600	73070500	-	MTC:ERVL-MaLR:LTR,MTC:LTR:ERVL-MaLR	chr16:73070122	Up	Yes	AABR07026342.1; Zmat4	s	SD,WH	SD & WH
chr16	73273200	73286700	-	MTC:ERVL-MaLR:LTR	chr16:73286379	Up	Yes	.	i	SD	SD & WH
chr16	73273200	73286700	-	MTC-int:LTR:ERVL-MaLR,MTC:LTR:ERVL-MaLR	chr16:73286379,chr16:73318752	Up	Yes	.	i	WH	SD & WH
chr16	73296900	73319400	-	MTC-int:ERVL-MaLR:LTR,MTC-int:LTR:ERVL-MaLR	chr16:73318752	Up	Yes	.	i	SD,WH	SD & WH
chr16	74334400	74338400	+	MTC:ERVL-MaLR:LTR	chr16:74334396	Up	Yes	Slc20a2	as	SD	SD & WH
chr16	74840100	74851800	+	MTD:ERVL-MaLR:LTR,MTD:LTR:ERVL-MaLR	chr16:74839925	Up;UpEdge	Yes	Nek5	s	SD,WH	SD & WH
chr16	74877300	74936300	+	ORR1A4-int:LTR:ERVL-MaLR	chr16:74877043	Up	Yes	Atp7b	s	WH	SD & WH
chr16	75770000	75800400	-	MTC-int:ERVL-MaLR:LTR	chr16:75799406	Up	Yes	.	i	SD	SD & WH
chr16	79518400	79580200	-	ORR1B1:ERVL-MaLR:LTR,ORR1B1:LTR:ERVL-MaLR	chr16:79579904	Up	Yes	AABR07026503.1	s	SD,WH	SD & WH
chr16	80811300	80814500	+	MTB_Rn:ERVL-MaLR:LTR,MTB_Rn:LTR:ERVL-MaLR	chr16:80811082	UpEdge	Yes	.	i	SD,WH	SD & WH
chr16	81133600	81168600	+	MTC-int:ERVL-MaLR:LTR,MTC-int:LTR:ERVL-MaLR	chr16:81133925	Up	Yes	Atp4b;Atp4b; Grk1	c	SD,WH	SD & WH
chr16	81213400	81234500	-	MTC-int:ERVL-MaLR:LTR	chr16:81234084	Up	Yes	Gas6	s	SD	SD & WH
chr16	83686700	83710500	+	MTC:ERVL-MaLR:LTR	chr16:83686526	Up	Yes	.	i	SD	SD & WH
chr16	83689600	83695900	-	ORR1B2:LTR:ERVL-MaLR	chr16:83695711	Up	Yes	.	i	WH	SD & WH
chr16	83865500	83870900	+	MTE2a:ERVL-MaLR:LTR,MTE2a:LTR:ERVL-MaLR	chr16:83865431	Up;UpEdge	Yes	.	i	SD,WH	SD & WH
chr16	83913800	83922700	+	MTB_Rn:LTR:ERVL-MaLR	chr16:83920564	Up	Yes	.	i	WH	.
chr16	84050200	84054300	+	MTB_Rn:LTR:ERVL-MaLR	chr16:84049993	UpEdge	Yes	.	i	WH	SD & WH
chr16	84728400	84733600	+	LTR81:Gypsy:LTR,LTR81:LTR:Gypsy	chr16:84728447	Up;UpEdge	Yes	Myo16	as	SD,WH	SD & WH
chr16	85839000	85859300	-	MTB_Rn:ERVL-MaLR:LTR,MTB_Rn:LTR:ERVL-MaLR	chr16:85859044	Up	Yes	.	i	SD,WH	SD & WH
chr16	86368000	86374500	-	MTB_Rn:ERVL-MaLR:LTR,MTB_Rn:LTR:ERVL-MaLR	chr16:86372297	Up	Yes	.	i	SD,WH	SD & WH
chr16	86569900	86574700	+	ORR1A4-int:LTR:ERVL-MaLR	chr16:86569406	UpEdge	Yes	.	i	WH	SD & WH
chr16	86889900	86896100	+	MTC:ERVL-MaLR:LTR	chr16:86889710	UpEdge	Yes	.	i	SD	SD & WH
chr16	87216700	87248100	+	MTB_Rn:ERVL-MaLR:LTR,MTB_Rn:LTR:ERVL-MaLR	chr16:87216536	Up	Yes	.	i	SD,WH	SD & WH
chr16	89797200	89864400	+	MTB_Rn:LTR:ERVL-MaLR	chr16:89797050	UpEdge	Yes	.	i	WH	SD & WH
chr17	443738	448973	+	RMER19B:ERVK:LTR,RMER19B:LTR:ERVK	chr17:443280	Up	Yes	AABR07026778.1	s	SD,WH	SD & WH
chr17	932701	937425	+	MTD:LTR:ERVL-MaLR	chr17:932881	Up	Yes	Fancc	as	WH	SD & WH
chr17	1104640	1140100	-	RLTR20B1:ERVK:LTR,RLTR20B1:LTR:ERVK	chr17:1139691	Up	Yes	.	i	SD,WH	SD & WH
chr17	5078520	5109940	-	RMER19B:ERVK:LTR,RMER19B:LTR:ERVK	chr17:5109478	Up	Yes	.	i	SD,WH	SD & WH
chr17	5172770	5181220	+	ORR1B2:ERVL-MaLR:LTR,ORR1B2:LTR:ERVL-MaLR	chr17:5172698	Up	Yes	.	i	SD,WH	SD & WH
chr17	5287640	5301210	-	MTC:ERVL-MaLR:LTR	chr17:5300987	Up	Yes	Isca1	as	SD	SD & WH
chr17	6525340	6540910	-	MTB:ERVL-MaLR:LTR	chr17:6540690	Up	Yes	.	i	SD	SD & WH
chr17	6611350	6625510	-	RLTR11B:ERVK:LTR,RLTR11B:LTR:ERVK	chr17:6625285	Up	Yes	.	i	SD,WH	SD & WH
chr17	6889170	6892670	+	ORR1D1:ERVL-MaLR:LTR,ORR1D1:LTR:ERVL-MaLR	chr17:6888889	Up	Yes	Idnk	as	SD,WH	SD & WH
chr17	7013440	7019230	-	MTC:ERVL-MaLR:LTR,MTC:LTR:ERVL-MaLR	chr17:7018667	Up	Yes	Klhl3	as	SD,WH	SD & WH
chr17	8020690	8050560	+	MTC:ERVL-MaLR:LTR,MTC:LTR:ERVL-MaLR	chr17:8020466	Up	Yes	.	i	SD,WH	SD & WH
chr17	8060170	8073030	-	RMER19B:ERVK:LTR,RMER19B:LTR:ERVK	chr17:8072147	Up	Yes	.	i	SD,WH	SD & WH
chr17	8502530	8504680	-	RNLTR4b:ERVK:LTR	chr17:8505290	Up	Yes	.	i	SD	WH
chr17	9042680	9106820	-	ORR1D2:ERVL-MaLR:LTR,ORR1D2:LTR:ERVL-MaLR	chr17:9105757	Up	Yes	U6	as	SD,WH	SD & WH
chr17	9550170	9584210	-	MTB:ERVL-MaLR:LTR,MTB:LTR:ERVL-MaLR	chr17:9583924	Up	Yes	Tmed9;Tmed9; B4galt7	s	SD,WH	SD & WH
chr17	9808430	9823400	-	ORR1D1:ERVL-MaLR:LTR	chr17:9822973	Up	Yes	Lman2	as	SD	SD & WH
chr17	9838820	9953660	-	RMER4A:ERVK:LTR,RMER4A:LTR:ERVK	chr17:9892259	Up	No	Nsd1;Rab24; Nsd1	c	SD,WH	SD & WH
chr17	10646200	10671200	-	MTB_Rn:ERVL-MaLR:LTR,MTB_Rn:LTR:ERVL-MaLR	chr17:10670988	Up	Yes	AABR07027010.2; AABR07027010.1	c	SD,WH	SD & WH
chr17	11632800	11643200	-	MTB_Rn:ERVL-MaLR:LTR,MTB_Rn:LTR:ERVL-MaLR	chr17:11642936	Up	Yes	.	i	SD,WH	SD & WH
chr17	11746200	11775500	+	MTD:LTR:ERVL-MaLR	chr17:11746015	UpEdge	Yes	.	i	WH	SD & WH
chr17	12151600	12158800	+	MT2B1:ERVL:LTR,MT2B1:LTR:ERVL	chr17:12151513	Up	Yes	.	i	SD,WH	SD & WH
chr17	12737100	12763200	+	MTE2a:ERVL-MaLR:LTR,MTE2a:LTR:ERVL-MaLR	chr17:12737197	Up;UpEdge	Yes	Diras2	s	SD,WH	SD & WH
chr17	13038200	13042100	-	ORR1E:ERVL-MaLR:LTR	chr17:13039207	UpEdge	Yes	.	i	SD	SD & WH
chr17	13770100	13792300	+	RLTR19-int:LTR:ERVK,RMER17C-int:LTR:ERVK	chr17:13768442,chr17:13769813	Up	Yes	Shc3	s	WH	SD & WH
chr17	13770100	13791600	+	RLTR19-int:ERVK:LTR	chr17:13769813	Up	Yes	Shc3	s	SD	SD & WH
chr17	13943700	13951900	+	RMER3B:ERVK:LTR	chr17:13943575	Up	Yes	.	i	SD	SD & WH
chr17	14190600	14195700	+	MTC:ERVL-MaLR:LTR	chr17:14190386	UpEdge	Yes	.	i	SD	WH
chr17	14351700	14351800	-	RNLTR4-int:LTR:ERVK	chr17:14488885	Up	No	.	i	WH	SD & WH
chr17	15057600	15085900	+	ORR1A4-int:ERVL-MaLR:LTR,ORR1A4-int:LTR:ERVL-MaLR	chr17:15056778	Up	Yes	Fbxw17	as	SD,WH	SD & WH
chr17	16082800	16104800	+	RMER6A:ERVK:LTR,RMER6A:LTR:ERVK	chr17:16082550	Up;UpEdge	Yes	.	i	SD,WH	SD & WH
chr17	16317200	16320200	+	MTE2a:LTR:ERVL-MaLR	chr17:16317182	Up;UpEdge	Yes	.	i	WH	SD & WH
chr17	16398900	16420600	+	MTC:ERVL-MaLR:LTR	chr17:16398669	Up	Yes	Mirlet7a1; Mirlet7f1; Mirlet7d	c	SD	SD & WH
chr17	16443400	16476800	+	MTC:ERVL-MaLR:LTR,MTC:LTR:ERVL-MaLR	chr17:16454593	Up	Yes	Zfp169	s	SD,WH	SD & WH
chr17	16553600	16580900	+	MTC:ERVL-MaLR:LTR,MTC:LTR:ERVL-MaLR	chr17:16553644	UpEdge	Yes	.	i	SD,WH	SD & WH
chr17	17305500	17505800	-	MTC:ERVL-MaLR:LTR	chr17:17505472	Up	Yes	7SK	as	SD	SD & WH
chr17	17950200	17986600	+	ORR1A_Rn:ERVL-MaLR:LTR	chr17:17950139	Up	Yes	Dek	s	SD	SD & WH
chr17	18048200	18064900	-	RMER19B:ERVK:LTR,RMER19B:LTR:ERVK	chr17:18064378	Up	Yes	Nhlrc1	as	SD,WH	SD & WH
chr17	18625900	18710700	+	MTB_Rn:ERVL-MaLR:LTR	chr17:18625760	UpEdge	Yes	LOC102554666; Rbm24	as	SD	SD & WH
chr17	18626000	18710700	+	MTB_Rn-int:LTR:ERVL-MaLR,MTB_Rn:LTR:ERVL-MaLR	chr17:18625760,chr17:18626170	Up;UpEdge	Yes	LOC102554666; Rbm24	as	WH	SD & WH
chr17	18706600	18706800	+	MTB_Rn-int:LTR:ERVL-MaLR	chr17:18626170	Up	Yes	.	i	WH	SD & WH
chr17	18864900	18889700	+	MTB:ERVL-MaLR:LTR	chr17:18869492	Up	Yes	AABR07027190.1; AABR07027190.2	s	SD	SD & WH
chr17	18870000	18889600	+	MTB:LTR:ERVL-MaLR,MTB_Rn-int:LTR:ERVL-MaLR	chr17:18626170,chr17:18869492	Up	Yes	AABR07027190.2	s	WH	SD & WH
chr17	19715100	19747600	-	ORR1B1:ERVL-MaLR:LTR,ORR1B1:LTR:ERVL-MaLR	chr17:19747251	Up	Yes	.	i	SD,WH	SD & WH
chr17	19830100	19833200	-	MLT1H1:LTR:ERVL-MaLR	chr17:19830414	UpEdge	Yes	.	i	WH	SD & WH
chr17	21979600	22007800	-	MT2B1:ERVL:LTR	chr17:22007489	Up	Yes	AABR07027267.1	as	SD	SD & WH
chr17	22600600	22618800	-	MTB:ERVL-MaLR:LTR	chr17:22618644	Up	Yes	.	i	SD	SD & WH
chr17	22675400	22707100	-	MTD:ERVL-MaLR:LTR,MTD:LTR:ERVL-MaLR	chr17:22680779	Up	Yes	Adtrp; LOC100362172	c	SD,WH	SD & WH
chr17	22679200	22709300	-	MTB_Rn:ERVL-MaLR:LTR,MTB_Rn:LTR:ERVL-MaLR	chr17:22709094	Up	Yes	Adtrp	as	SD,WH	SD & WH
chr17	23818300	23924500	-	RLTR12A:LTR:ERVK	chr17:23962389	Up	Yes	Gfod1	s	WH	SD & WH
chr17	24021100	24103500	-	MTB_Rn:ERVL-MaLR:LTR,MTB_Rn:LTR:ERVL-MaLR	chr17:24073295	Up	No	U6; Ranbp9	s	SD,WH	SD & WH
chr17	24364500	24369500	-	RLTR10_Rat:ERVK:LTR	chr17:24369308	Up	Yes	.	i	SD	SD & WH
chr17	26522300	26528200	-	RNLTR4a:LTR:ERVK	chr17:26527835	Up	Yes	.	i	WH	SD & WH
chr17	33327200	33370100	-	MTE2b:ERVL-MaLR:LTR,MTE2b:LTR:ERVL-MaLR	chr17:33369909	Up	Yes	.	i	SD,WH	SD & WH
chr17	33947500	33966700	-	ORR1A3:ERVL-MaLR:LTR,ORR1A3:LTR:ERVL-MaLR	chr17:33966342	Up	Yes	Foxc1	s	SD,WH	SD & WH
chr17	35217100	35251900	+	MTB_Rn:LTR:ERVL-MaLR	chr17:35216942	UpEdge	Yes	.	i	WH	SD & WH
chr17	37941000	38145600	+	MTC:ERVL-MaLR:LTR,MTC:LTR:ERVL-MaLR	chr17:37940854	Up	Yes	.	i	SD,WH	SD & WH
chr17	43631200	43632800	+	MTB_Rn:ERVL-MaLR:LTR	chr17:43631029	Up	Yes	Hist1h2ah; AC130391.2	c	SD	SD & WH
chr17	45293900	45324900	-	MTB-int:ERVL-MaLR:LTR,MTB:ERVL-MaLR:LTR,MTB-int:LTR:ERVL-MaLR,MTB:LTR:ERVL-MaLR	chr17:45323764,chr17:45324640	Up	Yes	.	i	SD,WH	SD & WH
chr17	51709500	51732800	-	MTB_Rn-int:ERVL-MaLR:LTR,MTB_Rn-int:LTR:ERVL-MaLR	chr17:51731526	Up	Yes	.	i	SD,WH	SD & WH
chr17	52865900	52903000	-	MTB_Rn:ERVL-MaLR:LTR	chr17:52902746	Up	Yes	.	i	SD	SD & WH
chr17	54484400	54498600	+	MTD:ERVL-MaLR:LTR,MTD:LTR:ERVL-MaLR	chr17:54484577	Up	Yes	AABR07028039.1	s	SD,WH	SD & WH
chr17	57206800	57384100	+	MTB_Rn:ERVL-MaLR:LTR,MTB_Rn:LTR:ERVL-MaLR	chr17:57207181	Up	Yes	Epc1	as	SD,WH	SD & WH
chr17	58145700	58195900	+	MTB:LTR:ERVL-MaLR	chr17:58145714	Up	Yes	Adarb2	as	WH	SD & WH
chr17	58163100	58164200	+	ORR1E:ERVL-MaLR:LTR	chr17:58162993	UpEdge	Yes	Adarb2	as	SD	SD & WH
chr17	58265800	58292800	+	MTB_Rn:ERVL-MaLR:LTR,MTB_Rn:LTR:ERVL-MaLR	chr17:58265653	UpEdge	Yes	Adarb2	as	SD,WH	SD & WH
chr17	60036100	60249900	+	MTB_Rn:ERVL-MaLR:LTR,MTB_Rn:LTR:ERVL-MaLR	chr17:60082218	Up	Yes	Mpp7	s	SD,WH	.
chr17	60058800	60252700	+	MTB_Rn-int:ERVL-MaLR:LTR,MTB_Rn:ERVL-MaLR:LTR	chr17:60082218,chr17:60082603	Up	Yes	Mpp7	s	SD	SD & WH
chr17	60289400	60474000	+	MTE2a:ERVL-MaLR:LTR,MTE2a:LTR:ERVL-MaLR	chr17:60289320	Up	Yes	7SK; Armc4;Armc4	c	SD,WH	SD & WH
chr17	63332800	63335800	+	MTC:ERVL-MaLR:LTR,MTC:LTR:ERVL-MaLR	chr17:63332600	Up	Yes	.	i	SD,WH	SD & WH
chr17	67174500	67197400	-	MTB-int:LTR:ERVL-MaLR	chr17:67196782	Up	Yes	.	i	WH	SD & WH
chr17	69184600	69210100	-	MTB_Rn:ERVL-MaLR:LTR,MTB_Rn:LTR:ERVL-MaLR	chr17:69209863	Up	Yes	U6	as	SD,WH	SD & WH
chr17	69835400	69867200	-	MLTR14:ERV1:LTR	chr17:69866991	Up	Yes	Akr1cl	s	SD	SD & WH
chr17	70528900	70537700	+	MTB_Rn:ERVL-MaLR:LTR,MTB_Rn:LTR:ERVL-MaLR	chr17:70529595	Up	Yes	Il2ra	as	SD,WH	SD & WH
chr17	71156000	71162100	-	MTC:ERVL-MaLR:LTR,MTC:LTR:ERVL-MaLR	chr17:71161923	Up	Yes	AABR07028465.1	s	SD,WH	SD & WH
chr17	73451200	73478300	-	ORR1C2-int:ERVL-MaLR:LTR,ORR1C2-int:LTR:ERVL-MaLR	chr17:73477657	Up	Yes	.	i	SD,WH	SD & WH
chr17	76175600	76219000	-	ORR1A3-int:ERVL-MaLR:LTR	chr17:76217712	Up	Yes	Upf2	s	SD	SD & WH
chr17	76409800	76411300	-	MTB_Rn:ERVL-MaLR:LTR	chr17:76412465	Up	No	Nudt5; Cdc123	c	SD	SD & WH
chr17	79182400	79194300	+	RNLTR14:ERVK:LTR,RNLTR14:LTR:ERVK	chr17:79182393	Up;UpEdge	Yes	.	i	SD,WH	SD & WH
chr17	80584700	80781000	-	MTD:ERVL-MaLR:LTR	chr17:80780613	Up	Yes	Cubn	s	SD	SD & WH
chr17	81572200	81620100	+	RLTR10_Rat:ERVK:LTR	chr17:81571909	UpEdge	Yes	.	i	SD	SD & WH
chr17	83680100	83702800	+	RNLTR17:ERV1:LTR,RNLTR17:LTR:ERV1	chr17:83679640	UpEdge	Yes	.	i	SD,WH	SD & WH
chr17	86963200	86973900	-	RMER19C:LTR:ERVK	chr17:86973505	Up	Yes	.	i	WH	SD & WH
chr18	797860	815237	+	RNERV19-int:ERV1:LTR,RNERV19-int:LTR:ERV1	chr18:797767	Up	Yes	.	i	SD,WH	SD & WH
chr18	1883240	1904980	+	MTC:ERVL-MaLR:LTR,MTC:LTR:ERVL-MaLR	chr18:1883132	Up	Yes	Abhd3	as	SD,WH	SD & WH
chr18	2385370	2398650	-	RMER19A:ERVK:LTR	chr18:2398124	Up	Yes	.	i	SD	SD & WH
chr18	2856050	3082410	-	MTB:ERVL-MaLR:LTR	chr18:3081940	Up	Yes	AABR07031166.1; AABR07031168.1	s	SD	SD & WH
chr18	3527250	3528360	+	RLTR16:LTR:ERVK	chr18:3524356	Up	No	Tmem241	as	WH	SD & WH
chr18	4096120	4294230	-	MTB_Rn:ERVL-MaLR:LTR,MTB_Rn:LTR:ERVL-MaLR	chr18:4136170	Up	Yes	Osbpl1a	s	SD,WH	SD & WH
chr18	4906630	4908270	-	ORR1B2:ERVL-MaLR:LTR	chr18:4908038	Up	Yes	.	i	SD	SD & WH
chr18	5701610	5721090	-	MTEa:LTR:ERVL-MaLR	chr18:5703048	UpEdge	Yes	.	i	WH	SD & WH
chr18	5883410	5971130	-	MTC:ERVL-MaLR:LTR,MTC:LTR:ERVL-MaLR	chr18:5970883	Up	Yes	AABR07031253.1	s	SD,WH	SD & WH
chr18	11630000	11662200	-	RLTR10_Rat:ERVK:LTR,RLTR10_Rat:LTR:ERVK	chr18:11662015	Up	Yes	5S_rRNA	as	SD,WH	SD & WH
chr18	15298200	15374800	+	MTB-int:ERVL-MaLR:LTR,MTB:ERVL-MaLR:LTR,MTB-int:LTR:ERVL-MaLR,MTB:LTR:ERVL-MaLR	chr18:15313863,chr18:15315364	Up	Yes	AABR07031485.1; U1; Trappc8	s	SD,WH	.
chr18	23306900	23511400	+	MTB_Rn:ERVL-MaLR:LTR,MTB_Rn:LTR:ERVL-MaLR	chr18:23306839	Up	Yes	.	i	SD,WH	SD & WH
chr18	25426600	25431900	-	MTB_Rn:ERVL-MaLR:LTR	chr18:25431652	Up	Yes	.	i	SD	WH
chr18	27189500	27207100	+	MT2B1:ERVL:LTR,MT2B1:LTR:ERVL	chr18:27189816	Up	Yes	AABR07031691.1; Pkd2l2	c	SD,WH	SD & WH
chr18	28302500	28309300	+	MTD:ERVL-MaLR:LTR,MTD:LTR:ERVL-MaLR	chr18:28302482	UpEdge	Yes	.	i	SD,WH	SD & WH
chr18	30782300	30787900	-	MTB_Rn:ERVL-MaLR:LTR	chr18:30787749	Up	Yes	.	i	SD	SD & WH
chr18	31479100	31490900	-	MTC:ERVL-MaLR:LTR,MTC:LTR:ERVL-MaLR	chr18:31490439	Up	Yes	Gnpda1	s	SD,WH	SD & WH
chr18	31700700	31710400	-	MT2A:ERVL:LTR,MT2A:LTR:ERVL	chr18:31709935	Up	Yes	.	i	SD,WH	SD & WH
chr18	32700100	32723500	-	MTD:ERVL-MaLR:LTR,MTD:LTR:ERVL-MaLR	chr18:32723239	Up	Yes	.	i	SD,WH	SD & WH
chr18	41982500	41997900	+	MTB:ERVL-MaLR:LTR,MTB:LTR:ERVL-MaLR	chr18:41982334	Up	Yes	.	i	SD,WH	SD & WH
chr18	49077800	49080600	-	MTB_Rn:ERVL-MaLR:LTR,MTB_Rn:LTR:ERVL-MaLR	chr18:49080444	Up	Yes	.	i	SD,WH	SD & WH
chr18	49240900	49250400	+	RLTR16:ERVK:LTR,RLTR16:LTR:ERVK	chr18:49240489	Up;UpEdge	Yes	.	i	SD,WH	SD & WH
chr18	49368200	49374000	-	MTB:ERVL-MaLR:LTR,MTB:LTR:ERVL-MaLR	chr18:49373717	Up	Yes	.	i	SD,WH	SD & WH
chr18	52838800	52846800	-	MTC:ERVL-MaLR:LTR,MTC:LTR:ERVL-MaLR	chr18:52845489	Up	Yes	.	i	SD,WH	SD & WH
chr18	53551400	53567900	+	MTB:ERVL-MaLR:LTR,MTB:LTR:ERVL-MaLR	chr18:53551274	Up	Yes	.	i	SD,WH	SD & WH
chr18	56440900	56458200	+	RNLTR4a:ERVK:LTR,RNLTR4a:LTR:ERVK	chr18:56440801	Up;UpEdge	Yes	Csf1r	s	SD,WH	SD & WH
chr18	57620600	57635800	-	MTC:ERVL-MaLR:LTR,MTC:LTR:ERVL-MaLR	chr18:57635569	Up	Yes	.	i	SD,WH	SD & WH
chr18	58237800	58253300	+	RMER4B:LTR:ERVK	chr18:58237748	Up	Yes	.	i	WH	SD & WH
chr18	60342000	60343400	+	RLTR11A:ERVK:LTR,RLTR11A:LTR:ERVK	chr18:60341779	Up	Yes	.	i	SD,WH	SD & WH
chr18	61607500	61610100	+	MTB_Rn:ERVL-MaLR:LTR	chr18:61607047	Up	No	.	i	SD	SD & WH
chr18	62032800	62040600	+	MTB:ERVL-MaLR:LTR	chr18:62032644	Up	Yes	.	i	SD	SD & WH
chr18	63749900	64046900	+	MTD:ERVL-MaLR:LTR,MTD:LTR:ERVL-MaLR	chr18:63750095	Up	Yes	U4; RGD1562758; AABR07032393.1; Ldlrad4;U4; RGD1562758; AABR07032393.1; Ldlrad4; Fam210a	c	SD,WH	SD & WH
chr18	63749900	64040700	+	MTB:ERVL-MaLR:LTR,MTD:ERVL-MaLR:LTR	chr18:63750095,chr18:63983205	Up	Yes	U4; RGD1562758; AABR07032393.1; Ldlrad4	c	SD	SD & WH
chr18	64291800	64306200	+	MTB_Rn:ERVL-MaLR:LTR	chr18:64198261	Up	Yes	AABR07032407.1	s	SD	SD & WH
chr18	65609500	65623300	+	MTB_Rn:ERVL-MaLR:LTR,MTB_Rn:LTR:ERVL-MaLR	chr18:65609504	Up	Yes	Y_RNA	as	SD,WH	SD & WH
chr18	66815200	66862200	+	RMER3D1:ERVK:LTR,RMER3D1:LTR:ERVK	chr18:66815064	Up	Yes	Dcc	as	SD,WH	SD & WH
chr18	69357800	69372700	+	MTB_Rn:ERVL-MaLR:LTR	chr18:69357599	UpEdge	Yes	.	i	SD	SD & WH
chr18	69605700	69642200	+	MTC:ERVL-MaLR:LTR,MTC:LTR:ERVL-MaLR	chr18:69605537	Up	Yes	Smad4	as	SD,WH	SD & WH
chr18	70996100	71312800	+	MTB_Rn:ERVL-MaLR:LTR,MTB_Rn:LTR:ERVL-MaLR	chr18:71032030	Up	Yes	U6; Dym	c	SD,WH	SD & WH
chr18	71825300	71834600	+	MTB_Rn-int:ERVL-MaLR:LTR,MTB_Rn:ERVL-MaLR:LTR	chr18:71824908,chr18:71826012	Up	Yes	Ctif	as	SD	SD & WH
chr18	71826200	71834600	+	MTB_Rn-int:ERVL-MaLR:LTR,MTB_Rn:ERVL-MaLR:LTR,MTB_Rn-int:LTR:ERVL-MaLR,MTB_Rn:LTR:ERVL-MaLR	chr18:71824504,chr18:71824908,chr18:71826012	Up	Yes	Ctif	as	SD,WH	SD & WH
chr18	72471800	72483500	-	MTC:ERVL-MaLR:LTR	chr18:72474340	Up	Yes	.	i	SD	SD & WH
chr18	75021400	75030900	-	ORR1B2:LTR:ERVL-MaLR	chr18:75030585	Up	Yes	.	i	WH	SD & WH
chr18	75667400	75671500	-	MTE2b:LTR:ERVL-MaLR	chr18:75671445	Up	Yes	.	i	WH	SD & WH
chr18	75991100	75998800	-	MTB:ERVL-MaLR:LTR	chr18:75998648	Up	Yes	.	i	SD	SD & WH
chr18	79107100	79126000	-	MT2B1:ERVL:LTR,MT2B1:LTR:ERVL	chr18:79124921	Up	Yes	.	i	SD,WH	SD & WH
chr18	80761600	80771700	+	RLTR12A:ERVK:LTR,RLTR12A:LTR:ERVK	chr18:80761268	UpEdge	Yes	.	i	SD,WH	SD & WH
chr18	81595400	81597100	+	MT2B1:ERVL:LTR,MT2B1:LTR:ERVL	chr18:81595221	Up	Yes	.	i	SD,WH	SD & WH
chr18	81598500	81608200	-	MTEb:ERVL-MaLR:LTR,MTEb:LTR:ERVL-MaLR	chr18:81606033	Up	Yes	.	i	SD,WH	SD & WH
chr18	81812400	81882600	+	RNLTR7a:ERV1:LTR,RNLTR7a:LTR:ERV1	chr18:81812523	Up	Yes	Fbxo15	s	SD,WH	SD & WH
chr18	83105200	83106400	-	MTB:ERVL-MaLR:LTR	chr18:83106238	Up	Yes	.	i	SD	SD & WH
chr18	84368100	84391400	+	RLTR10_Rat:ERVK:LTR,RLTR10_Rat:LTR:ERVK	chr18:84368094	Up;UpEdge	Yes	.	i	SD,WH	SD & WH
chr18	84789400	84812000	+	MTB:ERVL-MaLR:LTR	chr18:84789316	UpEdge	Yes	.	i	SD	SD & WH
chr18	85762100	85813300	-	MTC:ERVL-MaLR:LTR,MTC:LTR:ERVL-MaLR	chr18:85813077	Up	Yes	.	i	SD,WH	SD & WH
chr18	85922900	85939600	+	MT2A:ERVL:LTR,MT2A:LTR:ERVL	chr18:85922825	UpEdge	Yes	.	i	SD,WH	SD & WH
chr19	1162240	1337030	+	RLTR20B3:ERVK:LTR,RLTR20B3:LTR:ERVK	chr19:1324972	Up	Yes	.	i	SD,WH	SD & WH
chr19	2339460	2342700	+	RMER19A:LTR:ERVK	chr19:2339282	Up	Yes	.	i	WH	SD & WH
chr19	10138500	10142300	+	MTC:ERVL-MaLR:LTR	chr19:10138349	Up	Yes	Tepp	as	SD	SD & WH
chr19	11451300	11467500	+	MTB_Rn:ERVL-MaLR:LTR	chr19:11460609	Up	No	Ogfod1; Nudt21	c	SD	SD & WH
chr19	11731900	11733100	+	MTB_Rn:ERVL-MaLR:LTR,MTB_Rn:LTR:ERVL-MaLR	chr19:11731753	UpEdge	Yes	AABR07042840.1	s	SD,WH	SD & WH
chr19	12481600	12877500	-	MTD:ERVL-MaLR:LTR,MTD:LTR:ERVL-MaLR	chr19:12877310	Up	Yes	SNORA19; AABR07042863.1; SNORA50; Large1	c	SD,WH	SD & WH
chr19	13477800	13546500	+	RNLTR4c:ERVK:LTR,RNLTR4c:LTR:ERVK	chr19:13477638	Up;UpEdge	Yes	.	i	SD,WH	SD & WH
chr19	15580300	15586600	+	RMER3B2_LTR:ERVK:LTR,RMER3B2_LTR:LTR:ERVK	chr19:15580194	Up	Yes	.	i	SD,WH	SD & WH
chr19	15756300	15763400	-	MTC-int:ERVL-MaLR:LTR,MTC-int:LTR:ERVL-MaLR	chr19:15762591	Up	Yes	.	i	SD,WH	SD & WH
chr19	16310300	16323800	-	MTB_Rn:ERVL-MaLR:LTR,MTB_Rn:LTR:ERVL-MaLR	chr19:16323584	Up	Yes	.	i	SD,WH	SD & WH
chr19	17115500	17207700	+	MT2B1:ERVL:LTR,MT2B1:LTR:ERVL	chr19:17183906	Up	Yes	Rpgrip1l	s	SD,WH	.
chr19	19307900	19311900	+	MTB_Rn:LTR:ERVL-MaLR	chr19:19307755	UpEdge	Yes	Cyld	as	WH	SD & WH
chr19	19382900	19404800	+	RMER10A:LTR:ERVL	chr19:19382929	UpEdge	Yes	Snx20	s	WH	SD & WH
chr19	20756100	20768400	-	MTD-int:ERVL-MaLR:LTR	chr19:20767743	Up	Yes	AABR07043100.1	s	SD	SD & WH
chr19	20961400	20963100	-	RLTR11D:LTR:ERVK	chr19:20962760	Up	Yes	.	i	WH	SD & WH
chr19	22076200	22115000	+	RLTR15:ERVK:LTR,RLTR15:LTR:ERVK	chr19:22076071	Up;UpEdge	Yes	Phkb	as	SD,WH	SD & WH
chr19	26969600	26974400	+	RLTR19B:LTR:ERVK	chr19:26970361	Up	Yes	.	i	WH	SD & WH
chr19	27534300	27546500	-	RMER21A:ERV1:LTR,RMER21A:LTR:ERV1	chr19:27546087	Up	Yes	Olr1666	s	SD,WH	SD & WH
chr19	29158800	29159400	-	RLTR19A:ERVK:LTR,RNLTR21B:ERV1:LTR	chr19:29161455,chr19:29162165	Up	No	AABR07043525.1	s	SD	SD & WH
chr19	30793700	30903700	+	RLTR15:ERVK:LTR,RLTR15:LTR:ERVK	chr19:30813206	Up	Yes	.; Gab1	c	SD,WH	SD & WH
chr19	32180000	32183100	+	MTB_Rn:ERVL-MaLR:LTR	chr19:32179899	Up	Yes	AC106702.1	as	SD	SD & WH
chr19	32632900	32647000	-	MLT1G:ERVL-MaLR:LTR,MLT1G:LTR:ERVL-MaLR	chr19:32646667	Up	Yes	.	i	SD,WH	SD & WH
chr19	34109500	34118300	+	RMER3B:ERVK:LTR,RMER3B:LTR:ERVK	chr19:34109486	Up;UpEdge	Yes	.	i	SD,WH	SD & WH
chr19	38465600	38470500	+	MTC:ERVL-MaLR:LTR	chr19:38465362	Up	Yes	Nfat5	as	SD	SD & WH
chr19	39272000	39333800	-	MTC:ERVL-MaLR:LTR,MTC:LTR:ERVL-MaLR	chr19:39333555	Up	Yes	AC124839.1; Terf2	s	SD,WH	SD & WH
chr19	41409200	41414900	-	MTC:ERVL-MaLR:LTR,MTC:LTR:ERVL-MaLR	chr19:41414703	Up	Yes	.	i	SD,WH	SD & WH
chr19	41988400	42009500	-	MTC:ERVL-MaLR:LTR,MTC:LTR:ERVL-MaLR	chr19:42009591	Up	Yes	Ist1; Pkd1l3;Pkd1l3	c	SD,WH	SD & WH
chr19	43906300	43909600	-	ORR1B2:ERVL-MaLR:LTR	chr19:43917667	Up	Yes	AC114198.1; Ctrb1	s	SD	SD & WH
chr19	46663700	46705900	-	RMER16C:ERVK:LTR,RMER16C:LTR:ERVK	chr19:46705758	Up	Yes	Vat1l	as	SD,WH	SD & WH
chr19	49001500	49010000	-	MTC-int:ERVL-MaLR:LTR,MTC-int:LTR:ERVL-MaLR	chr19:49008356	Up	Yes	.	i	SD,WH	SD & WH
chr19	49087100	49220200	-	MT2B1:ERVL:LTR	chr19:49220052	Up	Yes	Cdyl2	s	SD	SD & WH
chr19	49873400	50000300	+	MTB_Rn:ERVL-MaLR:LTR	chr19:49813521	Up	Yes	Cmip	s	SD	SD & WH
chr19	50151500	50204400	-	ORR1B1:ERVL-MaLR:LTR,ORR1B1:LTR:ERVL-MaLR	chr19:50203913	Up	Yes	Plcg2	as	SD,WH	SD & WH
chr19	50932500	51972100	+	MTB_Rn:ERVL-MaLR:LTR,MTB_Rn:LTR:ERVL-MaLR	chr19:51820227	Up	Yes	AABR07043986.1; AABR07043986.2; SNORA17; AABR07044001.1; Cdh13;AABR07044001.1; Cdh13	c	SD,WH	SD & WH
chr19	51952700	51983800	-	ORR1B2:ERVL-MaLR:LTR	chr19:51983571	Up	Yes	Cdh13	as	SD	SD & WH
chr19	52532200	52538800	+	ORR1A_Rn:ERVL-MaLR:LTR,ORR1A_Rn:LTR:ERVL-MaLR	chr19:52531959	UpEdge	Yes	Klhl36	s	SD,WH	SD & WH
chr19	52711200	52715500	+	MTC-int:LTR:ERVL-MaLR	chr19:52711151	Up	Yes	.	i	WH	SD & WH
chr19	52905500	52914400	-	MTC:ERVL-MaLR:LTR,ORR1B1:ERVL-MaLR:LTR,MTC:LTR:ERVL-MaLR,ORR1B1:LTR:ERVL-MaLR	chr19:52913047,chr19:52914045	Up	Yes	.	i	SD,WH	SD & WH
chr19	53035400	53038400	+	MTB_Rn:ERVL-MaLR:LTR	chr19:53035267	Up	Yes	.	i	SD	SD & WH
chr19	54612100	54652500	-	MTD:ERVL-MaLR:LTR	chr19:54647136	Up	Yes	Mir3564; Klhdc4; Jph3	c	SD	SD & WH
chr19	55034200	55038600	+	RMER4A:ERVK:LTR	chr19:55033976	UpEdge	Yes	.	i	SD	SD & WH
chr19	55289000	55305400	+	RMER4A:ERVK:LTR,RMER4A:LTR:ERVK	chr19:55288768	Up	Yes	Ctu2; Rnf166	c	SD,WH	SD & WH
chr19	55652800	55724200	+	MTD:ERVL-MaLR:LTR,MTD:LTR:ERVL-MaLR	chr19:55652967	Up	Yes	Cdh15;Cdh15; Ankrd11	c	SD,WH	SD & WH
chr19	55952900	55963000	-	MTB_Rn:ERVL-MaLR:LTR	chr19:55962761	Up	Yes	Sult5a1	s	SD	SD & WH
chr19	55952900	55963000	-	MTB_Rn:LTR:ERVL-MaLR	chr19:55962761,chr19:56191250	Up	Yes	Sult5a1	s	WH	SD & WH
chr19	55962100	56001500	+	MTB_Rn:ERVL-MaLR:LTR,MTB_Rn:LTR:ERVL-MaLR	chr19:55961997	UpEdge	Yes	Dpep1; Sult5a1	c	SD,WH	SD & WH
chr19	56135600	56175400	+	MTB_Rn:ERVL-MaLR:LTR,MTB_Rn:LTR:ERVL-MaLR	chr19:56148433	Up	Yes	Spire2	s	SD,WH	.
chr19	56465200	56468200	-	RMER19B:ERVK:LTR,RMER19B:LTR:ERVK	chr19:56467429	Up	Yes	.	i	SD,WH	SD & WH
chr19	56639700	56668800	-	MTB_Rn:ERVL-MaLR:LTR,MTB_Rn:LTR:ERVL-MaLR	chr19:56668456	Up	Yes	.	i	SD,WH	SD & WH
chr19	57126300	57192400	-	MTB_Rn:ERVL-MaLR:LTR,MTB_Rn:LTR:ERVL-MaLR	chr19:57175580	Up	Yes	Pgbd5	s	SD,WH	SD & WH
chr19	58236000	58363400	-	MTB_Rn:ERVL-MaLR:LTR,MTB_Rn:LTR:ERVL-MaLR	chr19:58362789	Up	Yes	Sipa1l2	s	SD,WH	SD & WH
chr19	59317500	59335000	+	ORR1A_Rn-int:ERVL-MaLR:LTR,ORR1A_Rn-int:LTR:ERVL-MaLR	chr19:59317007	Up	Yes	Coa6;Coa6; Tarbp1	c	SD,WH	SD & WH
chr19	59619500	59631000	-	MTC:LTR:ERVL-MaLR	chr19:59630852	Up	Yes	.	i	WH	SD & WH
chr19	59962400	59979200	+	ORR1B1-int:LTR:ERVL-MaLR	chr19:59961981	Up	Yes	.	i	WH	SD & WH
chr19	60016400	60579000	+	ORR1E:ERVL-MaLR:LTR,ORR1E:LTR:ERVL-MaLR	chr19:60549648	Up	No	Pard3	s	SD,WH	SD & WH
chr19	61285200	61313900	+	RMER19A:ERVK:LTR,RMER19A:LTR:ERVK	chr19:61285094	Up	Yes	AABR07044171.2	as	SD,WH	SD & WH
chr2	13593200	13613800	+	MTB:LTR:ERVL-MaLR	chr2:13597802	Up	No	Ccnh	s	WH	SD & WH
chr2	13805700	13827600	+	MTB_Rn:ERVL-MaLR:LTR,MTB_Rn:LTR:ERVL-MaLR	chr2:13805587	Up	Yes	.	i	SD,WH	SD & WH
chr2	19473000	19477200	+	RMER3B2_LTR:LTR:ERVK	chr2:19472896	Up	Yes	AABR07007566.1	s	WH	SD & WH
chr2	19844200	19850500	+	NICER1C_Rn_LTR:ERV1:LTR	chr2:19844103	Up	Yes	.	i	SD	SD & WH
chr2	21731800	21745600	-	RAL_Rn-int:LTR:ERV1	chr2:21732023	UpEdge	Yes	.	i	WH	SD & WH
chr2	25038900	25051800	+	MT2B1:ERVL:LTR,MT2B1:LTR:ERVL	chr2:25039290	Up	Yes	SNORA47; Zbed3	s	SD,WH	SD & WH
chr2	25792200	25792400	+	MTB_Rn:ERVL-MaLR:LTR,MTB_Rn:LTR:ERVL-MaLR	chr2:25664459	Up	Yes	Arhgef28	as	SD,WH	SD & WH
chr2	26730000	26750200	+	RMER3:ERVK:LTR,RMER3:LTR:ERVK	chr2:26729779	Up	Yes	.	i	SD,WH	SD & WH
chr2	26754500	26804200	+	ORR1B1:ERVL-MaLR:LTR	chr2:26754424	Up	Yes	.	i	SD	SD & WH
chr2	27854300	27938000	+	RLTR19-int:ERVK:LTR	chr2:27854258	Up	Yes	Fam169a	s	SD	SD & WH
chr2	28113000	28123600	+	RMER3B2_LTR:ERVK:LTR,RMER3B2_LTR:LTR:ERVK	chr2:28112865	Up	Yes	.	i	SD,WH	SD & WH
chr2	28918900	28925800	+	RMER3:LTR:ERVK	chr2:28918721	Up	Yes	.	i	WH	SD & WH
chr2	29069400	29121800	-	MTB_Rn-int:ERVL-MaLR:LTR	chr2:29166075	Up	Yes	Tnpo1	s	SD	SD & WH
chr2	29570600	29574900	-	MTB_Rn:ERVL-MaLR:LTR	chr2:29574630	Up	Yes	Ptcd2	s	SD	SD & WH
chr2	41611100	41618700	+	RNLTR14:ERVK:LTR,RNLTR14:LTR:ERVK	chr2:41610763	UpEdge	Yes	Rab3c	as	SD,WH	SD & WH
chr2	45712100	46053200	+	LTR16A1:LTR:ERVL	chr2:45856498	Up	No	AABR07008152.1; Arl15	c	WH	SD & WH
chr2	46347800	46368600	+	RNLTR14:ERVK:LTR	chr2:46347452	UpEdge	Yes	.	i	SD	SD & WH
chr2	46372600	46465700	-	MTC:ERVL-MaLR:LTR,MTC:LTR:ERVL-MaLR	chr2:46465541	Up	Yes	Ndufs4	s	SD,WH	SD & WH
chr2	46373400	46483000	-	MTB_Rn:ERVL-MaLR:LTR,MTB_Rn:LTR:ERVL-MaLR	chr2:46482658	Up	Yes	Ndufs4	s	SD,WH	SD & WH
chr2	46767200	46776100	+	ORR1E:ERVL-MaLR:LTR	chr2:46767099	UpEdge	Yes	.	i	SD	SD & WH
chr2	50044900	50083000	+	RMER3B2_LTR:ERVK:LTR,RMER3B2_LTR:LTR:ERVK	chr2:50045014	Up	Yes	.	i	SD,WH	SD & WH
chr2	52333100	52355000	+	MTB_Rn:ERVL-MaLR:LTR,MTB_Rn:LTR:ERVL-MaLR	chr2:52335858	Up	Yes	RGD1306227	s	SD,WH	SD & WH
chr2	53859800	54007700	+	MTB:ERVL-MaLR:LTR,MTB:LTR:ERVL-MaLR	chr2:53979616	Up	Yes	Oxct1	s	SD,WH	SD & WH
chr2	57713600	57723600	+	MTB:ERVL-MaLR:LTR,MTB:LTR:ERVL-MaLR	chr2:57713446	UpEdge	Yes	.	i	SD,WH	SD & WH
chr2	60992000	60999500	+	RMER4B:LTR:ERVK	chr2:60991751	Up	Yes	Slc45a2	s	WH	SD & WH
chr2	62397300	62591700	-	MTB_Rn:ERVL-MaLR:LTR	chr2:62610976	Up	No	AABR07008505.1; Pdzd2	s	SD	SD & WH
chr2	62611000	62611200	-	MTB:LTR:ERVL-MaLR	chr2:62704991	Up	Yes	Pdzd2	s	WH	SD & WH
chr2	76285800	76292500	+	ORR1A_Rn-int:LTR:ERVL-MaLR	chr2:76284794	Up	Yes	.	i	WH	SD & WH
chr2	76459800	76501200	-	MTB:ERVL-MaLR:LTR	chr2:76500926	Up	Yes	.	i	SD	SD & WH
chr2	77868200	78072000	+	RNLTR14:ERVK:LTR,RNLTR14:LTR:ERVK	chr2:77920759	Up	Yes	Myo10	s	SD,WH	SD & WH
chr2	83632300	83642600	-	BGLII_B:LTR:ERVK	chr2:83642405	Up	Yes	Ctnnd2	as	WH	SD & WH
chr2	84756600	84771100	+	MTC-int:ERVL-MaLR:LTR	chr2:84755929	UpEdge	Yes	.	i	SD	SD & WH
chr2	85002000	85116000	+	MTC:LTR:ERVL-MaLR	chr2:85001944	Up	Yes	U6	as	WH	SD & WH
chr2	88977900	88982000	+	RNLTR4b:ERVK:LTR	chr2:88977907	UpEdge	Yes	.	i	SD	SD & WH
chr2	94415000	94416200	+	ORR1A3:ERVL-MaLR:LTR	chr2:94414809	UpEdge	Yes	Zfp704	s	SD	SD & WH
chr2	98176700	98199300	-	MTB:ERVL-MaLR:LTR	chr2:98199097	Up	Yes	.	i	SD	SD & WH
chr2	113662000	113849000	+	MTB_Rn:ERVL-MaLR:LTR,MTB_Rn:LTR:ERVL-MaLR	chr2:113661979	Up	Yes	Pld1	s	SD,WH	SD & WH
chr2	117396000	117877000	-	MTD:ERVL-MaLR:LTR	chr2:117876571	Up	Yes	AABR07009927.1; AABR07009931.1; Mecom	c	SD	SD & WH
chr2	118028000	118076000	-	RLTR10_Rat:LTR:ERVK	chr2:118111647	Up	Yes	.	i	WH	SD & WH
chr2	119011000	119019000	+	MTB_Rn:LTR:ERVL-MaLR	chr2:119010890	UpEdge	Yes	.	i	WH	SD & WH
chr2	120257000	120259000	+	RNLTR4b:ERVK:LTR,RNLTR4b:LTR:ERVK	chr2:120256700	UpEdge	Yes	.	i	SD,WH	SD & WH
chr2	121127000	121137000	-	MTB_Rn:ERVL-MaLR:LTR,MTB_Rn:LTR:ERVL-MaLR	chr2:121136777	Up	Yes	Rn50_2_1408.1	s	SD,WH	WH
chr2	123090000	123136000	+	RMER4B:ERVK:LTR	chr2:123089933	UpEdge	Yes	.	i	SD	SD & WH
chr2	125333000	125367000	+	MLT1B:LTR:ERVL-MaLR	chr2:125333338	UpEdge	Yes	.	i	WH	SD & WH
chr2	140297000	140307000	+	MTB_Rn:ERVL-MaLR:LTR,MTB_Rn:LTR:ERVL-MaLR	chr2:140296721	Up;UpEdge	Yes	Noct	s	SD,WH	SD & WH
chr2	140647000	140727000	+	MTEa:ERVL-MaLR:LTR,MTEa:LTR:ERVL-MaLR	chr2:140718076	Up;UpEdge	Yes	Mgst2	s	SD,WH	SD & WH
chr2	141462000	141530000	+	MTB_Rn:ERVL-MaLR:LTR	chr2:141461463	Up	Yes	Foxo1	s	SD	SD & WH
chr2	142519000	142527000	+	RLTR19B:ERVK:LTR,RLTR19B:LTR:ERVK	chr2:142518379	Up	Yes	.	i	SD,WH	SD & WH
chr2	147650000	147660000	+	RMER19B:ERVK:LTR,RMER19B:LTR:ERVK	chr2:147650111	Up	Yes	Wwtr1	as	SD,WH	SD & WH
chr2	148149000	148155000	+	MTB_Rn:ERVL-MaLR:LTR	chr2:148148729	Up	Yes	.	i	SD	SD & WH
chr2	152451000	152467000	-	RNLTR8A:ERVK:LTR,RNLTR8A:LTR:ERVK	chr2:152467097	Up	Yes	.	i	SD,WH	SD & WH
chr2	152452000	152461000	-	RNLTR8A:LTR:ERVK	chr2:152461151,chr2:152467097	Up	Yes	.	i	WH	SD & WH
chr2	155718000	156008000	+	MTD:ERVL-MaLR:LTR,MTD:LTR:ERVL-MaLR	chr2:155729719	Up;UpEdge	Yes	U6; Kcnab1	c	SD,WH	SD & WH
chr2	166055000	166218000	+	ORR1B1:ERVL-MaLR:LTR	chr2:166054708	UpEdge	Yes	Ppm1l	s	SD	WH
chr2	166100000	166218000	+	MTC:ERVL-MaLR:LTR,MTC:LTR:ERVL-MaLR	chr2:166157805	Up	Yes	Ppm1l	s	SD,WH	SD & WH
chr2	166227000	166256000	-	MTC:ERVL-MaLR:LTR	chr2:166246819	Up	Yes	B3galnt1	s	SD	SD & WH
chr2	166925000	166929000	+	ORR1F:ERVL-MaLR:LTR,ORR1F:LTR:ERVL-MaLR	chr2:166925139	UpEdge	Yes	.	i	SD,WH	SD & WH
chr2	171875000	171880000	-	RNLTR4d_I:ERVK:LTR	chr2:171880298	Up	Yes	.	i	SD	SD & WH
chr2	172584000	172623000	+	MTC:LTR:ERVL-MaLR	chr2:172584009	Up	Yes	.	i	WH	SD & WH
chr2	179655000	179681000	+	RLTR16:ERVK:LTR,RLTR16:LTR:ERVK	chr2:179654792	Up	Yes	Gria2	as	SD,WH	SD & WH
chr2	182638000	182645000	-	MTC:ERVL-MaLR:LTR,MTC:LTR:ERVL-MaLR	chr2:182644780	Up	Yes	.	i	SD,WH	SD & WH
chr2	189046000	189085000	+	MTC:ERVL-MaLR:LTR	chr2:189032289	Up	Yes	Adar	s	SD	.
chr2	193233000	193250000	+	RLTR11A:LTR:ERVK	chr2:193232448	Up	Yes	.	i	WH	.
chr2	193371000	193372000	-	RAL_Rn-int:ERV1:LTR	chr2:193531805	Up	No	.	i	SD	WH
chr2	194123000	194131000	+	RNLTR3b:ERVK:LTR	chr2:194122647	UpEdge	Yes	.	i	SD	SD & WH
chr2	195027000	195041000	+	RLTR31_Mur:LTR:ERVK	chr2:195026777	UpEdge	Yes	LOC100911679	s	WH	SD & WH
chr2	196412000	196419000	-	BGLII_Rat:ERVK:LTR,BGLII_Rat:LTR:ERVK	chr2:196416487	Up	Yes	RGD1359334; Bnipl	s	SD,WH	SD & WH
chr2	198308000	198317000	+	RMER4A:ERVK:LTR	chr2:198307306	UpEdge	Yes	Mtmr11; Sf3b4; SNORA19	s	SD	SD & WH
chr2	198755000	198758000	+	MT2_Rat2:ERVL:LTR	chr2:198752135	Up	Yes	Rbm8a	s	SD	SD & WH
chr2	203164000	203170000	+	RLTR20D:ERVK:LTR	chr2:203163710	UpEdge	Yes	.	i	SD	SD & WH
chr2	203244000	203267000	+	MTC:ERVL-MaLR:LTR,MTC:LTR:ERVL-MaLR	chr2:203244402	UpEdge	Yes	Vtcn1	s	SD,WH	WH
chr2	204483000	204484000	-	RNLTR3a-int:ERVK:LTR	chr2:204487616	Up	Yes	.	i	SD	WH
chr2	204725000	204742000	+	MTB_Rn:ERVL-MaLR:LTR	chr2:204722179	Up	Yes	.	i	SD	WH
chr2	205678000	205691000	+	MTB_Rn:ERVL-MaLR:LTR,MTB_Rn:LTR:ERVL-MaLR	chr2:205678154	Up;UpEdge	Yes	AABR07012752.1	s	SD,WH	SD & WH
chr2	207009000	207016000	-	MTB_Rn:LTR:ERVL-MaLR	chr2:207015637	Up	Yes	.	i	WH	SD & WH
chr2	207141000	207143000	-	LTR67B:ERVL:LTR,LTR67B:LTR:ERVL	chr2:207142606	Up	Yes	.	i	SD,WH	SD & WH
chr2	207176000	207193000	+	MTC:ERVL-MaLR:LTR,MTC:LTR:ERVL-MaLR	chr2:207176343	UpEdge	Yes	.	i	SD,WH	SD & WH
chr2	207577000	207584000	+	MTD:ERVL-MaLR:LTR	chr2:207577393	UpEdge	Yes	.	i	SD	SD & WH
chr2	211042000	211074000	+	MTB_Rn:ERVL-MaLR:LTR,MTB_Rn:LTR:ERVL-MaLR	chr2:211041370	Up	Yes	Psma5	s	SD,WH	WH
chr2	212589000	212594000	+	MLT1F2:ERVL-MaLR:LTR	chr2:212588685	UpEdge	Yes	.	i	SD	SD & WH
chr2	219705000	219742000	-	MTB:ERVL-MaLR:LTR	chr2:219750732	Up	Yes	Slc35a3	s	SD	SD & WH
chr2	231882000	231945000	+	MTB_Rn:ERVL-MaLR:LTR,MTB_Rn:LTR:ERVL-MaLR	chr2:231929808	Up	Yes	Larp7; AABR07013288.4; Zgrf1;Zgrf1	c	SD,WH	SD & WH
chr2	236558000	236625000	+	RLTR15:ERVK:LTR,RLTR15:LTR:ERVK	chr2:236557823	UpEdge	Yes	Papss1	s	SD,WH	SD & WH
chr2	237666000	237723000	-	MTC-int:ERVL-MaLR:LTR,MTC-int:LTR:ERVL-MaLR	chr2:237721985	Up	Yes	Gimd1	as	SD,WH	SD & WH
chr2	241308000	241449000	-	MTD:ERVL-MaLR:LTR	chr2:241448425	Up	Yes	Bank1	s	SD	SD & WH
chr2	241768000	241809000	-	MTC-int:ERVL-MaLR:LTR	chr2:241807913	Up	Yes	.	i	SD	SD & WH
chr2	243051000	243067000	-	MTB_Rn:ERVL-MaLR:LTR,MTB_Rn:LTR:ERVL-MaLR	chr2:243064801	Up	Yes	Dnajb14	as	SD,WH	SD & WH
chr2	247769000	247776000	+	RNLTR4d_I:ERVK:LTR	chr2:247768897	UpEdge	Yes	.	i	SD	SD & WH
chr2	251969000	252010000	+	MTC:ERVL-MaLR:LTR,MTC:LTR:ERVL-MaLR	chr2:251968880	Up;UpEdge	Yes	Mcoln3;U1; Mcoln3; Wdr63	c	SD,WH	SD & WH
chr2	252722000	252774000	+	MTB_Rn:ERVL-MaLR:LTR,MTB_Rn:LTR:ERVL-MaLR	chr2:252721611	UpEdge	Yes	Ttll7	s	SD,WH	SD & WH
chr2	254858000	254862000	-	MTB_Rn:ERVL-MaLR:LTR,MTB_Rn:LTR:ERVL-MaLR	chr2:254859768	Up	Yes	LOC102547949	as	SD,WH	SD & WH
chr2	257273000	257280000	-	MTB_Rn:ERVL-MaLR:LTR,MTB_Rn:LTR:ERVL-MaLR	chr2:257279780	Up	Yes	.	i	SD,WH	SD & WH
chr2	257298000	257306000	+	MTC:ERVL-MaLR:LTR,MTC:LTR:ERVL-MaLR	chr2:257298304	Up	Yes	Gipc2	as	SD,WH	SD & WH
chr2	257453000	257480000	-	MTC:ERVL-MaLR:LTR	chr2:257480844	Up	No	AABR07013802.1; Nexn	c	SD	SD & WH
chr2	258231000	258234000	+	ORR1E:ERVL-MaLR:LTR	chr2:258230793	UpEdge	Yes	.	i	SD	SD & WH
chr2	258337000	258359000	-	ORR1B1-int:ERVL-MaLR:LTR,ORR1B1-int:LTR:ERVL-MaLR	chr2:258357555	Up	Yes	.	i	SD,WH	SD & WH
chr2	261304000	261320000	+	MTB:ERVL-MaLR:LTR,MTB:LTR:ERVL-MaLR	chr2:261303525	Up	Yes	Tnni3k	as	SD,WH	WH
chr2	261736000	261764000	+	RMER3:ERVK:LTR,RMER3:LTR:ERVK	chr2:261735728	Up	Yes	.	i	SD,WH	SD & WH
chr20	1714960	1752990	+	MTB_Rn:ERVL-MaLR:LTR,MTB_Rn:LTR:ERVL-MaLR	chr20:1714834	Up	Yes	U6; Olr1734;U6; Olr1735; Olr1734	c	SD,WH	SD & WH
chr20	2012180	2024420	-	MTC:ERVL-MaLR:LTR	chr20:2023697	Up	Yes	Mog; Rn50_20_0041.3; Zfp57	c	SD	SD & WH
chr20	2559980	2574660	-	RNLTR8A:LTR:ERVK	chr20:2574499	Up	Yes	7SK	s	WH	SD & WH
chr20	3146580	3147860	+	RLTR16_Rn:ERVK:LTR,RLTR16_Rn:LTR:ERVK	chr20:3146519	Up;UpEdge	Yes	RT1-N2; AABR07044362.1	c	SD,WH	SD & WH
chr20	3167080	3167840	+	RLTR16_Rn:LTR:ERVK	chr20:3167002	UpEdge	Yes	RT1-N3	s	WH	SD & WH
chr20	3604910	3662760	-	MTD:ERVL-MaLR:LTR,MTD:LTR:ERVL-MaLR	chr20:3662011	Up	Yes	Dpcr1; Rn60_20_0037.1;Sfta2; Dpcr1; Rn60_20_0037.1	c	SD,WH	SD & WH
chr20	3704640	3725260	-	MTC:ERVL-MaLR:LTR	chr20:3724474	Up	Yes	Rn50_20_0058.5; Rn60_20_0038.1	c	SD	SD & WH
chr20	4015180	4017810	-	MTB_Rn:ERVL-MaLR:LTR	chr20:4017516	Up	Yes	.	i	SD	SD & WH
chr20	4176730	4199570	-	ORR1A2:ERVL-MaLR:LTR	chr20:4198974	Up	Yes	Tesb	as	SD	SD & WH
chr20	4366600	4368600	-	RLTR20A4:ERVK:LTR,RLTR20A4:LTR:ERVK	chr20:4368573	Up	Yes	Rnf5; C4a	s	SD,WH	SD & WH
chr20	4628590	4752440	+	RLTR19-int:LTR:ERVK	chr20:4628354	UpEdge	Yes	RT1-CE6; RT1-CE7; Rn60_20_0047.3; RT1-CE1; RT1-CE4	as	WH	SD & WH
chr20	5346650	5348160	+	ORR1D1:ERVL-MaLR:LTR	chr20:5346588	UpEdge	Yes	Rn60_20_0054.5; Rn60_20_0054.3	c	SD	SD & WH
chr20	5599220	5616710	+	RMER4A:ERVK:LTR,RMER4A:LTR:ERVK	chr20:5599045	Up;UpEdge	Yes	Bak1	as	SD,WH	SD & WH
chr20	5626050	5711810	+	MTD:ERVL-MaLR:LTR,MTD:LTR:ERVL-MaLR	chr20:5626018	Up;UpEdge	Yes	AC141521.2; Itpr3	c	SD,WH	SD & WH
chr20	5933020	5993170	+	MTE2b:ERVL-MaLR:LTR,MTE2b:LTR:ERVL-MaLR	chr20:5946086	Up	Yes	Mapk14	s	SD,WH	SD & WH
chr20	6100730	6152890	+	MTD:ERVL-MaLR:LTR,MTD:LTR:ERVL-MaLR	chr20:6101186	Up	Yes	Pnpla1;Rn60_20_0062.4; Pnpla1; Rn60_20_0062.1	c	SD,WH	SD & WH
chr20	6201490	6222820	+	MTB_Rn:ERVL-MaLR:LTR,MTB_Rn:LTR:ERVL-MaLR	chr20:6201500	Up	Yes	Kctd20	s	SD,WH	SD & WH
chr20	6622650	6628210	+	RMER6C:LTR:ERVK	chr20:6622408	UpEdge	Yes	Ppil1	as	WH	SD & WH
chr20	7431300	7475510	+	MTB_Rn:ERVL-MaLR:LTR,MTB_Rn:LTR:ERVL-MaLR	chr20:7442516	Up	Yes	SNORA26; Uhrf1bp1;Uhrf1bp1	c	SD,WH	SD & WH
chr20	7957170	7959350	-	ORR1D1:ERVL-MaLR:LTR	chr20:7959092	Up	Yes	.	i	SD	SD & WH
chr20	9145560	9235790	-	ORR1A3:ERVL-MaLR:LTR,ORR1A3:LTR:ERVL-MaLR	chr20:9235421	Up	Yes	AABR07044520.1; Btbd9;Btbd9	c	SD,WH	SD & WH
chr20	9272780	9287400	-	MER76:ERVL:LTR	chr20:9287498	Up	Yes	Glo1	s	SD	SD & WH
chr20	9540850	9570860	-	RMER19B:ERVK:LTR,RMER19B:LTR:ERVK	chr20:9570754	Up	Yes	Dnah8	as	SD,WH	SD & WH
chr20	9695600	9703040	+	MTC:ERVL-MaLR:LTR,MTC:LTR:ERVL-MaLR	chr20:9695832	Up	Yes	Umodl1	s	SD,WH	SD & WH
chr20	9892140	9896550	-	RMER2_Rn:ERV1:LTR	chr20:9892357	Up	No	Tff1	s	SD	SD & WH
chr20	9995540	10001700	+	MTB_Rn:ERVL-MaLR:LTR,MTB_Rn:LTR:ERVL-MaLR	chr20:9995408	Up	Yes	Rsph1	as	SD,WH	SD & WH
chr20	10332400	10355900	+	MLT1C2:LTR:ERVL-MaLR	chr20:10332368	Up;UpEdge	Yes	Pknox1	s	WH	SD & WH
chr20	10843200	10866500	+	MTC:ERVL-MaLR:LTR,MTC:LTR:ERVL-MaLR	chr20:10843035	UpEdge	Yes	Hsf2bp; Rrp1b	c	SD,WH	SD & WH
chr20	11054600	11056600	-	MTC:ERVL-MaLR:LTR,MTC:LTR:ERVL-MaLR	chr20:11056344	Up	Yes	.	i	SD,WH	SD & WH
chr20	11935200	11940300	+	RMER19A:ERVK:LTR,RMER19A:LTR:ERVK	chr20:11935096	Up	Yes	.	i	SD,WH	SD & WH
chr20	12174100	12332900	+	MTC:ERVL-MaLR:LTR,MTC:LTR:ERVL-MaLR	chr20:12173940	Up	Yes	Col18a1	s	SD,WH	SD & WH
chr20	12848100	12857200	+	RMER3:ERVK:LTR	chr20:12847975	Up	Yes	Lss	as	SD	SD & WH
chr20	13156000	13213400	+	ORR1A2:ERVL-MaLR:LTR	chr20:13207411	Up	Yes	Mir678; Prmt2; Spatc1l	c	SD	SD & WH
chr20	14180700	14256900	-	MTB_Rn:ERVL-MaLR:LTR,MTB_Rn:LTR:ERVL-MaLR	chr20:14227836	Up	Yes	Upb1	s	SD,WH	SD & WH
chr20	14950500	15049000	-	MTC-int:ERVL-MaLR:LTR,MTC:ERVL-MaLR:LTR	chr20:15048463,chr20:15049575	Up	Yes	Pcdh15	s	SD	SD & WH
chr20	15533500	15541700	+	MTB:ERVL-MaLR:LTR,MTB:LTR:ERVL-MaLR	chr20:15533805	Up;UpEdge	Yes	.	i	SD,WH	SD & WH
chr20	16933800	16934200	-	MLT1B:LTR:ERVL-MaLR	chr20:16933908	UpEdge	Yes	.	i	WH	SD & WH
chr20	17174900	17190900	+	RLTR11A:LTR:ERVK	chr20:17174778	Up	Yes	.	i	WH	SD & WH
chr20	17224100	17307100	+	MTB_Rn:ERVL-MaLR:LTR	chr20:17223994	Up	Yes	SNORA17	as	SD	SD & WH
chr20	19462900	19463800	+	ORR1A2:LTR:ERVL-MaLR	chr20:19462802	Up	Yes	Fam13c	as	WH	SD & WH
chr20	19653700	19666200	-	MTB_Rn:ERVL-MaLR:LTR	chr20:19666109	Up	Yes	.	i	SD	SD & WH
chr20	19877500	19879300	+	MTD:ERVL-MaLR:LTR	chr20:19877459	Up	Yes	.	i	SD	SD & WH
chr20	20002400	20242800	+	MTC:ERVL-MaLR:LTR,MTC:LTR:ERVL-MaLR	chr20:20002365	Up	Yes	AABR07044767.1; RNaseP_nuc; Ank3	c	SD,WH	SD & WH
chr20	21487900	21540400	-	ORR1A2:LTR:ERVL-MaLR	chr20:21540058	Up	Yes	AABR07044807.1	s	WH	SD & WH
chr20	21931100	22004300	-	RMER6A:ERVK:LTR,RMER6A:LTR:ERVK	chr20:21991991	Up	Yes	Rtkn2	s	SD,WH	SD & WH
chr20	24947800	24965200	-	MTC:ERVL-MaLR:LTR	chr20:24964946	Up	Yes	.	i	SD	SD & WH
chr20	27934600	28001800	+	MTB_Rn:ERVL-MaLR:LTR,MTB_Rn:LTR:ERVL-MaLR	chr20:27935211	Up	Yes	AABR07044952.1; Lims1	c	SD,WH	SD & WH
chr20	30344100	30353500	+	MTB_Rn:ERVL-MaLR:LTR,MTB_Rn:LTR:ERVL-MaLR	chr20:30344287	Up	Yes	Unc5b	as	SD,WH	SD & WH
chr20	31617500	31632800	-	MTB_Rn:ERVL-MaLR:LTR	chr20:31632487	Up	Yes	.	i	SD	SD & WH
chr20	32046700	32049700	+	MLT1D:LTR:ERVL-MaLR	chr20:32046530	UpEdge	Yes	LOC100364027	as	WH	SD & WH
chr20	33471400	33505800	-	MTB_Rn:ERVL-MaLR:LTR	chr20:33505565	Up	Yes	Gopc; AABR07045071.1	s	SD	SD & WH
chr20	40241800	40251200	+	MTD:ERVL-MaLR:LTR,MTD:LTR:ERVL-MaLR	chr20:40241648	Up	Yes	Hs3st5	s	SD,WH	SD & WH
chr20	40306700	40313500	-	RMER3B2_LTR:LTR:ERVK	chr20:40312960	Up	Yes	Hs3st5	as	WH	SD & WH
chr20	40316000	40350600	+	MTD:ERVL-MaLR:LTR,RMER3B2_LTR:ERVK:LTR,MTD:LTR:ERVL-MaLR,RMER3B2_LTR:LTR:ERVK	chr20:40241648,chr20:40315977	Up	Yes	Hs3st5	s	SD,WH	SD & WH
chr20	46354200	46422600	+	RLTR15:ERVK:LTR,RLTR15:LTR:ERVK	chr20:46354081	Up	Yes	AABR07045403.1	s	SD,WH	SD & WH
chr20	46604900	46654600	-	RMER3B:ERVK:LTR,RMER3B:LTR:ERVK	chr20:46654084	Up	Yes	Cep57l1	s	SD,WH	SD & WH
chr20	46941600	46945500	+	RMER19C:ERVK:LTR,RMER19C:LTR:ERVK	chr20:46941356	UpEdge	Yes	.	i	SD,WH	SD & WH
chr20	47082600	47104600	+	MTB_Rn:ERVL-MaLR:LTR,MTB_Rn:LTR:ERVL-MaLR	chr20:47082612	Up	Yes	.	i	SD,WH	SD & WH
chr20	48902600	48923600	+	RMER3B2_LTR:ERVK:LTR	chr20:48902515	Up	Yes	Rtn4ip1	s	SD	SD & WH
chr20	49158900	49167900	-	MTB_Rn:ERVL-MaLR:LTR,MTB_Rn:LTR:ERVL-MaLR	chr20:49167663	Up	Yes	.	i	SD,WH	SD & WH
chr20	51096100	51123000	+	RMER19B:ERVK:LTR,RMER19B:LTR:ERVK	chr20:51096039	Up	Yes	.	i	SD,WH	SD & WH
chr20	51509500	51565000	+	RLTR10_Rat:ERVK:LTR,RLTR10_Rat:LTR:ERVK	chr20:51509503	Up;UpEdge	Yes	.	i	SD,WH	SD & WH
chr20	55616500	55674000	+	MTB:ERVL-MaLR:LTR,MTB:LTR:ERVL-MaLR	chr20:55616341	Up	Yes	Sim1	s	SD,WH	SD & WH
chr20	55697700	55731600	+	MTB_Rn:ERVL-MaLR:LTR,MTB_Rn:LTR:ERVL-MaLR	chr20:55721857	Up	Yes	AABR07045658.1	s	SD,WH	SD & WH
chr3	2861170	2881270	+	MTB_Rn:ERVL-MaLR:LTR,MTB_Rn:LTR:ERVL-MaLR	chr3:2861129	Up	Yes	Lcn8;Lcn8; Lcn5	s	SD,WH	SD & WH
chr3	12096500	12162200	-	MTD-int:ERVL-MaLR:LTR,MTD-int:LTR:ERVL-MaLR	chr3:12161762	Up	Yes	Garnl3	s	SD,WH	WH
chr3	13950900	13960700	+	MTC:LTR:ERVL-MaLR	chr3:13950798	UpEdge	Yes	RGD1564854; Phf19	c	WH	SD & WH
chr3	24169700	24204100	+	MTC:ERVL-MaLR:LTR,MTC:LTR:ERVL-MaLR	chr3:24169577	Up	Yes	U7	s	SD,WH	SD & WH
chr3	24734700	24740600	-	RLTR10_Rat:ERVK:LTR,RLTR10_Rat:LTR:ERVK	chr3:24740516	Up	Yes	.	i	SD,WH	WH
chr3	24872200	24876200	+	RNLTR14:ERVK:LTR,RNLTR14:LTR:ERVK	chr3:24872139	UpEdge	Yes	.	i	SD,WH	SD & WH
chr3	29410500	29692200	-	MT2B1:LTR:ERVL	chr3:29689588	Up	No	AABR07051939.1; Gtdc1	c	WH	SD & WH
chr3	32106300	32219800	-	RNLTR8B:ERVK:LTR	chr3:32219618	Up	Yes	.	i	SD	WH
chr3	34777000	34822700	+	ORR1B2:ERVL-MaLR:LTR,ORR1B2:LTR:ERVL-MaLR	chr3:34776946	UpEdge	Yes	.	i	SD,WH	SD & WH
chr3	38164300	38178000	+	RMER20B:ERVK:LTR	chr3:38164278	UpEdge	Yes	.	i	SD	SD & WH
chr3	38400200	38677600	+	MTB:ERVL-MaLR:LTR,MTB:LTR:ERVL-MaLR	chr3:38578080	Up	Yes	RNaseP_nuc; Fmnl2	s	SD,WH	SD & WH
chr3	43751300	43769700	+	RLTR20A2:ERVK:LTR,RLTR20A2:LTR:ERVK	chr3:43751167	Up	Yes	.	i	SD,WH	SD & WH
chr3	45671200	45673200	-	LTR50:LTR:ERVL	chr3:45672758	Up	Yes	.	i	WH	SD & WH
chr3	46759600	46764800	+	MTC:ERVL-MaLR:LTR,MTC:LTR:ERVL-MaLR	chr3:46759423	Up;UpEdge	Yes	.	i	SD,WH	SD & WH
chr3	56125800	56284000	+	MTB_Rn:ERVL-MaLR:LTR	chr3:56190710	Up	No	Ubr3	s	SD	SD & WH
chr3	56905600	56907700	+	ORR1B1-int:LTR:ERVL-MaLR	chr3:56904223	Up	Yes	.	i	WH	.
chr3	59015900	59019500	-	MTC:ERVL-MaLR:LTR,MTC:LTR:ERVL-MaLR	chr3:59019276	Up	Yes	Map3k20	as	SD,WH	SD & WH
chr3	59695600	59706300	-	RLTR31B2:ERVK:LTR,RLTR31B2:LTR:ERVK	chr3:59706040	Up	Yes	.	i	SD,WH	SD & WH
chr3	60436100	60440000	+	MTB:ERVL-MaLR:LTR	chr3:60434732	Up	Yes	.	i	SD	SD & WH
chr3	61756100	61818700	+	RMER3B2_LTR:ERVK:LTR,RMER3B2_LTR:LTR:ERVK	chr3:61777823	Up	Yes	Mtx2	s	SD,WH	SD & WH
chr3	62465900	62469700	+	RMER20B:ERVK:LTR,RMER20B:LTR:ERVK	chr3:62465454	Up;UpEdge	Yes	.	i	SD,WH	SD & WH
chr3	62481000	62491400	+	RLTR19-int:ERVK:LTR,RLTR19-int:LTR:ERVK	chr3:62486965	Up	Yes	AC109877.1; Hnrnpa3	s	SD,WH	SD & WH
chr3	72324200	72457600	+	MTB:ERVL-MaLR:LTR,MTB:LTR:ERVL-MaLR	chr3:72324018	Up	Yes	P2rx3; Ssrp1;Prg2; AC108295.1; Slc43a3; Prg3; P2rx3; Ssrp1	c	SD,WH	SD & WH
chr3	78738100	78739400	-	RMER15:LTR:ERVL	chr3:78738395	UpEdge	Yes	.	i	WH	SD & WH
chr3	80424100	80526100	+	RMER3:ERVK:LTR,RMER3:LTR:ERVK	chr3:80475254	Up	No	SNORD67; Ckap5	s	SD,WH	SD & WH
chr3	80634400	80829900	+	MTB:ERVL-MaLR:LTR,MTB:LTR:ERVL-MaLR	chr3:80640250	Up;UpEdge	Yes	Ambra1	s	SD,WH	SD & WH
chr3	80634400	80829900	+	MTB:LTR:ERVL-MaLR	chr3:80641793	Up	No	Ambra1	s	WH	SD & WH
chr3	88194400	88198900	+	RNLTR4a:ERVK:LTR	chr3:88194116	UpEdge	Yes	.	i	SD	SD & WH
chr3	92191600	92196000	+	RNLTR9:ERVK:LTR,RNLTR9:LTR:ERVK	chr3:92191464	UpEdge	Yes	Trim44	as	SD,WH	SD & WH
chr3	92460600	92502100	+	MTE2a:LTR:ERVL-MaLR	chr3:92460468	Up	Yes	Pamr1	s	WH	SD & WH
chr3	99398900	99417900	+	MTB_Rn:ERVL-MaLR:LTR,MTB_Rn:LTR:ERVL-MaLR	chr3:99398689	UpEdge	Yes	.	i	SD,WH	SD & WH
chr3	105282000	105299000	-	MTB-int:ERVL-MaLR:LTR	chr3:105306704	Up	Yes	Arhgap11a	s	SD	SD & WH
chr3	108140000	108224000	+	MLT1C2:LTR:ERVL-MaLR	chr3:108140296	Up	Yes	.	i	WH	SD & WH
chr3	108934000	108976000	+	MTC-int:ERVL-MaLR:LTR,MTC-int:LTR:ERVL-MaLR	chr3:108933828	Up	Yes	Fam98b	s	SD,WH	SD & WH
chr3	111150000	111163000	+	ORR1A_Rn:LTR:ERVL-MaLR	chr3:111149628	Up	Yes	Chac1	s	WH	.
chr3	112917000	112950000	+	RMER6A:ERVK:LTR,RMER6A:LTR:ERVK	chr3:112929621	Up	Yes	AABR07072916.1; Tmem62;Tmem62	c	SD,WH	.
chr3	113160000	113182000	-	MTD:ERVL-MaLR:LTR,MTD:LTR:ERVL-MaLR	chr3:113180908	Up	Yes	Tp53bp1	s	SD,WH	SD & WH
chr3	117303000	117320000	-	MTB:ERVL-MaLR:LTR,MTB_Rn:ERVL-MaLR:LTR	chr3:117316432,chr3:117320185	Up	Yes	.	i	SD	SD & WH
chr3	118006000	118057000	-	MTC:ERVL-MaLR:LTR,MTC:LTR:ERVL-MaLR	chr3:118056814	Up	Yes	Secisbp2l	s	SD,WH	SD & WH
chr3	119174000	119222000	+	MTB_Rn:ERVL-MaLR:LTR	chr3:119191630	Up	Yes	Usp8	s	SD	WH
chr3	119855000	119897000	+	RMER3:ERVK:LTR	chr3:119854739	Up	Yes	.	i	SD	SD & WH
chr3	121499000	121551000	+	MTB_Rn:ERVL-MaLR:LTR,MTB_Rn:LTR:ERVL-MaLR	chr3:121511300	Up	Yes	Zc3h6	s	SD,WH	SD & WH
chr3	122126000	122130000	-	MTB:ERVL-MaLR:LTR	chr3:122130282	Up	Yes	Sirpa	as	SD	SD & WH
chr3	123758000	123802000	-	MTC-int:ERVL-MaLR:LTR	chr3:123801132	Up	Yes	Mavs	as	SD	SD & WH
chr3	123808000	123843000	+	RMER4A:LTR:ERVK	chr3:123823208	Up	Yes	AC105811.1; Mir103a2; Pank2	c	WH	SD & WH
chr3	124459000	124479000	-	RMER19B:ERVK:LTR,RMER19B:LTR:ERVK	chr3:124477980	Up	Yes	LOC103691893	s	SD,WH	SD & WH
chr3	124896000	124942000	+	MTC:ERVL-MaLR:LTR	chr3:124917280	Up	No	U2; Cds2	c	SD	SD & WH
chr3	129847000	129852000	-	RMER3:LTR:ERVK	chr3:129852388	Up	No	.	i	WH	SD & WH
chr3	132326000	132337000	-	MTB_Rn:ERVL-MaLR:LTR	chr3:132336490	Up	Yes	.	i	SD	SD & WH
chr3	138502000	138548000	+	MTB:ERVL-MaLR:LTR	chr3:138501816	UpEdge	Yes	Kat14	s	SD	SD & WH
chr3	139084000	139087000	-	RMER19B:ERVK:LTR,RMER19B:LTR:ERVK	chr3:139086051	Up	Yes	.	i	SD,WH	SD & WH
chr3	140277000	140283000	+	MER21C:ERVL:LTR	chr3:140276362	UpEdge	Yes	Rn50_3_1467.1	s	SD	SD & WH
chr3	147916000	147934000	+	MTB_Rn:ERVL-MaLR:LTR,MTB_Rn:LTR:ERVL-MaLR	chr3:147915905	Up	Yes	Defb23	as	SD,WH	SD & WH
chr3	150112000	150134000	+	MTB_Rn:ERVL-MaLR:LTR	chr3:150112155	Up	Yes	.	i	SD	SD & WH
chr3	152909000	152922000	+	MTB_Rn:ERVL-MaLR:LTR	chr3:152892452	Up	Yes	Tgif2	s	SD	SD & WH
chr3	153262000	153321000	-	RLTR14:ERV1:LTR,RLTR14:LTR:ERV1	chr3:153267998	Up	Yes	Rbl1	s	SD,WH	SD & WH
chr3	154053000	154098000	+	MTE2a:ERVL-MaLR:LTR	chr3:154052893	Up	Yes	.	i	SD	SD & WH
chr3	162595000	162596000	-	MTB_Rn:LTR:ERVL-MaLR	chr3:162596233	Up	Yes	.	i	WH	SD & WH
chr3	164025000	164027000	+	MTC:ERVL-MaLR:LTR	chr3:164024749	UpEdge	Yes	.	i	SD	SD & WH
chr3	165732000	165780000	+	MTC-int:ERVL-MaLR:LTR	chr3:165732104	UpEdge	Yes	Zfp64	as	SD	SD & WH
chr3	166533000	166540000	-	ORR1D2:ERVL-MaLR:LTR,ORR1D2:LTR:ERVL-MaLR	chr3:166539391	Up	Yes	.	i	SD,WH	SD & WH
chr3	168636000	168654000	+	MTC:ERVL-MaLR:LTR,MTC:LTR:ERVL-MaLR	chr3:168635641	UpEdge	Yes	AABR07054753.1	s	SD,WH	SD & WH
chr3	169978000	169984000	+	MTB_Rn:ERVL-MaLR:LTR	chr3:169977735	Up	Yes	.	i	SD	SD & WH
chr3	172933000	172942000	-	MTB:ERVL-MaLR:LTR,MTB:LTR:ERVL-MaLR	chr3:172942031	Up	Yes	.	i	SD,WH	SD & WH
chr3	173433000	173433000	-	RLTR20B2:LTR:ERVK	chr3:173461109	Up	No	.	i	WH	SD & WH
chr3	174453000	174464000	+	MT2B2:ERVL:LTR	chr3:174452605	Up	Yes	.	i	SD	SD & WH
chr3	176036000	176068000	-	RMER19B:ERVK:LTR,RMER19B:LTR:ERVK	chr3:176066940	Up	Yes	Ntsr1; Ogfr	as	SD,WH	SD & WH
chr3	177431000	177442000	+	RLTR20C:ERVK:LTR,RLTR20C:LTR:ERVK	chr3:177430376	Up	Yes	.	i	SD,WH	.
chr4	2318300	2338110	+	RLTR19:LTR:ERVK	chr4:2318197	UpEdge	Yes	.	i	WH	SD & WH
chr4	2635600	2638990	+	RNLTR4a:ERVK:LTR	chr4:2635339	UpEdge	Yes	.	i	SD	SD & WH
chr4	4240180	4252860	+	MTB_Rn:ERVL-MaLR:LTR,MTB_Rn:LTR:ERVL-MaLR	chr4:4240043	Up	Yes	Dpp6	as	SD,WH	SD & WH
chr4	7387630	7391640	-	RMER3:ERVK:LTR	chr4:7391286	Up	Yes	.	i	SD	SD & WH
chr4	7847120	7854580	+	MTB_Rn:ERVL-MaLR:LTR,MTB_Rn:LTR:ERVL-MaLR	chr4:7846929	Up;UpEdge	Yes	Rint1	as	SD,WH	SD & WH
chr4	8095680	8185050	+	MTB_Rn:ERVL-MaLR:LTR	chr4:8095091	Up	Yes	Srpk2	s	SD	SD & WH
chr4	10829900	10938300	+	MTB_Rn:ERVL-MaLR:LTR,MTB_Rn:LTR:ERVL-MaLR	chr4:10829721	Up	Yes	Phtf2	s	SD,WH	SD & WH
chr4	18077700	18085500	+	RNLTR4b:ERVK:LTR	chr4:18077584	UpEdge	Yes	.	i	SD	SD & WH
chr4	18631600	18638600	+	MTB_Rn:ERVL-MaLR:LTR,MTB_Rn:LTR:ERVL-MaLR	chr4:18629186	Up	Yes	.	i	SD,WH	SD & WH
chr4	20558800	20625100	+	RNLTR14:ERVK:LTR,RNLTR14:LTR:ERVK	chr4:20558808	UpEdge	Yes	.	i	SD,WH	SD & WH
chr4	21181300	21193100	-	RLTR10_Rat:ERVK:LTR	chr4:21192913	Up	Yes	.	i	SD	SD & WH
chr4	27336200	27341800	+	MTB_Rn:LTR:ERVL-MaLR	chr4:27335966	UpEdge	Yes	.	i	WH	SD & WH
chr4	27503500	27508700	-	MT2A:ERVL:LTR,MT2A:LTR:ERVL	chr4:27508456	Up	Yes	Ankib1	as	SD,WH	SD & WH
chr4	31784800	31840700	+	RMER3B2_LTR:ERVK:LTR,RMER3B2_LTR:LTR:ERVK	chr4:31784647	Up	Yes	.	i	SD,WH	SD & WH
chr4	33512500	33520700	-	MLT2B5:LTR:ERVL	chr4:33520269	Up	Yes	.	i	WH	SD & WH
chr4	38285500	38285800	+	LTR41B:ERVL:LTR	chr4:38285211	Up	No	Phf14	s	SD	SD & WH
chr4	40850600	40888700	-	RNLTR7a2:ERV1:LTR,RNLTR7a2:LTR:ERV1	chr4:40888452	Up	Yes	7SK	s	SD,WH	SD & WH
chr4	43917300	43920100	+	RNLTR14:ERVK:LTR	chr4:43917002	UpEdge	Yes	.	i	SD	SD & WH
chr4	49113300	49156500	-	ORR1F:ERVL-MaLR:LTR	chr4:49124763	Up	Yes	Cped1	as	SD	SD & WH
chr4	49618900	49653400	+	MTB:LTR:ERVL-MaLR	chr4:49618799	UpEdge	Yes	.	i	WH	SD & WH
chr4	49619000	49650500	+	MTB:ERVL-MaLR:LTR,MTE2b:ERVL-MaLR:LTR	chr4:49618799,chr4:49641880	Up;UpEdge	Yes	.	i	SD	SD & WH
chr4	53600500	53656400	-	RNLTR14:ERVK:LTR	chr4:53656255	Up	Yes	.	i	SD	SD & WH
chr4	54573700	54617700	-	MTB_Rn:ERVL-MaLR:LTR	chr4:54617570	Up	Yes	Grm8	s	SD	SD & WH
chr4	57047400	57198800	+	MTC:ERVL-MaLR:LTR,MTC:LTR:ERVL-MaLR	chr4:57150672	Up	Yes	Ahcyl2	s	SD,WH	SD & WH
chr4	65664000	65730600	-	MTB:ERVL-MaLR:LTR,MTB:LTR:ERVL-MaLR	chr4:65730303	Up	Yes	Svopl; Trim24	c	SD,WH	SD & WH
chr4	77448000	77449400	+	RMER12B:ERVK:LTR,RMER12B:LTR:ERVK	chr4:77446298	Up	Yes	.	i	SD,WH	SD & WH
chr4	78980000	79002600	+	MTB:ERVL-MaLR:LTR	chr4:78979773	Up	Yes	Ccdc126	s	SD	SD & WH
chr4	80222300	80241100	-	MTD:ERVL-MaLR:LTR	chr4:80240977	Up	Yes	.	i	SD	SD & WH
chr4	81289300	81301600	-	MTB:ERVL-MaLR:LTR,MTB:LTR:ERVL-MaLR	chr4:81301230	Up	Yes	.	i	SD,WH	SD & WH
chr4	84196100	84197600	-	MTC:ERVL-MaLR:LTR,MTC:LTR:ERVL-MaLR	chr4:84197271	Up	Yes	Chn2	as	SD,WH	SD & WH
chr4	84626000	84636500	+	MLTR11A:ERVK:LTR,MLTR11A:LTR:ERVK	chr4:84625969	Up;UpEdge	Yes	Wipf3	s	SD,WH	SD & WH
chr4	86342300	86354900	+	MTB:LTR:ERVL-MaLR	chr4:86342138	Up	Yes	.	i	WH	SD & WH
chr4	93187900	93190200	+	RLTR10_Rat:ERVK:LTR,RLTR10_Rat:LTR:ERVK	chr4:93187786	Up;UpEdge	Yes	.	i	SD,WH	SD & WH
chr4	95372300	95374300	-	MTB_Rn:ERVL-MaLR:LTR	chr4:95374118	Up	Yes	Grid2	as	SD	SD & WH
chr4	98052500	98128200	-	RMER19B:ERVK:LTR	chr4:98127817	Up	Yes	Il12rb2	s	SD	SD & WH
chr4	99398200	99416500	+	MTC:ERVL-MaLR:LTR,MTC:LTR:ERVL-MaLR	chr4:99380383	Up	Yes	Rnf103	s	SD,WH	SD & WH
chr4	113434000	113441000	-	MTB:ERVL-MaLR:LTR,MTB:LTR:ERVL-MaLR	chr4:113440439	Up	Yes	.	i	SD,WH	SD & WH
chr4	117846000	117888000	+	MTC:ERVL-MaLR:LTR,MTC:LTR:ERVL-MaLR	chr4:117726992	Up	Yes	Add2	s	SD,WH	SD & WH
chr4	118186000	118204000	-	MTB_Rn:ERVL-MaLR:LTR,MTB_Rn:LTR:ERVL-MaLR	chr4:118203696	Up	Yes	Pcyox1	s	SD,WH	SD & WH
chr4	120573000	120575000	-	RMER3:ERVK:LTR,RMER3:LTR:ERVK	chr4:120574923	Up	Yes	.	i	SD,WH	SD & WH
chr4	120843000	120854000	+	MLT1J:ERVL-MaLR:LTR,MLT1J:LTR:ERVL-MaLR	chr4:120847054	Up	Yes	Tpra1	s	SD,WH	SD & WH
chr4	121341000	121568000	-	MTB_Rn:ERVL-MaLR:LTR,MTB_Rn:LTR:ERVL-MaLR	chr4:121567903	Up	Yes	7SK; Chchd6	c	SD,WH	SD & WH
chr4	129864000	129876000	+	RMER4A:ERVK:LTR,RMER4A:LTR:ERVK	chr4:129863866	Up	Yes	.	i	SD,WH	SD & WH
chr4	136604000	136616000	-	MTB:ERVL-MaLR:LTR,MTB:LTR:ERVL-MaLR	chr4:136615975	Up	Yes	Cntn6	as	SD,WH	SD & WH
chr4	140664000	140687000	-	MT2A:LTR:ERVL	chr4:140686791	Up	Yes	.	i	WH	SD & WH
chr4	140902000	140919000	+	ORR1E:ERVL-MaLR:LTR,ORR1E:LTR:ERVL-MaLR	chr4:140902195	UpEdge	Yes	Edem1	s	SD,WH	SD & WH
chr4	144628000	144641000	+	MLT1K:LTR:ERVL-MaLR	chr4:144627652	UpEdge	Yes	Srgap3	as	WH	SD & WH
chr4	145639000	145651000	+	RMER3:ERVK:LTR,RMER3:LTR:ERVK	chr4:145638987	Up;UpEdge	Yes	Irak2	s	SD,WH	SD & WH
chr4	146580000	146777000	+	MTB_Rn:ERVL-MaLR:LTR,MTB_Rn:LTR:ERVL-MaLR	chr4:146579386	Up	Yes	Atg7	s	SD,WH	WH
chr4	148577000	148649000	+	RNLTR4a:ERVK:LTR	chr4:148577001	UpEdge	Yes	Olr827; Olr828; AC094236.1	c	SD	SD & WH
chr4	153377000	153442000	+	MTC-int:ERVL-MaLR:LTR,MTC-int:LTR:ERVL-MaLR	chr4:153378493	Up	Yes	Bcl2l13	s	SD,WH	SD & WH
chr4	157253000	157257000	+	RNLTR8A:ERVK:LTR	chr4:157252944	UpEdge	Yes	Ptpn6	as	SD	SD & WH
chr4	161540000	161591000	-	MTD:ERVL-MaLR:LTR,MTD:LTR:ERVL-MaLR	chr4:161589928	Up	Yes	Tead4	s	SD,WH	SD & WH
chr4	164073000	164085000	-	RNLTR7a2:ERV1:LTR,RNLTR7a2:LTR:ERV1	chr4:164084602	Up	Yes	.	i	SD,WH	SD & WH
chr4	170339000	170378000	-	MTC-int:ERVL-MaLR:LTR,MTC-int:LTR:ERVL-MaLR	chr4:170377329	Up	Yes	LOC500350	as	SD,WH	WH
chr4	171476000	171646000	-	MTB:ERVL-MaLR:LTR,MTB:LTR:ERVL-MaLR	chr4:171603564	Up	Yes	Eps8	s	SD,WH	SD & WH
chr4	174756000	174775000	+	ORR1E:ERVL-MaLR:LTR	chr4:174755404	UpEdge	Yes	Plekha5	s	SD	WH
chr4	176038000	176044000	+	RNLTR4a:LTR:ERVK	chr4:176037529	UpEdge	Yes	.	i	WH	SD & WH
chr4	178042000	178052000	+	MTD-int:ERVL-MaLR:LTR,MTD-int:LTR:ERVL-MaLR	chr4:178041053	Up;UpEdge	Yes	.	i	SD,WH	WH
chr4	182620000	182845000	-	MTD:ERVL-MaLR:LTR	chr4:182841807	Up	Yes	Rps4y2; Tmtc1	c	SD	SD & WH
chr4	183671000	183698000	-	MTB_Rn:ERVL-MaLR:LTR,MTB_Rn:LTR:ERVL-MaLR	chr4:183695019	Up	Yes	Amn1	s	SD,WH	SD & WH
chr5	10753500	10777100	+	MTC:ERVL-MaLR:LTR,MTC:LTR:ERVL-MaLR	chr5:10753558	Up	Yes	.	i	SD,WH	SD & WH
chr5	14594400	14608800	+	MTB_Rn:ERVL-MaLR:LTR,MTB_Rn:LTR:ERVL-MaLR	chr5:14594240	Up	Yes	.	i	SD,WH	SD & WH
chr5	17490200	17505600	+	RLTR23:LTR:ERV1	chr5:17489906	UpEdge	Yes	.	i	WH	SD & WH
chr5	17730900	17781900	+	RNLTR14:LTR:ERVK	chr5:17730582	UpEdge	Yes	.	i	WH	SD & WH
chr5	21249100	21378500	-	MT2B1:ERVL:LTR	chr5:21378267	Up	Yes	Car8	s	SD	SD & WH
chr5	22761600	22777500	-	MTB:ERVL-MaLR:LTR,MTB:LTR:ERVL-MaLR	chr5:22777244	Up	Yes	Asph	s	SD,WH	SD & WH
chr5	24297200	24321000	-	RLTR11A2:LTR:ERVK	chr5:24322524	Up	Yes	Ndufaf6	s	WH	SD & WH
chr5	26407600	26414300	-	RLTR11B:ERVK:LTR	chr5:26413244	Up	Yes	.	i	SD	SD & WH
chr5	34063800	34069600	-	RLTR16:LTR:ERVK	chr5:34069486	Up	Yes	.	i	WH	SD & WH
chr5	48959900	49019700	+	RLTR10_Rat:ERVK:LTR	chr5:48959628	UpEdge	Yes	SNORA17	as	SD	SD & WH
chr5	50519800	50543600	+	RMER15:ERVL:LTR	chr5:50519812	Up	Yes	Mob3b	as	SD	SD & WH
chr5	58776200	58829500	-	RMER4B:LTR:ERVK	chr5:58776534	UpEdge	Yes	Atp8b5p	as	WH	SD & WH
chr5	59338300	59415100	+	RMER4B:ERVK:LTR	chr5:59341234	Up	Yes	Hammerhead_HH9; Reck	s	SD	SD & WH
chr5	60461700	60465800	-	MTB:ERVL-MaLR:LTR,MTB:LTR:ERVL-MaLR	chr5:60465481	Up	Yes	.	i	SD,WH	SD & WH
chr5	61860600	61863100	-	ORR1A_Rn-int:LTR:ERVL-MaLR	chr5:61864403	Up	Yes	.	i	WH	SD & WH
chr5	63203500	63207900	+	MTB_Rn:ERVL-MaLR:LTR,MTB_Rn:LTR:ERVL-MaLR	chr5:63203374	Up	Yes	.	i	SD,WH	SD & WH
chr5	63383700	63396400	-	MTB_Rn:ERVL-MaLR:LTR,MTB_Rn:LTR:ERVL-MaLR	chr5:63396137	Up	Yes	.	i	SD,WH	SD & WH
chr5	63510500	63530200	+	MTC:ERVL-MaLR:LTR,MTC:LTR:ERVL-MaLR	chr5:63510313	UpEdge	Yes	.	i	SD,WH	SD & WH
chr5	63566800	63567500	-	MTE2b:ERVL-MaLR:LTR,MTE2b:LTR:ERVL-MaLR	chr5:63567316	Up	Yes	.	i	SD,WH	SD & WH
chr5	70584300	70592100	+	RMER3:ERVK:LTR,RMER3:LTR:ERVK	chr5:70584273	Up	Yes	.	i	SD,WH	SD & WH
chr5	71683200	71824100	+	RMER19B:ERVK:LTR,RMER19B:LTR:ERVK	chr5:71699154	Up	Yes	AABR07048308.3; Zfp462	c	SD,WH	SD & WH
chr5	75847900	75883400	-	RMER19B:ERVK:LTR,RMER19B:LTR:ERVK	chr5:75882667	Up	Yes	.	i	SD,WH	SD & WH
chr5	75931400	76045700	-	MTB_Rn:ERVL-MaLR:LTR	chr5:76045406	Up	Yes	AC110824.1; RGD1306148	c	SD	SD & WH
chr5	77052500	77159100	+	ORR1B1:LTR:ERVL-MaLR	chr5:77094408	Up	Yes	Snx30	s	WH	SD & WH
chr5	88741800	88815100	+	ORR1G:ERVL-MaLR:LTR	chr5:88741778	UpEdge	Yes	.	i	SD	SD & WH
chr5	104771000	104933000	-	MTB_Rn:ERVL-MaLR:LTR,MTB_Rn:LTR:ERVL-MaLR	chr5:104911124	Up	Yes	Fam154a	s	SD,WH	SD & WH
chr5	107712000	107759000	+	MTE2a:ERVL-MaLR:LTR,MTE2a:LTR:ERVL-MaLR	chr5:107744033	Up;UpEdge	Yes	Mtap;SNORA17; Mtap	c	SD,WH	SD & WH
chr5	113614000	113627000	-	MTB_Rn:ERVL-MaLR:LTR,MTB_Rn:LTR:ERVL-MaLR	chr5:113626808	Up	Yes	Lrrc19; Ift74	c	SD,WH	SD & WH
chr5	118299000	118320000	-	MTD:ERVL-MaLR:LTR	chr5:118319637	Up	Yes	.	i	SD	SD & WH
chr5	119343000	119383000	+	MTB_Rn:ERVL-MaLR:LTR,MTB_Rn:LTR:ERVL-MaLR	chr5:119340897	Up	Yes	.	i	SD,WH	WH
chr5	119934000	119981000	+	MTC:ERVL-MaLR:LTR	chr5:119933535	Up	Yes	Raver2	s	SD	SD & WH
chr5	120645000	120653000	+	ORR1A4-int:ERVL-MaLR:LTR	chr5:120643842	UpEdge	Yes	Lepr; Rn60_5_1207.2	s	SD	SD & WH
chr5	120911000	120963000	+	MTB:ERVL-MaLR:LTR	chr5:120912237	Up	Yes	AABR07049408.1	s	SD	SD & WH
chr5	124678000	124765000	+	RLTR10_Rat:ERVK:LTR,RLTR10_Rat:LTR:ERVK	chr5:124677662	Up;UpEdge	Yes	Plpp3	s	SD,WH	SD & WH
chr5	127648000	127763000	-	MTB-int:ERVL-MaLR:LTR,MTB-int:LTR:ERVL-MaLR	chr5:127753700	Up	Yes	AABR07049541.1; Podn;Podn	c	SD,WH	SD & WH
chr5	127648000	127763000	-	MTB-int:ERVL-MaLR:LTR,MTD:ERVL-MaLR:LTR	chr5:127753700,chr5:127762701	Up	Yes	AABR07049541.1; Podn	c	SD	SD & WH
chr5	127648000	127763000	-	MTD:ERVL-MaLR:LTR,MTD:LTR:ERVL-MaLR	chr5:127762701	Up	Yes	AABR07049541.1; Podn	c	SD,WH	SD & WH
chr5	128554000	128568000	+	MTD:ERVL-MaLR:LTR,MTD:LTR:ERVL-MaLR	chr5:128553273	UpEdge	Yes	Rab3b	s	SD,WH	WH
chr5	128695000	128846000	-	ORR1E:LTR:ERVL-MaLR	chr5:128845908	Up	No	7SK; Osbpl9	s	WH	SD & WH
chr5	135350000	135390000	+	MTC:LTR:ERVL-MaLR	chr5:135350302	Up	Yes	Ipp	s	WH	SD & WH
chr5	135667000	135669000	-	MTC:ERVL-MaLR:LTR	chr5:135669031	Up	Yes	Mutyh	as	SD	SD & WH
chr5	138728000	138761000	+	MTC:ERVL-MaLR:LTR,MTC:LTR:ERVL-MaLR	chr5:138738131	Up;UpEdge	Yes	AABR07049801.1	s	SD,WH	SD & WH
chr5	140690000	140699000	+	MamRep605:LTR?:LTR?	chr5:140689679	Up	Yes	Mycl	s	SD,WH	SD & WH
chr5	141716000	141721000	+	ORR1C1:ERVL-MaLR:LTR,ORR1C1:LTR:ERVL-MaLR	chr5:141716225	Up	Yes	.	i	SD,WH	SD & WH
chr5	143382000	143403000	+	MLT1N2:LTR:ERVL-MaLR	chr5:143381996	UpEdge	Yes	.	i	WH	SD & WH
chr5	150813000	150915000	+	MTC:ERVL-MaLR:LTR,MTC:LTR:ERVL-MaLR	chr5:150813233	Up	Yes	Eya3	s	SD,WH	SD & WH
chr5	158866000	158889000	-	ORR1E:ERVL-MaLR:LTR,ORR1E:LTR:ERVL-MaLR	chr5:158888638	Up	Yes	.	i	SD,WH	SD & WH
chr5	160309000	160321000	+	MTB_Rn:ERVL-MaLR:LTR	chr5:160308900	Up	Yes	Agmat	s	SD	SD & WH
chr5	160881000	160901000	+	MLTR14:ERV1:LTR,MLTR14:LTR:ERV1	chr5:160880698	Up	Yes	.	i	SD,WH	WH
chr5	161648000	161699000	+	RLTR20A2:ERVK:LTR,RLTR20A2:LTR:ERVK	chr5:161648296	UpEdge	Yes	.	i	SD,WH	SD & WH
chr5	162241000	162251000	+	RMER19A:ERVK:LTR	chr5:162241041	UpEdge	Yes	Oog1	s	SD	SD & WH
chr5	164865000	164871000	-	NICER1C_Rn_LTR:ERV1:LTR	chr5:164871766	Up	Yes	.	i	SD	WH
chr5	166602000	166638000	-	MTC:ERVL-MaLR:LTR,MTC:LTR:ERVL-MaLR	chr5:166637346	Up	Yes	Pik3cd	s	SD,WH	SD & WH
chr5	168010000	168036000	+	RMER20C_Mm:ERVK:LTR,RMER20C_Mm:LTR:ERVK	chr5:168011220	Up	Yes	Tnfrsf9	s	SD,WH	SD & WH
chr5	168044000	168051000	+	RNLTR8A:ERVK:LTR,RNLTR8A:LTR:ERVK	chr5:168043854	Up;UpEdge	Yes	.	i	SD,WH	SD & WH
chr5	169109000	169158000	+	MTC:ERVL-MaLR:LTR,MTC:LTR:ERVL-MaLR	chr5:169140432	Up	Yes	Dnajc11;Dnajc11; Thap3	c	SD,WH	SD & WH
chr5	169780000	169786000	+	MTB_Rn-int:LTR:ERVL-MaLR	chr5:169781451	Up	Yes	.	i	WH	SD & WH
chr5	169782000	169786000	+	MTB_Rn-int:ERVL-MaLR:LTR,MTB_Rn:ERVL-MaLR:LTR	chr5:169780348,chr5:169781451	Up	Yes	.	i	SD	SD & WH
chr5	170363000	170371000	+	MTC:ERVL-MaLR:LTR,MTC:LTR:ERVL-MaLR	chr5:170362351	Up	Yes	.	i	SD,WH	.
chr5	170881000	170888000	+	RMER19A:LTR:ERVK	chr5:170880117	UpEdge	Yes	.	i	WH	SD & WH
chr5	172995000	173016000	+	RLTR18B:LTR:ERVK	chr5:172994369	UpEdge	Yes	AC105662.2; Nadk	c	WH	SD & WH
chr5	173404000	173405000	-	RMER3C:ERVK:LTR	chr5:173403887	UpEdge	Yes	.	i	SD	SD & WH
chr5	173580000	173585000	+	RMER13B:ERVK:LTR	chr5:173580318	Up	Yes	.	i	SD	WH
chr6	1165750	1171330	-	MTB_Rn:ERVL-MaLR:LTR,MTB_Rn:LTR:ERVL-MaLR	chr6:1171041	Up	Yes	Vit	as	SD,WH	SD & WH
chr6	2772090	2774670	-	MTC:ERVL-MaLR:LTR	chr6:2774468	Up	Yes	.	i	SD	SD & WH
chr6	6680470	6682150	-	RNLTR14:LTR:ERVK	chr6:6682015	Up	Yes	.	i	WH	SD & WH
chr6	6995220	7013700	+	MTB_Rn:ERVL-MaLR:LTR,MTB_Rn:LTR:ERVL-MaLR	chr6:6995098	Up	Yes	Mta3	s	SD,WH	SD & WH
chr6	8197450	8212130	-	MTB_Rn:ERVL-MaLR:LTR,MTB_Rn:LTR:ERVL-MaLR	chr6:8211961	Up	Yes	AC111831.1	s	SD,WH	SD & WH
chr6	11483800	11484400	+	MTB_Rn:LTR:ERVL-MaLR	chr6:11483699	Up	Yes	Kcnk12	as	WH	SD & WH
chr6	18316300	18401400	+	RNLTR8C:LTR:ERVK	chr6:18316298	UpEdge	Yes	Crnkl1	as	WH	SD & WH
chr6	28642800	28663600	-	MTD:ERVL-MaLR:LTR,MTD:LTR:ERVL-MaLR	chr6:28660852	Up	Yes	Cenpo; Adcy3	c	SD,WH	SD & WH
chr6	30056000	30070100	+	RMER19B:ERVK:LTR	chr6:30056499	Up	Yes	.	i	SD	SD & WH
chr6	32021500	32022800	+	MTB:LTR:ERVL-MaLR	chr6:32021330	Up	Yes	.	i	WH	SD & WH
chr6	36104100	36112100	+	MTC-int:ERVL-MaLR:LTR,MTC-int:LTR:ERVL-MaLR	chr6:36103119	Up	Yes	Rdh14; Nt5c1b	s	SD,WH	SD & WH
chr6	37922300	37927100	-	MTC-int:LTR:ERVL-MaLR	chr6:37927546	Up	Yes	.	i	WH	SD & WH
chr6	42366400	42440200	+	MTC:ERVL-MaLR:LTR,MTC:LTR:ERVL-MaLR	chr6:42366266	Up	Yes	.	i	SD,WH	SD & WH
chr6	42396700	42551700	-	MTC-int:LTR:ERVL-MaLR	chr6:42550799	Up	Yes	Kcnf1	s	WH	SD & WH
chr6	42567100	42567200	-	MTC:ERVL-MaLR:LTR	chr6:43115630	Up	Yes	.	i	SD	WH
chr6	42912100	42915600	+	RLTR26B_Rn:ERVK:LTR,RLTR26B_Rn:LTR:ERVK	chr6:42911815	Up;UpEdge	Yes	.	i	SD,WH	SD & WH
chr6	43867700	43869900	+	MTB_Rn:LTR:ERVL-MaLR	chr6:43867655	Up	Yes	.	i	WH	SD & WH
chr6	44143400	44326300	+	MTB_Rn:ERVL-MaLR:LTR,MTB_Rn:LTR:ERVL-MaLR	chr6:44143233	Up	Yes	Kidins220	s	SD,WH	SD & WH
chr6	44353500	44359700	+	MTD:ERVL-MaLR:LTR	chr6:44353132	Up	Yes	Id2	as	SD	SD & WH
chr6	44768600	44771400	+	MTC:ERVL-MaLR:LTR	chr6:44768723	Up	Yes	.	i	SD	SD & WH
chr6	46530700	46603700	-	MTD:ERVL-MaLR:LTR	chr6:46603482	Up	Yes	.	i	SD	SD & WH
chr6	46654500	46819700	+	MTC:ERVL-MaLR:LTR,MTC:LTR:ERVL-MaLR	chr6:46654280	UpEdge	Yes	.	i	SD,WH	SD & WH
chr6	47143700	47213000	+	MTB_Rn:ERVL-MaLR:LTR,MTB_Rn:LTR:ERVL-MaLR	chr6:47144072	Up	Yes	.	i	SD,WH	SD & WH
chr6	49039000	49095200	-	MTC-int:ERVL-MaLR:LTR,MTC-int:LTR:ERVL-MaLR	chr6:49093937	Up	Yes	Tpo	s	SD,WH	SD & WH
chr6	50771300	50792300	-	MT2B1:ERVL:LTR,MT2B1:LTR:ERVL	chr6:50791797	Up	Yes	Cbll1	s	SD,WH	SD & WH
chr6	51263800	51356600	-	MTB:ERVL-MaLR:LTR,MTB:LTR:ERVL-MaLR	chr6:51345964	Up	Yes	AABR07063824.1; Prkar2b	s	SD,WH	SD & WH
chr6	54852800	54869700	+	MTB_Rn-int:ERVL-MaLR:LTR,MTB_Rn:ERVL-MaLR:LTR	chr6:54852790,chr6:54853125	Up;UpEdge	Yes	.	i	SD	SD & WH
chr6	54852800	54903300	+	MTB_Rn-int:ERVL-MaLR:LTR,MTB_Rn-int:LTR:ERVL-MaLR	chr6:54853125	Up	Yes	.	i	SD,WH	SD & WH
chr6	56537400	56554100	-	MTC-int:ERVL-MaLR:LTR	chr6:56553565	Up	Yes	.	i	SD	SD & WH
chr6	60092600	60095400	+	MTB_Rn:ERVL-MaLR:LTR,MTB_Rn:LTR:ERVL-MaLR	chr6:60093047	Up	Yes	.	i	SD,WH	SD & WH
chr6	62190600	62231500	+	MTB:ERVL-MaLR:LTR,MTB:LTR:ERVL-MaLR	chr6:62210557	Up	Yes	.	i	SD,WH	.
chr6	64998200	65149000	+	RMER19B:ERVK:LTR,RMER19B:LTR:ERVK	chr6:64997991	Up	Yes	Stxbp6	as	SD,WH	SD & WH
chr6	71463700	71499000	-	RLTR10_Rat:ERVK:LTR,RLTR10_Rat:LTR:ERVK	chr6:71498903	Up	Yes	.	i	SD,WH	SD & WH
chr6	72185400	72268700	-	MTD:ERVL-MaLR:LTR,MTD:LTR:ERVL-MaLR	chr6:72268131	Up	Yes	Scfd1	as	SD,WH	SD & WH
chr6	72481300	72502500	+	MTD:ERVL-MaLR:LTR,MTD:LTR:ERVL-MaLR	chr6:72481367	Up;UpEdge	Yes	Ap4s1	s	SD,WH	SD & WH
chr6	74941500	74980600	-	MTB_Rn:ERVL-MaLR:LTR,MTB_Rn:LTR:ERVL-MaLR	chr6:74987219	Up	Yes	.	i	SD,WH	SD & WH
chr6	75583000	75585000	+	MTB_Rn:ERVL-MaLR:LTR,MTB_Rn:LTR:ERVL-MaLR	chr6:75582865	Up	Yes	Eapp	as	SD,WH	SD & WH
chr6	91885300	92008700	-	MTD:LTR:ERVL-MaLR	chr6:91891542	Up	No	Sos2	s	WH	SD & WH
chr6	93792800	94078600	-	MTC:ERVL-MaLR:LTR	chr6:94078396	Up	Yes	AABR07064755.1; 7SK	c	SD	SD & WH
chr6	94850100	94865900	-	MTD:ERVL-MaLR:LTR	chr6:94865815	Up	Yes	Ccdc175	s	SD	SD & WH
chr6	95838900	95849700	+	RMER19B:LTR:ERVK	chr6:95838840	UpEdge	Yes	.	i	WH	SD & WH
chr6	95896300	95901800	-	MTC:ERVL-MaLR:LTR,MTC:LTR:ERVL-MaLR	chr6:95901600	Up	Yes	.	i	SD,WH	SD & WH
chr6	97111100	97133800	-	MTB:ERVL-MaLR:LTR	chr6:97133603	Up	Yes	Syt16	as	SD	SD & WH
chr6	99159400	99169700	-	MTD:ERVL-MaLR:LTR	chr6:99169005	Up	Yes	Esr2	s	SD	SD & WH
chr6	102410000	102473000	-	MTC:ERVL-MaLR:LTR,MTC:LTR:ERVL-MaLR	chr6:102452000	Up	Yes	Zfyve26	s	SD,WH	SD & WH
chr6	103648000	103708000	-	MurERV4_19-int:ERVK:LTR	chr6:103708126	Up	Yes	.	i	SD	SD & WH
chr6	103708000	103708000	-	MurERV4_19-int:LTR:ERVK	chr6:103976175	Up	No	.	i	WH	SD & WH
chr6	103828000	103828000	+	MurERV4_19-int:ERVK:LTR	chr6:103712569	Up	No	.	i	SD	SD & WH
chr6	103846000	103848000	+	RMER17A_Rn-I:ERVK:LTR,RMER17A_Rn-I:LTR:ERVK	chr6:103750187	Up	Yes	.	i	SD,WH	SD & WH
chr6	103917000	103923000	+	RNLTR21-int:ERV1:LTR,RNLTR21-int:LTR:ERV1	chr6:103811577	Up	Yes	.	i	SD,WH	SD & WH
chr6	103932000	103940000	+	RNERVK8-int:ERVK:LTR	chr6:103930128	Up	Yes	LOC500684	as	SD	SD & WH
chr6	103993000	104000000	-	MurERV4_19-int:LTR:ERVK	chr6:104008194	Up	Yes	.	i	WH	SD & WH
chr6	108813000	108820000	+	RMER3:ERVK:LTR,RMER3:LTR:ERVK	chr6:108812868	Up	Yes	.	i	SD,WH	SD & WH
chr6	118111000	118116000	-	RMER19B:LTR:ERVK	chr6:118115700	Up	Yes	.	i	WH	SD & WH
chr6	123863000	123895000	-	MTB:LTR:ERVL-MaLR	chr6:123891522	Up	No	Efcab11	s	WH	SD & WH
chr6	128388000	128429000	-	MTC:ERVL-MaLR:LTR,MTC:LTR:ERVL-MaLR	chr6:128429220	Up	Yes	Dicer1	s	SD,WH	SD & WH
chr6	129609000	129662000	+	MTB_Rn:ERVL-MaLR:LTR,MTB_Rn:LTR:ERVL-MaLR	chr6:129650107	Up	Yes	Papola	s	SD,WH	SD & WH
chr6	129690000	129699000	+	ORR1A_Rn:ERVL-MaLR:LTR	chr6:129689450	UpEdge	Yes	.	i	SD	SD & WH
chr6	129690000	129700000	+	MTB_Rn:LTR:ERVL-MaLR	chr6:129690102	Up	Yes	.	i	WH	SD & WH
chr6	131834000	131956000	-	MTC:ERVL-MaLR:LTR	chr6:131955902	Up	Yes	Bcl11b	s	SD	SD & WH
chr6	134772000	134778000	+	RMER2:ERV1:LTR,RMER2:LTR:ERV1	chr6:134772276	UpEdge	Yes	.	i	SD,WH	SD & WH
chr6	134797000	134802000	+	ORR1A3-int:ERVL-MaLR:LTR,ORR1A3-int:LTR:ERVL-MaLR	chr6:134796869	Up;UpEdge	Yes	.	i	SD,WH	SD & WH
chr6	135448000	135469000	+	MT2A:ERVL:LTR,MT2A:LTR:ERVL	chr6:135448242	Up;UpEdge	Yes	.	i	SD,WH	SD & WH
chr6	137815000	137888000	+	MT2A:LTR:ERVL	chr6:137815431	Up	Yes	AABR07065619.1; Pacs2	c	WH	SD & WH
chr6	141621000	141624000	-	RNLTR9:LTR:ERVK	chr6:141623605	Up	Yes	.	i	WH	SD & WH
chr6	142948000	142956000	-	RNLTR4b:LTR:ERVK	chr6:142955556	Up	Yes	.	i	WH	SD & WH
chr6	145386000	145401000	-	MTD:LTR:ERVL-MaLR	chr6:145401168	Up	Yes	.	i	WH	SD & WH
chr6	145389000	145401000	-	MTD:ERVL-MaLR:LTR	chr6:145400122,chr6:145401168	Up	Yes	.	i	SD	SD & WH
chr6	145687000	145695000	-	RNLTR14:ERVK:LTR	chr6:145693720	Up	Yes	.	i	SD	SD & WH
chr7	2794710	2814650	+	MTD:LTR:ERVL-MaLR	chr7:2794682	UpEdge	Yes	AABR07073270.1; Ankrd52; Slc39a5	c	WH	SD & WH
chr7	14758700	14759300	+	RNLTR4-int:LTR:ERVK	chr7:14657597	Up	Yes	.	i	WH	.
chr7	17961800	17966200	+	NICER1C_Rn_LTR:LTR:ERV1	chr7:17957672	Up	No	.	i	WH	SD & WH
chr7	22529200	22557700	+	RMER3-int:ERVK:LTR	chr7:22528689	Up	Yes	.	i	SD	.
chr7	26438100	26448700	-	RMER19A:LTR:ERVK,RMER20B:LTR:ERVK	chr7:26455618,chr7:26456796	Up	No	AABR07056470.1	as	WH	SD & WH
chr7	26446000	26479300	-	RMER19A:LTR:ERVK	chr7:26455618	Up	No	AABR07056470.1; RGD1563365	c	WH	SD & WH
chr7	27041900	27058000	+	MTB_Rn:ERVL-MaLR:LTR,MTB_Rn:LTR:ERVL-MaLR	chr7:27041892	Up	Yes	.	i	SD,WH	SD & WH
chr7	27924400	27933200	-	MTC:ERVL-MaLR:LTR,MTC:LTR:ERVL-MaLR	chr7:27932915	Up	Yes	.	i	SD,WH	SD & WH
chr7	27997000	28022600	+	RNLTR8A:ERVK:LTR,RNLTR8A:LTR:ERVK	chr7:27996843	UpEdge	Yes	.	i	SD,WH	SD & WH
chr7	28885000	28887100	+	MTC:ERVL-MaLR:LTR	chr7:28884813	Up	Yes	.	i	SD	SD & WH
chr7	29997300	30071600	+	ORR1B1:ERVL-MaLR:LTR,ORR1B1:LTR:ERVL-MaLR	chr7:29997182	UpEdge	Yes	U7; Nr1h4	c	SD,WH	SD & WH
chr7	30492100	30493500	-	MTB_Rn:ERVL-MaLR:LTR	chr7:30493265	Up	Yes	.	i	SD	SD & WH
chr7	33811000	33821600	+	MTC:ERVL-MaLR:LTR	chr7:33810892	Up	Yes	.	i	SD	SD & WH
chr7	34049600	34056300	-	MTC:ERVL-MaLR:LTR	chr7:34056530	Up	No	Cdk17	as	SD	SD & WH
chr7	34488700	34489500	-	RMER19B:LTR:ERVK	chr7:34488779	UpEdge	Yes	.	i	WH	SD & WH
chr7	35196800	35224200	+	RNLTR8A:ERVK:LTR	chr7:35196448	Up	Yes	.	i	SD	WH
chr7	37079900	37189800	+	MTC:ERVL-MaLR:LTR,MTC:LTR:ERVL-MaLR	chr7:37079695	Up	Yes	Eea1	s	SD,WH	SD & WH
chr7	38076300	38130600	+	MTC:ERVL-MaLR:LTR,MTC:LTR:ERVL-MaLR	chr7:38076246	Up	Yes	.	i	SD,WH	SD & WH
chr7	38183800	38215700	+	RMER3:ERVK:LTR	chr7:38183666	Up	Yes	.	i	SD	SD & WH
chr7	39197300	39256500	+	RMER3B:LTR:ERVK	chr7:39197203	Up	Yes	.	i	WH	SD & WH
chr7	40347300	40353800	-	MTB:ERVL-MaLR:LTR,MTB:LTR:ERVL-MaLR	chr7:40353634	Up	Yes	LOC500827	as	SD,WH	.
chr7	42164900	42197700	-	MTB:ERVL-MaLR:LTR,MTB:LTR:ERVL-MaLR	chr7:42197538	Up	Yes	.	i	SD,WH	SD & WH
chr7	48463800	48467300	+	MTC:ERVL-MaLR:LTR	chr7:48463531	UpEdge	Yes	.	i	SD	SD & WH
chr7	51229500	51272900	-	ORR1A_Rn:ERVL-MaLR:LTR	chr7:51272607	Up	Yes	.	i	SD	SD & WH
chr7	52070700	52108200	-	MTC:ERVL-MaLR:LTR,MTC:LTR:ERVL-MaLR	chr7:52107883	Up	Yes	.	i	SD,WH	SD & WH
chr7	52745200	52841200	-	MTB_Rn:ERVL-MaLR:LTR	chr7:52918023	Up	Yes	.	i	SD	SD & WH
chr7	53600100	53628700	-	ORR1B2:ERVL-MaLR:LTR	chr7:53628502	Up	Yes	U6	s	SD	SD & WH
chr7	54768000	54793500	-	MTC:ERVL-MaLR:LTR	chr7:54793238	Up	Yes	Glipr1	s	SD	SD & WH
chr7	59075200	59087900	+	MTB_Rn:LTR:ERVL-MaLR	chr7:59075032	UpEdge	Yes	Ptprr	s	WH	SD & WH
chr7	59526100	59622200	-	MER21B:ERVL:LTR,MER21B:LTR:ERVL	chr7:59622048	Up	Yes	Cnot2	s	SD,WH	SD & WH
chr7	59751000	59783300	-	MTB:ERVL-MaLR:LTR,MTB:LTR:ERVL-MaLR	chr7:59783063	Up	Yes	RGD1564883	s	SD,WH	SD & WH
chr7	60076600	60084400	+	RMER6A:ERVK:LTR,RMER6A:LTR:ERVK	chr7:60076459	UpEdge	Yes	.	i	SD,WH	SD & WH
chr7	60589500	60606200	-	MTB_Rn:ERVL-MaLR:LTR,MTB_Rn:LTR:ERVL-MaLR	chr7:60606010	Up	Yes	.	i	SD,WH	SD & WH
chr7	61077500	61085200	+	RLTR32_Rn:ERVK:LTR,RLTR32_Rn:LTR:ERVK	chr7:61077429	Up;UpEdge	Yes	.	i	SD,WH	SD & WH
chr7	61291500	61293000	+	MTB_Rn:ERVL-MaLR:LTR,MTB_Rn:LTR:ERVL-MaLR	chr7:61291321	Up	Yes	.	i	SD,WH	SD & WH
chr7	61999800	62001100	+	RLTR51_Rn:ERVK?:LTR	chr7:61999651	UpEdge	Yes	.	i	SD	SD & WH
chr7	62302400	62318500	+	MTC:ERVL-MaLR:LTR,MTC:LTR:ERVL-MaLR	chr7:62302207	Up	Yes	LOC100362798	as	SD,WH	SD & WH
chr7	63147100	63165200	+	MTC:LTR:ERVL-MaLR	chr7:63146775	UpEdge	Yes	Wif1	s	WH	SD & WH
chr7	63214400	63320500	-	MTC-int:LTR:ERVL-MaLR	chr7:63319424	Up	Yes	AABR07057263.1	s	WH	SD & WH
chr7	63514000	63641500	-	MTB:ERVL-MaLR:LTR	chr7:63522554	Up	Yes	Rassf3	s	SD	SD & WH
chr7	63851000	63862700	+	MTB_Rn:ERVL-MaLR:LTR,MTB_Rn:LTR:ERVL-MaLR	chr7:63802649,chr7:63850945	Up;UpEdge	Yes	RGD1561648	s	SD,WH	SD & WH
chr7	63851100	63862700	+	MTB_Rn:ERVL-MaLR:LTR	chr7:63850945	UpEdge	Yes	RGD1561648	s	SD	SD & WH
chr7	63939000	63987700	+	MTC:ERVL-MaLR:LTR,MTC:LTR:ERVL-MaLR	chr7:63939206	Up	Yes	Srgap1	as	SD,WH	SD & WH
chr7	64344200	64497800	+	MT2B2:LTR:ERVL	chr7:64344014	Up	Yes	.	i	WH	SD & WH
chr7	64344200	64429500	+	MT2B2:LTR:ERVL,ORR1B2:LTR:ERVL-MaLR	chr7:64344014,chr7:64345112	Up	Yes	.	i	WH	SD & WH
chr7	64922700	64945800	-	MTB_Rn:ERVL-MaLR:LTR,MTB_Rn:LTR:ERVL-MaLR	chr7:64932759	Up	Yes	Irak3	s	SD,WH	SD & WH
chr7	65445300	65524900	-	MTB:ERVL-MaLR:LTR	chr7:65524572	Up	Yes	.	i	SD	SD & WH
chr7	67244100	67343700	+	ORR1B1:ERVL-MaLR:LTR,ORR1B1:LTR:ERVL-MaLR	chr7:67244045	Up	Yes	Avpr1a	as	SD,WH	SD & WH
chr7	69274600	69278900	+	MTB_Rn:ERVL-MaLR:LTR	chr7:69274569	UpEdge	Yes	.	i	SD	SD & WH
chr7	69439900	69570600	-	MTC-int:ERVL-MaLR:LTR,MTC-int:LTR:ERVL-MaLR	chr7:69569455	Up	Yes	AABR07057390.1	s	SD,WH	SD & WH
chr7	69893200	69900500	-	MTC:ERVL-MaLR:LTR	chr7:69900338	Up	Yes	.	i	SD	SD & WH
chr7	74630800	74722400	+	MTC:ERVL-MaLR:LTR,MTC:LTR:ERVL-MaLR	chr7:74630647	Up	Yes	.	i	SD,WH	SD & WH
chr7	74783100	74794100	-	MTC-int:ERVL-MaLR:LTR	chr7:74793555	Up	Yes	Rgs22	s	SD	SD & WH
chr7	74989100	75054300	+	MTB_Rn:ERVL-MaLR:LTR	chr7:74991312	Up	No	U4; Polr2k; Spag1	s	SD	SD & WH
chr7	75103800	75119500	+	RLTR31_Rn2:ERVK:LTR,RLTR31_Rn2:LTR:ERVK	chr7:75103864	Up;UpEdge	Yes	.	i	SD,WH	SD & WH
chr7	75384700	75391700	+	MTB_Rn:ERVL-MaLR:LTR,MTB_Rn:LTR:ERVL-MaLR	chr7:75384548	Up	Yes	.	i	SD,WH	SD & WH
chr7	76601100	76611200	-	RLTR11A2:ERVK:LTR,RLTR11A2:LTR:ERVK	chr7:76610891	Up	Yes	.	i	SD,WH	SD & WH
chr7	77103700	77114300	+	ORR1B1:ERVL-MaLR:LTR,ORR1B1:LTR:ERVL-MaLR	chr7:77103627	Up	Yes	.	i	SD,WH	SD & WH
chr7	78769900	78793900	-	RLTR31_Rn2:ERVK:LTR	chr7:78792021	Up	Yes	Dpys	s	SD	SD & WH
chr7	90774800	90836200	+	RLTR10_Rat:ERVK:LTR,RLTR10_Rat:LTR:ERVK	chr7:90774602	UpEdge	Yes	.	i	SD,WH	SD & WH
chr7	94897200	95000700	+	MTD:ERVL-MaLR:LTR,MTD:LTR:ERVL-MaLR	chr7:94897057	UpEdge	Yes	Deptor	s	SD,WH	SD & WH
chr7	98344800	98599000	+	MTB_Rn:ERVL-MaLR:LTR,MTB_Rn:LTR:ERVL-MaLR	chr7:98315976	Up	Yes	7SK; Fer1l6	s	SD,WH	SD & WH
chr7	98363300	98555100	+	MTB:ERVL-MaLR:LTR	chr7:98363138	Up	Yes	7SK; Fer1l6	s	SD	SD & WH
chr7	101935000	101959000	-	MTB_Rn:ERVL-MaLR:LTR,MTB_Rn:LTR:ERVL-MaLR	chr7:101958224	Up	Yes	Rn60_7_1020.1	as	SD,WH	SD & WH
chr7	102903000	103064000	+	MTC:ERVL-MaLR:LTR	chr7:102902976	Up;UpEdge	Yes	.	i	SD	SD & WH
chr7	103700000	103842000	-	RMER19A:ERVK:LTR,RMER19A:LTR:ERVK	chr7:103782562	Up	Yes	.	i	SD,WH	SD & WH
chr7	104446000	104470000	-	MTD:ERVL-MaLR:LTR,MTD:LTR:ERVL-MaLR	chr7:104469929	Up	Yes	.	i	SD,WH	SD & WH
chr7	108329000	108384000	-	MTB:ERVL-MaLR:LTR	chr7:108383579	Up	Yes	AABR07058280.1; Rn60_7_1084.1	c	SD	SD & WH
chr7	108780000	108897000	-	MTB_Rn:ERVL-MaLR:LTR,MTB_Rn:LTR:ERVL-MaLR	chr7:108896283	Up	Yes	Rn60_7_1089.1	s	SD,WH	SD & WH
chr7	112514000	112539000	+	MTB_Rn-int:LTR:ERVL-MaLR	chr7:112513071	Up	Yes	.	i	WH	SD & WH
chr7	112634000	112670000	+	MTB:ERVL-MaLR:LTR,MTB:LTR:ERVL-MaLR	chr7:112633875	Up;UpEdge	Yes	.	i	SD,WH	SD & WH
chr7	113264000	113270000	-	MTD:ERVL-MaLR:LTR,MTD:LTR:ERVL-MaLR	chr7:113270065	Up	Yes	.	i	SD,WH	SD & WH
chr7	113967000	113990000	+	MTD:ERVL-MaLR:LTR,MTD:LTR:ERVL-MaLR	chr7:113966400	Up	Yes	Trappc9	as	SD,WH	SD & WH
chr7	114690000	114714000	-	MTB_Rn:ERVL-MaLR:LTR,MTB_Rn:LTR:ERVL-MaLR	chr7:114713620	Up	Yes	AABR07058406.1	s	SD,WH	SD & WH
chr7	114725000	114812000	+	MTC-int:LTR:ERVL-MaLR	chr7:114714068	Up	Yes	Dennd3	s	WH	SD & WH
chr7	114744000	114745000	+	MTB:LTR:ERVL-MaLR	chr7:114743847	UpEdge	Yes	Dennd3	s	WH	SD & WH
chr7	117891000	117907000	+	MTB_Rn-int:ERVL-MaLR:LTR,MTB_Rn-int:LTR:ERVL-MaLR	chr7:117890762	Up	Yes	.	i	SD,WH	SD & WH
chr7	119837000	119853000	-	MTB:ERVL-MaLR:LTR	chr7:119852959	Up	Yes	Cyth4	as	SD	SD & WH
chr7	120987000	121005000	-	MTC:LTR:ERVL-MaLR	chr7:121004792	Up	Yes	Dnal4	s	WH	SD & WH
chr7	122626000	122689000	+	MTB:ERVL-MaLR:LTR	chr7:122638326	Up	No	Dnajb7; St13; Xpnpep3	c	SD	SD & WH
chr7	122812000	122861000	+	MTD:ERVL-MaLR:LTR	chr7:122811418	Up	Yes	AABR07058539.1; U6; Ep300	s	SD	SD & WH
chr7	124753000	124767000	+	ORR1F:ERVL-MaLR:LTR,ORR1F:LTR:ERVL-MaLR	chr7:124753335	Up	Yes	Efcab6	as	SD,WH	SD & WH
chr7	124779000	124806000	-	MTC:ERVL-MaLR:LTR	chr7:124793217	Up	No	Efcab6	s	SD	SD & WH
chr7	124939000	124949000	-	MTC:LTR:ERVL-MaLR	chr7:125119666	Up	Yes	.	i	WH	SD & WH
chr7	124959000	124977000	-	MTB:LTR:ERVL-MaLR	chr7:124976540	Up	Yes	Sult4a1	s	WH	SD & WH
chr7	126774000	126879000	-	MTD:ERVL-MaLR:LTR,MTD:LTR:ERVL-MaLR	chr7:126878717	Up	Yes	Celsr1	s	SD,WH	SD & WH
chr7	126992000	127013000	+	MTC:ERVL-MaLR:LTR,MTC:LTR:ERVL-MaLR	chr7:126992094	Up	Yes	Gramd4	s	SD,WH	SD & WH
chr7	128152000	128179000	+	MTB_Rn:ERVL-MaLR:LTR	chr7:128151572	Up	Yes	.	i	SD	SD & WH
chr7	128778000	128822000	+	RMER19B:ERVK:LTR,RMER19B:LTR:ERVK	chr7:128777960	Up	Yes	.	i	SD,WH	SD & WH
chr7	128988000	129010000	+	MTB:ERVL-MaLR:LTR,MTB:LTR:ERVL-MaLR	chr7:128987721	Up	Yes	.	i	SD,WH	SD & WH
chr7	130457000	130470000	+	MTB:ERVL-MaLR:LTR	chr7:130319228	Up	Yes	.	i	SD	SD & WH
chr7	130830000	130832000	+	MTB_Rn:ERVL-MaLR:LTR	chr7:130829762	Up	Yes	.	i	SD	SD & WH
chr7	131817000	131831000	+	MTD:ERVL-MaLR:LTR,MTD:LTR:ERVL-MaLR	chr7:131817163	Up	Yes	.	i	SD,WH	SD & WH
chr7	131961000	131977000	-	MTB:LTR:ERVL-MaLR	chr7:131976896	Up	Yes	.	i	WH	SD & WH
chr7	131961000	131977000	-	MTB:ERVL-MaLR:LTR,MTB:LTR:ERVL-MaLR	chr7:131976896,chr7:132503505	Up	Yes	.	i	SD,WH	SD & WH
chr7	132350000	132396000	+	MTB_Rn:ERVL-MaLR:LTR	chr7:132353177	Up	Yes	LOC690142	s	SD	SD & WH
chr7	134201000	134323000	-	ORR1B2:ERVL-MaLR:LTR	chr7:134322426	Up	Yes	.	i	SD	SD & WH
chr7	134602000	134698000	+	MTB:ERVL-MaLR:LTR,MTB:LTR:ERVL-MaLR	chr7:134610421	Up	Yes	Pphln1	s	SD,WH	SD & WH
chr7	136130000	136401000	+	MTB-int:LTR:ERVL-MaLR,MTB:LTR:ERVL-MaLR	chr7:136161533,chr7:136224538	Up	Yes	Tmem117	s	WH	WH
chr7	136162000	136401000	+	MTB:ERVL-MaLR:LTR	chr7:136161533	Up	Yes	Tmem117	s	SD	WH
chr7	136162000	136401000	+	MTB-int:LTR:ERVL-MaLR	chr7:136224538	Up	Yes	Tmem117	s	WH	WH
chr7	136225000	136401000	+	MTB:ERVL-MaLR:LTR	chr7:136224139	Up	No	Tmem117	s	SD	SD & WH
chr7	136416000	136426000	-	RMER19A:LTR:ERVK	chr7:136425146	Up	Yes	.	i	WH	SD & WH
chr7	136427000	136514000	-	MTB_Rn:ERVL-MaLR:LTR,MTB_Rn:LTR:ERVL-MaLR	chr7:136513408	Up	Yes	AABR07058758.1	s	SD,WH	SD & WH
chr7	137027000	137030000	-	MTB_Rn-int:ERVL-MaLR:LTR,MTB_Rn:ERVL-MaLR:LTR	chr7:137028410,chr7:137028811	Up	Yes	.	i	SD	SD & WH
chr7	137027000	137030000	-	MTB_Rn-int:ERVL-MaLR:LTR,MTB_Rn-int:LTR:ERVL-MaLR	chr7:137028811	Up	Yes	.	i	SD,WH	SD & WH
chr7	137319000	137377000	-	MTB_Rn:ERVL-MaLR:LTR	chr7:137377215	Up	Yes	AABR07058785.1; Ano6	c	SD	SD & WH
chr7	137442000	137448000	-	MTD:ERVL-MaLR:LTR	chr7:137446725	Up	Yes	.	i	SD	SD & WH
chr7	138519000	138528000	-	MT2A:ERVL:LTR,MT2A:LTR:ERVL	chr7:138527349	Up	Yes	.	i	SD,WH	SD & WH
chr7	139945000	140025000	-	MTB:LTR:ERVL-MaLR	chr7:140024576	Up	Yes	Olr1105; Olr1106; AC103129.3; AC103129.1	c	WH	SD & WH
chr7	140747000	140751000	+	MTC:ERVL-MaLR:LTR,MTC:LTR:ERVL-MaLR	chr7:140746780	Up	Yes	.	i	SD,WH	SD & WH
chr7	140783000	140796000	-	MTB_Rn:ERVL-MaLR:LTR,MTB_Rn:LTR:ERVL-MaLR	chr7:140796064	Up	Yes	Dnajc22; Kcnh3;Kcnh3	as	SD,WH	SD & WH
chr7	142330000	142335000	+	MTD:ERVL-MaLR:LTR	chr7:142325782	Up	No	Galnt6	as	SD	SD & WH
chr7	143095000	143102000	+	MTB:ERVL-MaLR:LTR,MTB:LTR:ERVL-MaLR	chr7:143094784	Up	Yes	RGD1305207	s	SD,WH	SD & WH
chr7	143671000	143672000	+	MTC:ERVL-MaLR:LTR	chr7:143671007	Up	Yes	.	i	SD	SD & WH
chr8	3355470	3361500	+	RNLTR8A:LTR:ERVK	chr8:3355214	Up;UpEdge	Yes	.	i	WH	SD & WH
chr8	4292200	4298140	+	RNLTR4b:ERVK:LTR,RNLTR4b:LTR:ERVK	chr8:4292202	UpEdge	Yes	.	i	SD,WH	SD & WH
chr8	13180200	13195000	+	RMER3B2_LTR:ERVK:LTR	chr8:13176992	Up	No	.	i	SD	SD & WH
chr8	13740100	13740200	+	MTB:ERVL-MaLR:LTR	chr8:13607546	Up	Yes	.	i	SD	WH
chr8	17645900	17929500	+	RLTR24:ERV1:LTR,RLTR24:LTR:ERV1	chr8:17645827	Up	Yes	7SK; SNORA2; Olr1115; Olr1117; Olr1118; Mbd3l2; AABR07069336.1	c	SD,WH	SD & WH
chr8	18203900	18224100	+	RMER2:ERV1:LTR	chr8:18203583	UpEdge	Yes	.	i	SD	SD & WH
chr8	19867500	19904400	+	LTR33C:ERVL:LTR,LTR33C:LTR:ERVL	chr8:19867454	UpEdge	Yes	Zfp317	s	SD,WH	SD & WH
chr8	23313700	23315900	+	RMER3B:LTR:ERVK	chr8:23313689	Up	Yes	.	i	WH	SD & WH
chr8	25026300	25041100	-	MTD:ERVL-MaLR:LTR,MTD:LTR:ERVL-MaLR	chr8:25038052	Up	Yes	.	i	SD,WH	SD & WH
chr8	31765000	31784000	+	MTB_Rn:ERVL-MaLR:LTR,MTB_Rn:LTR:ERVL-MaLR	chr8:31764857	UpEdge	Yes	.	i	SD,WH	SD & WH
chr8	32282900	32332000	-	MTB:ERVL-MaLR:LTR	chr8:32331796	Up	Yes	Aplp2	s	SD	WH
chr8	32732900	32753900	+	MTB_Rn:ERVL-MaLR:LTR,MTB_Rn:LTR:ERVL-MaLR	chr8:32732675	Up	Yes	AABR07069588.1	s	SD,WH	SD & WH
chr8	33026300	33026400	+	MTC-int:LTR:ERVL-MaLR	chr8:32828216	Up	Yes	.	i	WH	.
chr8	34519600	34546600	+	RMER17C:LTR:ERVK	chr8:34519444	UpEdge	Yes	.	i	WH	SD & WH
chr8	36394900	36409800	+	MTB_Rn:LTR:ERVL-MaLR	chr8:36394798	Up	Yes	AC111781.1; Foxred1	as	WH	SD & WH
chr8	36482600	36518900	+	RNLTR8B:ERVK:LTR,RNLTR8B:LTR:ERVK	chr8:36483324	Up	Yes	.	i	SD,WH	WH
chr8	37194700	37250600	+	RNLTR4b:LTR:ERVK	chr8:37194484	UpEdge	Yes	LOC100359968	as	WH	SD & WH
chr8	37656300	38194500	+	RNLTR2e:ERVK:LTR,RNLTR2e:LTR:ERVK	chr8:37656085	Up;UpEdge	Yes	AABR07069728.1; U6; LOC100360095	c	SD,WH	SD & WH
chr8	45006700	45008800	-	MTB_Rn:ERVL-MaLR:LTR,MTB_Rn:LTR:ERVL-MaLR	chr8:45008218	Up	Yes	.	i	SD,WH	SD & WH
chr8	46550900	46562700	-	MTB_Rn:ERVL-MaLR:LTR,MTB_Rn:LTR:ERVL-MaLR	chr8:46562449	Up	Yes	.	i	SD,WH	SD & WH
chr8	48235800	48245100	-	MTB_Rn:ERVL-MaLR:LTR,MTB_Rn:LTR:ERVL-MaLR	chr8:48243726	Up	Yes	.	i	SD,WH	SD & WH
chr8	52516100	52603200	+	LTR67B:LTR:ERVL	chr8:52515972	Up	Yes	.	i	WH	SD & WH
chr8	53529400	53629500	+	RMER19B:ERVK:LTR	chr8:53528927	Up	Yes	U4; AABR07070122.1	s	SD	SD & WH
chr8	55707200	55837600	+	MLT1H:ERVL-MaLR:LTR,MLT1H:LTR:ERVL-MaLR	chr8:55707423	Up;UpEdge	Yes	.	i	SD,WH	SD & WH
chr8	56237200	56294200	-	MLT1A1:ERVL-MaLR:LTR,MLT1A1:LTR:ERVL-MaLR	chr8:56293956	Up	Yes	Arhgap20	as	SD,WH	SD & WH
chr8	57383700	57386500	+	MLTR14:ERV1:LTR,MLTR14:LTR:ERV1	chr8:57383674	UpEdge	Yes	.	i	SD,WH	SD & WH
chr8	57983000	58011900	+	ORR1E:LTR:ERVL-MaLR	chr8:57982976	UpEdge	Yes	RGD1311251	s	WH	SD & WH
chr8	57983900	58011900	+	MER57C2:ERV1:LTR,MER57C2:LTR:ERV1	chr8:57983815	UpEdge	Yes	RGD1311251	s	SD,WH	SD & WH
chr8	58200000	58256200	-	RLTR20A4:LTR:ERVK	chr8:58255842	Up	Yes	SNORA61; Cul5	c	WH	SD & WH
chr8	58202300	58256300	-	MTB_Rn:ERVL-MaLR:LTR,RLTR20A4:ERVK:LTR	chr8:58249266,chr8:58255842	Up	Yes	SNORA61; Cul5	c	SD	SD & WH
chr8	59296300	59322700	-	MTB_Rn:ERVL-MaLR:LTR,MTB_Rn:LTR:ERVL-MaLR	chr8:59322412	Up	Yes	Wdr61	s	SD,WH	SD & WH
chr8	59414300	59431400	+	RMER15:LTR:ERVL	chr8:59414029	Up	Yes	Ireb2	s	WH	SD & WH
chr8	59612600	59616500	+	MTD:LTR:ERVL-MaLR	chr8:59613973	Up	Yes	Chrnb4	as	WH	SD & WH
chr8	59636400	59683500	+	MTB:ERVL-MaLR:LTR,MTB:LTR:ERVL-MaLR	chr8:59636242	Up	Yes	.	i	SD,WH	SD & WH
chr8	59780500	59858000	-	ORR1B2:ERVL-MaLR:LTR,ORR1B2:LTR:ERVL-MaLR	chr8:59856469	Up	Yes	Fbxo22; Nrg4	c	SD,WH	SD & WH
chr8	59892500	59898300	-	MTD:ERVL-MaLR:LTR,MTD:LTR:ERVL-MaLR	chr8:59898117	Up	Yes	.	i	SD,WH	SD & WH
chr8	59899500	59904000	+	RNLTR2c:ERVK:LTR,RNLTR2c:LTR:ERVK	chr8:59899328	UpEdge	Yes	Tmem266	s	SD,WH	SD & WH
chr8	59913300	59963100	-	MTD:ERVL-MaLR:LTR,MTD:LTR:ERVL-MaLR	chr8:59948494	Up	Yes	Tmem266	as	SD,WH	SD & WH
chr8	61950000	61966400	+	ORR1B1-int:ERVL-MaLR:LTR	chr8:61949995	UpEdge	Yes	.	i	SD	SD & WH
chr8	62007800	62155900	+	RMER4B:ERVK:LTR,RMER4B:LTR:ERVK	chr8:62010153	Up	Yes	AABR07070265.1; 7SK; Ppcdc	c	SD,WH	SD & WH
chr8	62661200	62664500	+	MT2B1:ERVL:LTR	chr8:62660951	Up	Yes	.	i	SD	SD & WH
chr8	63320800	63328500	+	RLTR31B2:LTR:ERVK	chr8:63320624	Up	Yes	Cd276	as	WH	SD & WH
chr8	63445700	63514700	-	MTB_Rn:ERVL-MaLR:LTR	chr8:63509530	Up	Yes	Rec114	s	SD	SD & WH
chr8	65896100	65917100	+	MTD:ERVL-MaLR:LTR,MTD:LTR:ERVL-MaLR	chr8:65896075	UpEdge	Yes	.	i	SD,WH	SD & WH
chr8	66799100	66804600	-	MLTR14:ERV1:LTR	chr8:66799732	UpEdge	Yes	.	i	SD	SD & WH
chr8	67093000	67120500	-	MTC:ERVL-MaLR:LTR	chr8:67120286	Up	Yes	.	i	SD	SD & WH
chr8	72898000	72902500	+	MTB_Rn:ERVL-MaLR:LTR,MTB_Rn:LTR:ERVL-MaLR	chr8:72897871	Up	Yes	U1	s	SD,WH	SD & WH
chr8	72932000	72968200	+	MTC:ERVL-MaLR:LTR,MTC:LTR:ERVL-MaLR	chr8:72931971	Up	Yes	.	i	SD,WH	SD & WH
chr8	73895200	73993700	+	MTB_Rn:ERVL-MaLR:LTR,MTB_Rn:LTR:ERVL-MaLR	chr8:73906665	Up;UpEdge	Yes	.	i	SD,WH	SD & WH
chr8	76118700	76343100	+	MTD:ERVL-MaLR:LTR	chr8:76118582	Up	Yes	LOC100912027; LOC102552798	as	SD	SD & WH
chr8	76789600	76840600	+	MTB_Rn:ERVL-MaLR:LTR,MTB_Rn:LTR:ERVL-MaLR	chr8:76799107	Up;UpEdge	Yes	U6; Myo1e	c	SD,WH	SD & WH
chr8	78101500	78107300	+	MLTR11A:ERVK:LTR,MLTR11A:LTR:ERVK	chr8:78101410	Up	Yes	.	i	SD,WH	SD & WH
chr8	78116900	78145200	+	MTC:ERVL-MaLR:LTR,MTC:LTR:ERVL-MaLR	chr8:78117506	Up	Yes	Cgnl1	as	SD,WH	SD & WH
chr8	80202700	80353800	-	MTC:LTR:ERVL-MaLR,RMER20C_Mm:LTR:ERVK	chr8:80208486,chr8:80353467	Up	Yes	Unc13c	s	WH	SD & WH
chr8	80202700	80353800	-	MTC:ERVL-MaLR:LTR,MTC:LTR:ERVL-MaLR	chr8:80353467	Up	Yes	Unc13c	s	SD,WH	SD & WH
chr8	86470800	86522900	+	MTB_Rn:ERVL-MaLR:LTR,MTB_Rn:LTR:ERVL-MaLR	chr8:86470640	Up	Yes	.	i	SD,WH	SD & WH
chr8	87224000	87245900	-	ORR1C1:ERVL-MaLR:LTR	chr8:87251698	Up	No	Tmem30a	s	SD	SD & WH
chr8	91709800	91713200	+	RNLTR18:ERVK:LTR,RNLTR18:LTR:ERVK	chr8:91709565	Up	Yes	.	i	SD,WH	SD & WH
chr8	94624100	94628200	-	MLT1H:ERVL-MaLR:LTR	chr8:94627914	Up	Yes	.	i	SD	SD & WH
chr8	94845500	94858500	+	MTD:ERVL-MaLR:LTR,MTD:LTR:ERVL-MaLR	chr8:94845498	Up	Yes	Mrap2	s	SD,WH	SD & WH
chr8	97322500	97328200	-	RMER3:ERVK:LTR	chr8:97327864	Up	Yes	Rasgrf1	as	SD	SD & WH
chr8	100746000	100775000	+	MTB:ERVL-MaLR:LTR,MTB:LTR:ERVL-MaLR	chr8:100745559	Up	Yes	AABR07071117.1	s	SD,WH	WH
chr8	101625000	101687000	-	ORR1G:ERVL-MaLR:LTR,ORR1G:LTR:ERVL-MaLR	chr8:101685482	Up	Yes	.	i	SD,WH	SD & WH
chr8	104837000	104871000	+	MTD:ERVL-MaLR:LTR,MTD:LTR:ERVL-MaLR	chr8:104836614	Up;UpEdge	Yes	Spsb4	as	SD,WH	WH
chr8	104981000	104996000	-	MTB_Rn:ERVL-MaLR:LTR	chr8:104985272	Up	Yes	Slc25a36	s	SD	SD & WH
chr8	105444000	105461000	+	MLTR11B:ERVK:LTR	chr8:105443652	Up	Yes	Clstn2	as	SD	SD & WH
chr8	106533000	106563000	-	MTD:LTR:ERVL-MaLR	chr8:106533007	UpEdge	Yes	.	i	WH	SD & WH
chr8	106604000	106618000	-	MTC:ERVL-MaLR:LTR	chr8:106616264	Up	Yes	Mrps22	s	SD	SD & WH
chr8	107629000	107681000	-	RMER15:ERVL:LTR	chr8:107689112	Up	Yes	Mras	s	SD	SD & WH
chr8	108487000	108489000	+	ORR1C1:ERVL-MaLR:LTR	chr8:108487344	Up	Yes	.	i	SD	SD & WH
chr8	109893000	109900000	+	RMER4B:ERVK:LTR	chr8:109892840	UpEdge	Yes	.	i	SD	SD & WH
chr8	111021000	111039000	-	MTB_Rn:ERVL-MaLR:LTR,MTB_Rn:LTR:ERVL-MaLR	chr8:111038537	Up	Yes	Ky	as	SD,WH	SD & WH
chr8	112821000	112829000	+	MTB_Rn:ERVL-MaLR:LTR,MTB_Rn:LTR:ERVL-MaLR	chr8:112820622	Up	Yes	AABR07071383.1	as	SD,WH	SD & WH
chr8	119845000	119857000	+	MTC:ERVL-MaLR:LTR	chr8:119845330	Up	Yes	Stac	as	SD	SD & WH
chr8	119846000	119857000	+	MTC-int:ERVL-MaLR:LTR	chr8:119845746	UpEdge	Yes	Stac	as	SD	SD & WH
chr8	121096000	121235000	-	MTC:ERVL-MaLR:LTR,MTC:LTR:ERVL-MaLR	chr8:121234773	Up	Yes	AC098284.1	s	SD,WH	WH
chr8	121482000	121518000	-	RMER19A:ERVK:LTR,RMER19A:LTR:ERVK	chr8:121517219	Up	Yes	.	i	SD,WH	.
chr8	123099000	123294000	+	MTD:ERVL-MaLR:LTR,MTD:LTR:ERVL-MaLR	chr8:123098711	Up	Yes	Osbpl10;Osbpl10; Stt3b	c	SD,WH	SD & WH
chr8	124027000	124300000	+	MTC:ERVL-MaLR:LTR,MTC:LTR:ERVL-MaLR	chr8:124026895	Up	Yes	LOC102546889	s	SD,WH	SD & WH
chr8	124511000	124528000	+	MTB-int:ERVL-MaLR:LTR,MTB-int:LTR:ERVL-MaLR	chr8:124511142	Up	Yes	AABR07071620.1	s	SD,WH	SD & WH
chr8	125693000	125798000	-	RMER4B:LTR:ERVK	chr8:125797172	Up	Yes	.	i	WH	.
chr8	126437000	126496000	-	RMER19B2:ERVK:LTR,RMER19B2:LTR:ERVK	chr8:126480490	Up	Yes	Cmc1;U6; Cmc1	s	SD,WH	SD & WH
chr8	126700000	126707000	+	RLTR11A:ERVK:LTR,RLTR11A:LTR:ERVK	chr8:126699496	UpEdge	Yes	.	i	SD,WH	SD & WH
chr8	126739000	126740000	+	MTD:ERVL-MaLR:LTR	chr8:126738482	Up	Yes	.	i	SD	.
chr8	129451000	129453000	-	MTC:ERVL-MaLR:LTR	chr8:129452964	Up	Yes	.	i	SD	SD & WH
chr8	129455000	129459000	+	MTD:ERVL-MaLR:LTR	chr8:129455257	UpEdge	Yes	.	i	SD	SD & WH
chr8	129632000	129833000	-	MTD:ERVL-MaLR:LTR,MTD:LTR:ERVL-MaLR	chr8:129832902	Up	Yes	Ulk4	s	SD,WH	SD & WH
chr8	130652000	130656000	+	MTC:ERVL-MaLR:LTR,MTC:LTR:ERVL-MaLR	chr8:130652183	Up;UpEdge	Yes	.	i	SD,WH	SD & WH
chr8	131564000	131565000	-	RMER15:ERVL:LTR,RMER15:LTR:ERVL	chr8:131565602	Up	Yes	.	i	SD,WH	.
chr8	131999000	132010000	+	MTB:ERVL-MaLR:LTR	chr8:131987724	Up	Yes	Zfp105	s	SD	.
chr9	39211	120762	+	RNLTR4a:LTR:ERVK	chr9:38888	UpEdge	Yes	SNORA70; AABR07065970.1; Efhb	c	WH	SD & WH
chr9	2088650	2088880	+	MTB:ERVL-MaLR:LTR	chr9:1813020	Up	No	.	i	SD	SD & WH
chr9	12186900	12436800	+	RNLTR4a:ERVK:LTR,RNLTR4a:LTR:ERVK	chr9:12186716	Up;UpEdge	Yes	AABR07066677.1; Rn50_9_0114.1; AABR07066693.1	s	SD,WH	SD & WH
chr9	12431100	12436800	+	RNLTR4d_I:ERVK:LTR,RNLTR4d_I:LTR:ERVK	chr9:12430911	Up;UpEdge	Yes	.	i	SD,WH	SD & WH
chr9	14433000	14441200	-	ORR1A2:ERVL-MaLR:LTR	chr9:14440452	Up	Yes	.	i	SD	SD & WH
chr9	14759400	14759700	-	MTB_Rn-int:LTR:ERVL-MaLR	chr9:14826817	Up	Yes	Trem1	s	WH	.
chr9	15178500	15184300	+	MTC:ERVL-MaLR:LTR	chr9:15179568	Up;UpEdge	Yes	Mdfi	s	SD	SD & WH
chr9	19804700	19863900	-	ORR1B1:ERVL-MaLR:LTR,ORR1B1:LTR:ERVL-MaLR	chr9:19863617	Up	Yes	U2; Cyp39a1	s	SD,WH	SD & WH
chr9	23645200	23661200	-	RNLTR7a2:ERV1:LTR,RNLTR7a2:LTR:ERV1	chr9:23661083	Up	Yes	7SK	s	SD,WH	SD & WH
chr9	27563000	27589300	-	MTB:ERVL-MaLR:LTR,MTB:LTR:ERVL-MaLR	chr9:27589031	Up	Yes	AABR07067042.2; Kcnq5;Kcnq5	s	SD,WH	SD & WH
chr9	29985300	30068700	+	MTC:ERVL-MaLR:LTR,MTC:LTR:ERVL-MaLR	chr9:30035976	Up	Yes	5S_rRNA; B3gat2	s	SD,WH	SD & WH
chr9	30068700	30161800	-	RMER15:ERVL:LTR	chr9:30185646	Up	No	Smap1	s	SD	SD & WH
chr9	35410800	35472700	+	RNLTR14:ERVK:LTR,RNLTR14:LTR:ERVK	chr9:35410656	UpEdge	Yes	.	i	SD,WH	SD & WH
chr9	35613000	35626000	+	RNLTR7a2:ERV1:LTR	chr9:35612647	UpEdge	Yes	.	i	SD	SD & WH
chr9	37242400	37245600	-	MTB_Rn:ERVL-MaLR:LTR,MTB_Rn:LTR:ERVL-MaLR	chr9:37245378	Up	Yes	.	i	SD,WH	SD & WH
chr9	37782400	37793100	+	LTR9_RN:ERV1:LTR,LTR9_RN:LTR:ERV1	chr9:37782296	UpEdge	Yes	.	i	SD,WH	SD & WH
chr9	38783900	38796700	-	MTB:LTR:ERVL-MaLR	chr9:38796523	Up	Yes	.	i	WH	SD & WH
chr9	38783900	38796700	-	MTB-int:ERVL-MaLR:LTR,MTB:ERVL-MaLR:LTR	chr9:38796523,chr9:38796933	Up	Yes	.	i	SD	SD & WH
chr9	40270700	40280100	-	RNLTR4a:ERVK:LTR	chr9:40279972	Up	Yes	.	i	SD	SD & WH
chr9	40866000	40887000	+	MTB:ERVL-MaLR:LTR	chr9:40865856	Up	Yes	.	i	SD	SD & WH
chr9	41251700	41304000	+	RMER19B2:ERVK:LTR,RMER19B2:LTR:ERVK	chr9:41251522	Up	Yes	Arhgef4	s	SD,WH	SD & WH
chr9	41483100	41484600	+	MTB_Rn:ERVL-MaLR:LTR	chr9:41255696	Up	No	.	i	SD	SD & WH
chr9	42664800	42666300	+	MTB-int:LTR:ERVL-MaLR	chr9:42664599	Up	Yes	.	i	WH	SD & WH
chr9	42746000	42755200	+	MTD-int:ERVL-MaLR:LTR	chr9:42745729	Up	Yes	Uggt1	as	SD	SD & WH
chr9	43143600	43251400	-	MTB_Rn:ERVL-MaLR:LTR	chr9:43252365	Up	Yes	Rn50_9_0429.1; Rn50_9_0428.1; Fam178b	c	SD	SD & WH
chr9	43792400	43855000	+	RMER19B:ERVK:LTR,RMER19B:LTR:ERVK	chr9:43792433	Up	Yes	Cnga3	s	SD,WH	SD & WH
chr9	43882500	44004800	+	MTB_Rn:ERVL-MaLR:LTR	chr9:43882439	UpEdge	Yes	AC133270.1; Inpp4a	s	SD	SD & WH
chr9	44714100	44788500	-	MTD:ERVL-MaLR:LTR,MTD:LTR:ERVL-MaLR	chr9:44788231	Up	Yes	Rev1	s	SD,WH	SD & WH
chr9	44802500	44807900	-	RLTR16_Rn:ERVK:LTR	chr9:44807741	Up	Yes	.	i	SD	SD & WH
chr9	44864100	44878800	+	MTB:ERVL-MaLR:LTR,MTB:LTR:ERVL-MaLR	chr9:44864012	Up	Yes	Aff3	as	SD,WH	SD & WH
chr9	46355100	46369100	-	RLTR16:ERVK:LTR,RLTR16:LTR:ERVK	chr9:46368806	Up	Yes	Creg2	s	SD,WH	SD & WH
chr9	47520000	47588600	+	MTB:ERVL-MaLR:LTR,MTB:LTR:ERVL-MaLR	chr9:47519871	Up	Yes	Tmem182	s	SD,WH	SD & WH
chr9	48666500	48701900	+	RMER3B2_LTR:LTR:ERVK	chr9:48666426	Up	Yes	.	i	WH	SD & WH
chr9	50885300	50920900	+	ORR1A2-int:ERVL-MaLR:LTR	chr9:50888533	Up	No	Bivm	s	SD	SD & WH
chr9	51646500	51699300	+	MTB_Rn:ERVL-MaLR:LTR,MTB_Rn:LTR:ERVL-MaLR	chr9:51646436	UpEdge	Yes	.	i	SD,WH	SD & WH
chr9	54037300	54089900	-	RLTR20B3:ERVK:LTR,RLTR20B3:LTR:ERVK	chr9:54089464	Up	Yes	.	i	SD,WH	SD & WH
chr9	54582200	54767100	+	MTB_Rn:ERVL-MaLR:LTR	chr9:54617192	Up	No	Myo1b	s	SD	SD & WH
chr9	56558500	56687100	+	RNLTR4b:ERVK:LTR	chr9:56558260	UpEdge	Yes	.	i	SD	SD & WH
chr9	57306500	57307800	+	RNLTR4a:ERVK:LTR,RNLTR4a:LTR:ERVK	chr9:57306435	UpEdge	Yes	.	i	SD,WH	SD & WH
chr9	61061000	61135100	-	ORR1A4-int:ERVL-MaLR:LTR,ORR1A4-int:LTR:ERVL-MaLR	chr9:61071759	Up	Yes	Pgap1	s	SD,WH	SD & WH
chr9	63005300	63009900	-	ORR1B1:LTR:ERVL-MaLR	chr9:63009577	Up	Yes	.	i	WH	SD & WH
chr9	63362000	63370000	-	MLT1J2:ERVL-MaLR:LTR	chr9:63388840	Up	No	AABR07067775.2	s	SD	SD & WH
chr9	65406100	65478800	-	RLTR25A:LTR:ERVK	chr9:65461435	Up	Yes	Fam126b; Ndufb3	c	WH	SD & WH
chr9	66106200	66151200	+	RMER19B:LTR:ERVK	chr9:66106009	Up	Yes	Cdk15	s	WH	SD & WH
chr9	66453500	66485200	-	MTC:ERVL-MaLR:LTR	chr9:66485065	Up	Yes	Sumo1	s	SD	SD & WH
chr9	66567200	66683000	+	MTB:ERVL-MaLR:LTR,MTB:LTR:ERVL-MaLR	chr9:66644912	Up	Yes	AABR07067829.1; Bmpr2;Bmpr2	c	SD,WH	SD & WH
chr9	70164000	70171600	-	RMER3:ERVK:LTR,RMER3:LTR:ERVK	chr9:70171252	Up	Yes	Adam23	as	SD,WH	SD & WH
chr9	71142000	71157000	-	MTE2a:LTR:ERVL-MaLR	chr9:71156855	Up	Yes	.	i	WH	SD & WH
chr9	77562400	77612300	+	MTC:ERVL-MaLR:LTR	chr9:77562217	Up	Yes	Spag16	s	SD	SD & WH
chr9	78493700	78502800	+	MTB_Rn:ERVL-MaLR:LTR,MTB_Rn:LTR:ERVL-MaLR	chr9:78493934	Up	Yes	AABR07068035.1	s	SD,WH	SD & WH
chr9	78738400	78739400	-	MTB_Rn:ERVL-MaLR:LTR	chr9:78739205	Up	Yes	.	i	SD	WH
chr9	78823600	78857800	+	MTC:ERVL-MaLR:LTR,MTC:LTR:ERVL-MaLR	chr9:78823430	Up;UpEdge	Yes	.	i	SD,WH	SD & WH
chr9	85237600	85255500	-	ORR1B1:ERVL-MaLR:LTR	chr9:85255219	Up	Yes	Scg2	s	SD	SD & WH
chr9	85793100	85821100	-	MTB-int:ERVL-MaLR:LTR,MTB:ERVL-MaLR:LTR	chr9:85819461,chr9:85819855	Up	Yes	.	i	SD	SD & WH
chr9	85793200	85821000	-	MTB-int:LTR:ERVL-MaLR	chr9:85819855	Up	Yes	.	i	WH	SD & WH
chr9	86277600	86289700	+	MTB_Rn:ERVL-MaLR:LTR,MTB_Rn:LTR:ERVL-MaLR	chr9:86277415	UpEdge	Yes	.	i	SD,WH	SD & WH
chr9	86424600	86558300	-	MTB_Rn:ERVL-MaLR:LTR	chr9:86558064	Up	Yes	Dock10	s	SD	SD & WH
chr9	86781200	86820500	-	MTB-int:LTR:ERVL-MaLR	chr9:86818973	Up	Yes	AABR07068163.1	as	WH	SD & WH
chr9	89136000	89173400	+	MTB:ERVL-MaLR:LTR	chr9:89135838	Up	Yes	Sphkap	as	SD	SD & WH
chr9	89378700	89435200	+	MTC-int:ERVL-MaLR:LTR,MTC-int:LTR:ERVL-MaLR	chr9:89379902	Up	Yes	.	i	SD,WH	SD & WH
chr9	91619900	91648200	-	MTD:ERVL-MaLR:LTR,MTD:LTR:ERVL-MaLR	chr9:91647887	Up	Yes	.	i	SD,WH	WH
chr9	93216700	93245500	+	MTB_Rn:ERVL-MaLR:LTR,MTB_Rn:LTR:ERVL-MaLR	chr9:93216679,chr9:93218230	Up	Yes	Armc9	s	SD,WH	SD & WH
chr9	93216800	93245300	+	MTB_Rn:ERVL-MaLR:LTR	chr9:93216679	UpEdge	Yes	Armc9	s	SD	SD & WH
chr9	93218400	93245500	+	MTB_Rn:LTR:ERVL-MaLR	chr9:93218230	Up	Yes	Armc9	s	WH	SD & WH
chr9	93578500	93631600	+	MTC:ERVL-MaLR:LTR,MTC:LTR:ERVL-MaLR	chr9:93578439	UpEdge	Yes	Cops7b; Pde6d;Pde6d	c	SD,WH	SD & WH
chr9	95072000	95128400	-	MTC-int:ERVL-MaLR:LTR,MTC-int:LTR:ERVL-MaLR	chr9:95127958	Up	Yes	Usp40	s	SD,WH	SD & WH
chr9	97479400	97486800	-	RMER19B:ERVK:LTR	chr9:97486327	Up	Yes	.	i	SD	SD & WH
chr9	97667400	97667600	+	MTB:ERVL-MaLR:LTR,MTB:LTR:ERVL-MaLR	chr9:97660414	Up	Yes	.	i	SD,WH	SD & WH
chr9	97867400	97869400	-	RLTR16:ERVK:LTR,RLTR16:LTR:ERVK	chr9:97869036	Up	Yes	.	i	SD,WH	SD & WH
chr9	99826700	99861800	+	MTC:ERVL-MaLR:LTR,MTC:LTR:ERVL-MaLR	chr9:99826614	Up	Yes	.	i	SD,WH	SD & WH
chr9	100768000	100797000	-	MT2B1:ERVL:LTR,MT2B1:LTR:ERVL	chr9:100796249	Up	Yes	Stk25; Farp2	c	SD,WH	SD & WH
chr9	100802000	100809000	-	RMER19B:ERVK:LTR,RMER19B:LTR:ERVK	chr9:100808059	Up	Yes	.	i	SD,WH	SD & WH
chr9	102597000	102606000	+	MTB:ERVL-MaLR:LTR,MTB:LTR:ERVL-MaLR	chr9:102596587	Up	Yes	.	i	SD,WH	.
chr9	102674000	102683000	-	MTB_Rn:ERVL-MaLR:LTR,MTB_Rn:LTR:ERVL-MaLR	chr9:102683225	Up	Yes	.	i	SD,WH	SD & WH
chr9	104290000	104333000	+	RLTR15:LTR:ERVK	chr9:104290376	UpEdge	Yes	AABR07068417.2; Slco4c1	c	WH	.
chr9	108291000	108297000	+	MTB_Rn:ERVL-MaLR:LTR	chr9:108291103	Up	Yes	AABR07068554.1	as	SD	SD & WH
chr9	109617000	109830000	-	MTC:ERVL-MaLR:LTR,MTC:LTR:ERVL-MaLR	chr9:109830119	Up	Yes	.	i	SD,WH	SD & WH
chr9	109864000	109877000	-	MTD:ERVL-MaLR:LTR	chr9:109876648	Up	Yes	.	i	SD	SD & WH
chr9	111383000	111422000	+	MTC:ERVL-MaLR:LTR,MTC:LTR:ERVL-MaLR	chr9:111383139	UpEdge	Yes	.	i	SD,WH	SD & WH
chr9	112905000	113008000	+	MTC:ERVL-MaLR:LTR,MTC:LTR:ERVL-MaLR	chr9:112904536	UpEdge	Yes	5S_rRNA	as	SD,WH	SD & WH
chr9	113007000	113123000	-	MTC-int:LTR:ERVL-MaLR	chr9:113122189	Up	Yes	Tmem232	s	WH	SD & WH
chr9	113111000	113123000	-	MTC-int:ERVL-MaLR:LTR,ORR1A_Rn:ERVL-MaLR:LTR	chr9:113122189,chr9:113123779	Up	Yes	Tmem232	s	SD	SD & WH
chr9	113340000	113345000	-	MTB_Rn:ERVL-MaLR:LTR	chr9:113344983	Up	Yes	.	i	SD	SD & WH
chr9	116378000	116392000	+	MTC:ERVL-MaLR:LTR,MTC:LTR:ERVL-MaLR	chr9:116377660	Up	Yes	.	i	SD,WH	WH
chr9	116379000	116392000	+	MTB_Rn:LTR:ERVL-MaLR	chr9:116378450	UpEdge	Yes	.	i	WH	SD & WH
chr9	116729000	116910000	+	MTB:ERVL-MaLR:LTR,MTB:LTR:ERVL-MaLR	chr9:116728676	Up	Yes	L3mbtl4	s	SD,WH	SD & WH
chr9	118990000	119128000	+	MTB_Rn:ERVL-MaLR:LTR,MTB_Rn:LTR:ERVL-MaLR	chr9:118990743	Up	Yes	Dlgap1	s	SD,WH	SD & WH
chr9	119232000	119236000	-	ORR1B1:ERVL-MaLR:LTR,ORR1B1:LTR:ERVL-MaLR	chr9:119235291	Up	Yes	.	i	SD,WH	SD & WH
chr9	119598000	119641000	-	MTC:ERVL-MaLR:LTR,MTC:LTR:ERVL-MaLR	chr9:119640492	Up	Yes	Emilin2	s	SD,WH	SD & WH
chr9	120336000	120352000	+	MTB_Rn:ERVL-MaLR:LTR	chr9:120336050	UpEdge	Yes	AABR07068810.1	s	SD	SD & WH
chrX	20941300	21017600	+	MTB:ERVL-MaLR:LTR,MTB:LTR:ERVL-MaLR	chrX:20941203	UpEdge	Yes	Rn60_X_0210.1; FAM120C	s	SD,WH	SD & WH
chrX	33383800	33502700	-	MTB_Rn:ERVL-MaLR:LTR	chrX:33502497	Up	Yes	S100g; U1; Ctps2	c	SD	SD & WH
chrX	33410600	33412300	+	MTD:ERVL-MaLR:LTR,MTD:LTR:ERVL-MaLR	chrX:33410777	Up	Yes	Ctps2	as	SD,WH	SD & WH
chrX	33514600	33586000	-	RMER19B:ERVK:LTR,RMER19B:LTR:ERVK	chrX:33585171	Up	Yes	U6; Ctps2; Syap1;U6; Syap1	c	SD,WH	SD & WH
chrX	35305200	35466700	-	RLTR19-int:ERVK:LTR,RLTR19-int:LTR:ERVK	chrX:35464871	Up	Yes	AABR07037923.1; Scml2	c	SD,WH	SD & WH
chrX	35621600	35627200	-	RMER4B:ERVK:LTR	chrX:35626884	Up	Yes	Cdkl5	as	SD	SD & WH
chrX	40200800	40206200	-	RNLTR4-int:LTR:ERVK	chrX:40210686	Up	No	.	i	WH	.
chrX	44386500	44391700	+	RNLTR4d_I:ERVK:LTR	chrX:44386161	UpEdge	Yes	.	i	SD	SD & WH
chrX	67132900	67145600	-	MTC:ERVL-MaLR:LTR,MTC:LTR:ERVL-MaLR	chrX:67145415	Up	Yes	.	i	SD,WH	SD & WH
chrX	71097500	71114400	+	MTC-int:LTR:ERVL-MaLR	chrX:71098097	Up	Yes	Snx12	as	WH	SD & WH
chrX	72377100	72515400	-	ORR1A_Rn-int:ERVL-MaLR:LTR,ORR1A_Rn-int:LTR:ERVL-MaLR	chrX:72383568	Up	Yes	Phka1;Rn50_X_0733.3; Phka1; Rn50_X_0733.2	c	SD,WH	SD & WH
chrX	74269300	74283600	+	MTD:ERVL-MaLR:LTR,MTD:LTR:ERVL-MaLR	chrX:74269334	Up	Yes	Tsx	s	SD,WH	SD & WH
chrX	76820200	76881300	-	MTB_Rn:ERVL-MaLR:LTR,MTB_Rn:LTR:ERVL-MaLR	chrX:76838654	Up	Yes	Atrx;U2; Atrx	c	SD,WH	SD & WH
chrX	77074800	77191700	+	RMER4A:ERVK:LTR,RMER4A:LTR:ERVK	chrX:77074557	UpEdge	Yes	Atp7a; LOC100363531;Atp7a; Rn60_X_0772.2; LOC100363531	c	SD,WH	SD & WH
chrX	78308500	78399900	+	MTB_Rn:ERVL-MaLR:LTR,MTB_Rn:LTR:ERVL-MaLR	chrX:78308343	Up	Yes	Gpr174	s	SD,WH	SD & WH
chrX	79972100	80043700	+	MTB_Rn:ERVL-MaLR:LTR	chrX:79971907	Up	Yes	.	i	SD	SD & WH
chrX	87256100	87264300	+	NICER1C_Rn_LTR:ERV1:LTR	chrX:87256044	UpEdge	Yes	.	i	SD	SD & WH
chrX	96320000	96325800	-	RNLTR21:LTR:ERV1	chrX:96325658	Up	Yes	.	i	WH	SD & WH
chrX	97518900	97530000	+	RNLTR4b:ERVK:LTR	chrX:97518899	UpEdge	Yes	.	i	SD	SD & WH
chrX	106031000	106036000	-	RNLTR4a:ERVK:LTR	chrX:106033348	UpEdge	Yes	.	i	SD	SD & WH
chrX	112418000	112448000	-	MTB_Rn:ERVL-MaLR:LTR	chrX:112447806	Up	Yes	Col4a6	s	SD	SD & WH
chrX	117081000	117102000	+	RLTR10_Rat:ERVK:LTR,RLTR10_Rat:LTR:ERVK	chrX:117080826	Up;UpEdge	Yes	.	i	SD,WH	SD & WH
chrX	117141000	117146000	+	RLTR10_Rat:LTR:ERVK	chrX:117141168	UpEdge	Yes	.	i	WH	SD & WH
chrX	123217000	123255000	-	MTC-int:ERVL-MaLR:LTR,MTC-int:LTR:ERVL-MaLR	chrX:123242268	Up	Yes	Akap17b	s	SD,WH	SD & WH
chrX	131282000	131293000	-	RMER13B:LTR:ERVK	chrX:131292056	Up	Yes	.	i	WH	SD & WH
chrX	159722000	159849000	-	MT2A:LTR:ERVL	chrX:159851430	Up	Yes	Arhgef6	s	WH	SD & WH
chrX	159722000	159850000	-	MT2A:ERVL:LTR,MTE2a:ERVL-MaLR:LTR	chrX:159851430,chrX:159851585	Up	Yes	Arhgef6	s	SD	SD & WH
