# Supplementary material for: LTR retrotransposons transcribed in oocytes drive species-specific and heritable changes in DNA methylation
Source: Nat Commun. 2018 Aug 20;9:3331. doi: 10.1038/s41467-018-05841-x (PMC6102241; doi:10.1038/s41467-018-05841-x)
Supplement: Supplementary file 6 — Supplementary Data 3 [file 41467_2018_5841_MOESM6_ESM.xlsx]

## Sheet: Supplementary Data 3 human LITs
Supplementary Data 3. Human oocyte LTR initiated transcription units
Identified by LIONS
chr	start	end	Column5	Repeat(s)	Repeat ID	Initiation type	Is exonic?	Ensembl Gene(s) overlap	Gene overlap type	Libraries identified (LIONS)
chr1	84210	266076	-	MER4D1:LTR:ERV1	chr1:238440	Up	Yes	AP006222.2,RP11-34P13.8; RP11-34P13.7	s	GVO,MII
chr1	793920	796296	-	LTR2C:LTR:ERV1	chr1:796167	Up	Yes	LINC01128	as	MII
chr1	13766700	13766900	+	LTR12C:LTR:ERV1	chr1:13544708	Up	Yes	.	i	MII
chr1	13801800	13843400	+	MLT1A:LTR:ERVL-MaLR	chr1:13801401	Up	Yes	RP4-597A16.2; LRRC38	c	GVO
chr1	14490200	14497000	+	MER50:LTR:ERV1	chr1:14489581	UpEdge	Yes	.	i	GVO,MII
chr1	15563000	15656900	+	MLT1K:LTR:ERVL-MaLR	chr1:15562768	Up	Yes	FHAD1,FHAD1; RP3-467K16.2	c	GVO,MII
chr1	15899100	15915000	-	LTR12D:LTR:ERV1	chr1:15914486	Up	Yes	DNAJC16; AGMAT; RP4-680D5.2	c	GVO,MII
chr1	17415400	17620600	-	LTR3B_:LTR:ERVK	chr1:17620379	Up	Yes	PADI1; MIR3972; PADI3,Y_RNA; RP11-380J14.1; PADI1; MIR3972; PADI3; PADI2	c	GVO,MII
chr1	18120100	18162300	+	LTR78B:LTR:ERV1	chr1:18119863	UpEdge	Yes	ACTL8	s	GVO,MII
chr1	18720200	18741600	-	LTR16E1:LTR:ERVL	chr1:18741015	Up	Yes	.	i	MII
chr1	18868400	18905900	-	MLT1D:LTR:ERVL-MaLR	chr1:18869771	UpEdge	Yes	.	i	GVO
chr1	23262300	23274800	+	MER51E:LTR:ERV1	chr1:23261948	UpEdge	Yes	.	i	GVO
chr1	26217100	26220100	+	LTR22A:LTR:ERVK	chr1:26216789	Up;UpEdge	Yes	STMN1	as	GVO,MII
chr1	38708700	38712900	+	MLT1C:LTR:ERVL-MaLR	chr1:38708500	UpEdge	Yes	.	i	MII
chr1	53878800	53893200	-	HERVH-int:LTR:ERV1	chr1:53890440	Up	Yes	SLC25A3P1	s	GVO
chr1	55365000	55458000	+	HERVH-int:LTR:ERV1	chr1:55365867	Up	Yes	TMEM61; RP11-12C17.2	c	GVO,MII
chr1	55490000	55530500	+	HERVH-int:LTR:ERV1	chr1:55488843	Up	Yes	PCSK9	s	GVO,MII
chr1	56606600	56611200	-	MLT1F-int:LTR:ERVL-MaLR	chr1:56608174	UpEdge	Yes	.	i	MII
chr1	62644300	62646700	-	HERVK14-int:LTR:ERVK	chr1:62644876	UpEdge	Yes	.	i	GVO
chr1	66169800	66180400	+	HERVH-int:LTR:ERV1	chr1:66109699	Up	Yes	.	i	MII
chr1	67673200	67730100	+	THE1A:LTR:ERVL-MaLR	chr1:67673104	Up	Yes	AL109843.1; IL23R; C1orf141	c	GVO,MII
chr1	68536000	68582900	+	THE1D:LTR:ERVL-MaLR	chr1:68536008	Up	Yes	GNG12-AS1; WLS	c	GVO,MII
chr1	70365500	70587500	+	MLT1A1:LTR:ERVL-MaLR	chr1:70365331	Up	Yes	PIN1P1; RP11-181B18.1; LRRC7	c	GVO,MII
chr1	71451400	71452800	+	LTR3B_:LTR:ERVK	chr1:71451079	UpEdge	Yes	PTGER3	as	GVO
chr1	72160300	72172200	-	LTR40a:LTR:ERVL	chr1:72161363	UpEdge	Yes	NEGR1	s	MII
chr1	73422800	73449400	-	HERVH-int:LTR:ERV1	chr1:73455809	Up	No	.	i	MII
chr1	73533400	73664300	+	MLT1A1:LTR:ERVL-MaLR	chr1:73533384	Up	Yes	KRT8P21,KRT8P21; RN7SKP19	c	GVO
chr1	76188400	76229300	+	LTR3B_:LTR:ERVK	chr1:76188045	UpEdge	Yes	ACADM; RP4-682C21.2; RP4-682C21.5,ACADM; RP4-682C21.5	c	GVO,MII
chr1	77997700	78025700	+	LTR12C:LTR:ERV1	chr1:77997693	Up;UpEdge	Yes	AK5	s	GVO,MII
chr1	80516200	80528200	+	LTR18A:LTR:ERVL	chr1:80515902	UpEdge	Yes	.	i	GVO,MII
chr1	81713000	81716900	+	LTR7:LTR:ERV1	chr1:81710967	Up	No	.	i	GVO,MII
chr1	83423300	83463500	+	HERVH-int:LTR:ERV1	chr1:83421412	Up	Yes	RP4-601K24.1; RP11-170N11.1	c	GVO
chr1	85072900	85077200	+	LTR22A:LTR:ERVK	chr1:85072515	Up;UpEdge	Yes	.	i	GVO,MII
chr1	92680200	92714300	+	THE1D:LTR:ERVL-MaLR	chr1:92680017	Up	Yes	ACTBP12; AL451010.1; C1orf146,ACTBP12; AL451010.1; GLMN; C1orf146	c	GVO,MII
chr1	94249200	94311300	-	MLT1G1:LTR:ERVL-MaLR	chr1:94249297	UpEdge	Yes	BCAR3	s	GVO
chr1	142913000	142918000	-	LTR14A:LTR:ERVK	chr1:143493969	Up	Yes	.	i	GVO,MII
chr1	142916000	143518000	+	LTR16A:LTR:ERVL	chr1:142921755	Up	Yes	RP11-435B5.6	s	GVO,MII
chr1	143494000	143495000	+	HERVK14-int:LTR:ERVK	chr1:142916510	Up	Yes	.	i	MII
chr1	150873000	150885000	+	LTR12_:LTR:ERV1	chr1:150872300	UpEdge	Yes	CYCSP51	s	GVO,MII
chr1	161462000	161466000	+	HERVK14-int:LTR:ERVK	chr1:161460399	Up	Yes	.	i	GVO
chr1	181452000	181762000	+	THE1C:LTR:ERVL-MaLR	chr1:181511535	Up	Yes	RNA5SP70; CACNA1E	s	GVO
chr1	182155000	182202000	-	MLT1A:LTR:ERVL-MaLR	chr1:182155796	UpEdge	Yes	GS1-122H1.2	s	MII
chr1	183577000	183585000	-	HERVH-int:LTR:ERV1,MLT1F2:LTR:ERVL-MaLR	chr1:183579869,chr1:183582778	Up;UpEdge	Yes	.	i	MII
chr1	183577000	183585000	-	HERVH-int:LTR:ERV1	chr1:183582778	Up	Yes	.	i	GVO
chr1	184128000	184194000	+	MLT1E1A:LTR:ERVL-MaLR	chr1:184127559	Up	Yes	Y_RNA	as	GVO
chr1	185664000	186159000	+	HERVH-int:LTR:ERV1	chr1:185919742	Up	Yes	GS1-174L6.4; HMCN1	c	GVO,MII
chr1	187983000	188105000	+	LTR12C:LTR:ERV1	chr1:187981611	UpEdge	Yes	RP11-134C1.1	as	MII
chr1	189392000	189413000	+	THE1C:LTR:ERVL-MaLR	chr1:189391556	Up	Yes	.	i	GVO,MII
chr1	192350000	192357000	-	MLT2B5:LTR:ERVL	chr1:192356668	Up	Yes	.	i	GVO
chr1	193442000	193701000	+	MLT2F:LTR:ERVL	chr1:193442244	Up	Yes	RP11-98G13.1; U3; RP11-21J7.1	c	GVO,MII
chr1	206737000	206762000	+	MLT1J2:LTR:ERVL-MaLR	chr1:206736429	UpEdge	Yes	RASSF5; EIF2D	c	GVO,MII
chr1	209289000	209307000	-	LTR1C:LTR:ERV1	chr1:209306212	Up	Yes	.	i	GVO,MII
chr1	210501000	210854000	+	LTR3B_:LTR:ERVK	chr1:210516323	Up;UpEdge	Yes	RNU5A-8P; HHAT,RNU5A-8P; RP5-879K22.1; HHAT	c	GVO,MII
chr1	212824000	212825000	+	MER50:LTR:ERV1	chr1:212823828	UpEdge	Yes	.	i	MII
chr1	213083000	213088000	+	LTR7:LTR:ERV1	chr1:213083349	UpEdge	Yes	.	i	GVO
chr1	222768000	222777000	+	MLT1H2:LTR:ERVL-MaLR	chr1:222767364	Up	Yes	.	i	MII
chr1	223090000	223179000	+	LTR3B:LTR:ERVK	chr1:223090182	UpEdge	Yes	DISP1,DISP1; NDUFB1P2	s	GVO,MII
chr1	229064000	229072000	-	MLT1C:LTR:ERVL-MaLR	chr1:229068810	UpEdge	Yes	.	i	GVO
chr1	230737000	230745000	+	LTR7:LTR:ERV1	chr1:230736961	UpEdge	Yes	.	i	MII
chr1	235714000	235757000	-	LTR12C:LTR:ERV1	chr1:235756818	Up	Yes	RP11-293G6__B.8; GNG4	c	GVO
chr1	238489000	238609000	+	LTR3B:LTR:ERVK	chr1:238489069	UpEdge	Yes	.	i	GVO
chr1	240927000	240942000	+	LTR12C:LTR:ERV1	chr1:240925607	UpEdge	Yes	RP11-80B9.1; PRKRIRP8; RGS7	c	GVO,MII
chr1	248278000	248394000	+	LTR10B1:LTR:ERV1	chr1:248278225	UpEdge	Yes	OR2M1P; OR2M5; OR2M2; OR2M3	s	GVO,MII
chr1	248472000	248530000	+	HERVH-int:LTR:ERV1	chr1:248501858	Up	Yes	OR2M7; OR2T4; OR14C36,OR2T4; OR14C36	c	GVO,MII
chr1	248595000	248638000	+	LTR3B_:LTR:ERVK	chr1:248594975	UpEdge	Yes	OR2T7; OR2T2,OR2T7; OR2T2; OR2T3	s	GVO,MII
chr10	1392670	1403690	+	HERVH-int:LTR:ERV1	chr10:1392115	Up	Yes	RP11-398B16.2; ADARB2	as	GVO
chr10	5077460	5089640	+	LTR14A:LTR:ERVK	chr10:5077321	UpEdge	Yes	AKR1C3	s	GVO,MII
chr10	6397080	6503260	+	LTR81C:LTR:Gypsy	chr10:6396932,chr10:6397797	Up;UpEdge	Yes	PRKCQ	as	MII
chr10	6828700	6842940	-	MamGypLTR2b:LTR:Gypsy	chr10:6834431	Up	Yes	LINC00707	as	GVO
chr10	6842060	6862320	+	HERVH-int:LTR:ERV1	chr10:6673743	Up	Yes	LINC00707	s	GVO,MII
chr10	10443800	10508200	+	MER73:LTR:ERVL	chr10:10443617	Up	Yes	RP11-271F18.4	as	GVO
chr10	15577800	15614500	+	LTR12C:LTR:ERV1	chr10:15576784	UpEdge	Yes	ITGA8	as	GVO,MII
chr10	15682500	15719900	+	MLT1B:LTR:ERVL-MaLR	chr10:15668647	Up	Yes	ITGA8	as	GVO
chr10	17314600	17372400	+	LTR18B:LTR:ERVL	chr10:17314492	Up	Yes	ST8SIA6	as	GVO
chr10	18239500	18243200	+	LTR12D:LTR:ERV1	chr10:18238919	UpEdge	Yes	SLC39A12	s	MII
chr10	19066600	19092200	+	MER50:LTR:ERV1	chr10:19066010	Up	Yes	.	i	GVO
chr10	19520500	19741100	+	THE1B:LTR:ERVL-MaLR	chr10:19520367	Up	Yes	MALRD1,RP11-49L2.1; MALRD1	c	GVO,MII
chr10	25481100	25774300	+	THE1D:LTR:ERVL-MaLR	chr10:25480954	Up	Yes	GPR158,RN7SKP220; GPR158	c	GVO,MII
chr10	37365800	37531800	+	LTR12C:LTR:ERV1	chr10:37364873	Up;UpEdge	Yes	RNU6-811P; ANKRD30A; RP11-20F24.2	s	GVO,MII
chr10	53134300	53145800	+	MLT1A1:LTR:ERVL-MaLR	chr10:53134218	Up	Yes	PRKG1	s	GVO
chr10	53796000	54058100	+	HERVH-int:LTR:ERV1	chr10:53795840	Up	Yes	PRKG1-AS1; PRKG1	c	GVO,MII
chr10	54699500	54736300	+	LTR1:LTR:ERV1	chr10:54699493	UpEdge	Yes	RP11-319F12.2	as	GVO
chr10	54886600	54922000	+	THE1D:LTR:ERVL-MaLR	chr10:54886413	Up	Yes	.	i	GVO
chr10	55874000	56561000	-	HERVH-int:LTR:ERV1	chr10:55926888	Up	Yes	AC013737.1; RNU6-687P; NEFMP1; MIR548F1; PCDH15; RP11-257I14.1,PCDH15	c	GVO,MII
chr10	60272900	60588600	+	MLT1D:LTR:ERVL-MaLR	chr10:60312889	Up	Yes	FAM133CP; BICC1	s	GVO,MII
chr10	65957000	66106400	+	LTR12C:LTR:ERV1	chr10:65955839	UpEdge	Yes	.	i	GVO,MII
chr10	67330300	67388800	+	MER61A:LTR:ERV1	chr10:67330144	UpEdge	Yes	RP11-222A11.1	s	GVO
chr10	78545600	78581800	-	HERVH-int:LTR:ERV1	chr10:78579095	Up	Yes	.	i	MII
chr10	78913800	78916600	+	THE1D:LTR:ERVL-MaLR	chr10:78913715	Up	Yes	KCNMA1	as	GVO,MII
chr10	82457200	82498500	+	THE1D:LTR:ERVL-MaLR	chr10:82456981	Up	Yes	RPS7P9	as	GVO,MII
chr10	86331900	86336500	+	LTR12C:LTR:ERV1	chr10:86330773	Up;UpEdge	Yes	.	i	GVO,MII
chr10	89347100	89374200	+	MLT1D:LTR:ERVL-MaLR	chr10:89346914	Up	Yes	RP11-57C13.4; RP11-57C13.6; RP11-57C13.3	c	GVO
chr10	95999200	96016000	+	THE1D:LTR:ERVL-MaLR	chr10:95998946	Up	Yes	PLCE1	s	GVO,MII
chr10	96442700	96495100	+	MER61D:LTR:ERV1	chr10:96442355	UpEdge	Yes	CYP2C18; CYP2C19	s	GVO
chr10	96757400	96933100	+	HERVI-int:LTR:ERV1	chr10:96757304	Up	Yes	CYP2C59P; CYP2C60P; RP11-208C17.4; CYP2C8; RP11-310E22.5	c	GVO,MII
chr10	100097000	100107000	-	LTR10B1:LTR:ERV1	chr10:100106733	Up	Yes	.	i	GVO
chr10	100107000	100111000	+	MLT1A:LTR:ERVL-MaLR	chr10:100107298	UpEdge	Yes	.	i	GVO
chr10	104725000	104850000	+	MLT1A1:LTR:ERVL-MaLR	chr10:104724545	Up	Yes	CNNM2,CNNM2; NT5C2	c	GVO,MII
chr10	106163000	106219000	+	THE1B:LTR:ERVL-MaLR	chr10:106162817	Up	Yes	CCDC147	s	GVO,MII
chr10	107711000	107730000	-	ERV3-16A3_I-int:LTR:ERVL	chr10:107716702	UpEdge	Yes	.	i	GVO,MII
chr10	110154000	110190000	-	MLT2A1:LTR:ERVL	chr10:110189393	Up	Yes	.	i	GVO,MII
chr10	113260000	113749000	-	MSTD:LTR:ERVL-MaLR	chr10:113732762	Up	Yes	.	i	GVO,MII
chr10	115579000	115589000	-	MLT1J:LTR:ERVL-MaLR	chr10:115579830	UpEdge	Yes	SNORA17	as	GVO,MII
chr10	116055000	116102000	-	MER50:LTR:ERV1	chr10:116101574	Up	Yes	AFAP1L2	s	GVO,MII
chr10	117041000	117165000	+	LTR9B:LTR:ERV1	chr10:117063893	Up	Yes	ATRNL1	s	GVO,MII
chr10	121723000	121725000	+	MLT1E2:LTR:ERVL-MaLR	chr10:121722624	Up	Yes	.	i	GVO,MII
chr10	121967000	122097000	+	MLT1E2:LTR:ERVL-MaLR	chr10:121966808	Up;UpEdge	Yes	.	i	GVO,MII
chr10	122510000	122521000	+	THE1C:LTR:ERVL-MaLR	chr10:122509352	Up	Yes	.	i	GVO
chr10	122609000	122666000	+	HERVH-int:LTR:ERV1	chr10:122604915	Up	No	WDR11; RP11-95I16.4; WDR11-AS1	c	MII
chr10	123749000	123846000	+	MER50:LTR:ERV1	chr10:123748274	UpEdge	Yes	TACC2	s	GVO,MII
chr10	127512000	127585000	-	MLT1D:LTR:ERVL-MaLR	chr10:127573823	Up	Yes	AL360176.1; RNU2-42P; BCCIP; DHX32	c	GVO,MII
chr10	131034000	131049000	-	MLT1D:LTR:ERVL-MaLR	chr10:131048565	Up	Yes	.	i	GVO,MII
chr10	134818000	134820000	+	LTR7Y:LTR:ERV1	chr10:134817678	UpEdge	Yes	.	i	GVO
chr11	4243230	4352420	+	HERVH-int:LTR:ERV1	chr11:4242196	Up	Yes	SSU72P3,SSU72P5	s	GVO,MII
chr11	5028040	5049760	+	THE1C:LTR:ERVL-MaLR	chr11:5027819	Up	Yes	OR51P1P	s	GVO,MII
chr11	7353390	7490300	+	LTR16A1:LTR:ERVL	chr11:7353255	Up	Yes	CTD-2516F10.2; SYT9	c	GVO,MII
chr11	12073900	12083300	+	MLT1D:LTR:ERVL-MaLR	chr11:12073691	Up	Yes	RP13-631K18.2	s	GVO,MII
chr11	15279600	15286500	-	MLT1B:LTR:ERVL-MaLR	chr11:15305994	Up	No	.	i	GVO
chr11	15583400	15625700	+	LTR12C:LTR:ERV1	chr11:15582286	UpEdge	Yes	RP11-531H8.1; RP11-531H8.2	c	GVO
chr11	18469600	18476000	-	MLT2A2:LTR:ERVL	chr11:18475793	Up	Yes	RP11-613F22.7; LDHC	c	GVO
chr11	19003400	19080300	+	LTR3B_:LTR:ERVK	chr11:19003238	UpEdge	Yes	RP11-589F4.2; MRGPRX2	as	GVO,MII
chr11	20589800	20611800	+	LTR7Y:LTR:ERV1	chr11:20589420	UpEdge	Yes	RP11-701I24.1	s	GVO,MII
chr11	22856100	23127800	+	MER4E1:LTR:ERV1	chr11:22855732	UpEdge	Yes	RP11-17A1.3; CCDC179	c	GVO,MII
chr11	23211100	23225900	+	HERVH-int:LTR:ERV1	chr11:23207797	Up	No	RP11-266A24.1	s	GVO
chr11	25511400	25545800	+	HERVH-int:LTR:ERV1	chr11:25511082	Up	Yes	.	i	GVO
chr11	26013500	26122200	-	MER51C:LTR:ERV1	chr11:26121822	Up	Yes	RP11-336F14.1	as	GVO,MII
chr11	29775000	30004700	-	MER52A:LTR:ERV1	chr11:29777024	UpEdge	Yes	CTD-3138F19.1,RP11-215H22.1; CTD-3138F19.1	c	GVO,MII
chr11	33433200	33696000	+	MER52C:LTR:ERV1	chr11:33686643	Up	No	RP1-305G21.1; KIAA1549L; RP4-541C22.5	c	GVO
chr11	35926400	35940600	-	MLT1K:LTR:ERVL-MaLR	chr11:35940034	Up	Yes	RP11-698N11.2	s	GVO,MII
chr11	37077800	37104700	+	THE1B:LTR:ERVL-MaLR	chr11:37077709	Up	Yes	.	i	GVO,MII
chr11	39359300	39571400	+	MER50:LTR:ERV1	chr11:39359241	Up;UpEdge	Yes	.	i	GVO,MII
chr11	68381100	68404000	-	HERVH-int:LTR:ERV1	chr11:68401640	Up	Yes	CTD-2007L18.5; AP003096.1; PPP6R3	c	MII
chr11	68909400	68929900	+	THE1C:LTR:ERVL-MaLR	chr11:68909196	Up	Yes	RP11-554A11.9; RP11-554A11.8	c	GVO
chr11	70011300	70035600	+	MLT1C:LTR:ERVL-MaLR	chr11:70011057	UpEdge	Yes	ANO1-AS1; ANO1	c	MII
chr11	70289400	70306100	+	MSTB1:LTR:ERVL-MaLR	chr11:70289183	UpEdge	Yes	.	i	GVO,MII
chr11	74145800	74164000	+	THE1C:LTR:ERVL-MaLR	chr11:74145536	Up	Yes	RP11-702H23.4	s	GVO
chr11	77759800	77779300	+	MLT1D:LTR:ERVL-MaLR	chr11:77759590	Up	Yes	THRSP; NDUFC2-KCTD14	c	GVO,MII
chr11	80057100	80296000	-	MLT2B5:LTR:ERVL	chr11:80295464	Up	Yes	RNU6-544P	as	GVO,MII
chr11	80456200	80476100	-	MLT1G1:LTR:ERVL-MaLR	chr11:80462521	Up	Yes	RP11-686G23.2	s	GVO
chr11	81736500	81742000	+	LTR7:LTR:ERV1	chr11:81736449	Up	Yes	RP11-179A16.1	as	MII
chr11	84738300	84925600	-	MER52A:LTR:ERV1	chr11:84738422	UpEdge	Yes	DLG2	s	GVO
chr11	87182200	87271600	+	THE1B:LTR:ERVL-MaLR	chr11:87181953	UpEdge	Yes	CTD-2028E8.1	as	MII
chr11	89900800	89924900	+	LTR12C:LTR:ERV1	chr11:89900184	Up;UpEdge	Yes	NAALAD2	s	GVO,MII
chr11	92845200	92851700	-	MLT1A1:LTR:ERVL-MaLR	chr11:92851387	Up	Yes	.	i	GVO,MII
chr11	96460600	96467600	+	HERVH-int:LTR:ERV1	chr11:96459087	Up	Yes	RP11-360K13.1	s	GVO
chr11	97029400	97131400	+	MER73:LTR:ERVL	chr11:97029198	Up	Yes	RP11-882G5.1	as	GVO,MII
chr11	98324000	98327800	-	LTR1:LTR:ERV1	chr11:98327113	Up	Yes	.	i	GVO,MII
chr11	98768800	98773600	+	LTR16A2:LTR:ERVL	chr11:98768652	Up;UpEdge	Yes	.	i	GVO,MII
chr11	99484000	99740100	+	THE1C:LTR:ERVL-MaLR	chr11:99483864	Up	Yes	CNTN5	s	GVO,MII
chr11	102773000	102779000	-	HERVH-int:LTR:ERV1	chr11:102777127	Up	Yes	RNU7-159P	s	GVO,MII
chr11	103174000	103350000	+	MLT1D:LTR:ERVL-MaLR	chr11:103174066	Up	Yes	DYNC2H1,RP11-37O16.7; RP11-37O16.6; RP11-37O16.4; RP11-37O16.3; MTND2P26; MTND1P36; RP11-37O16.8; DYNC2H1	c	GVO,MII
chr11	106046000	106059000	+	LTR1:LTR:ERV1	chr11:106047597	Up	Yes	.	i	GVO,MII
chr11	106491000	106518000	+	THE1B:LTR:ERVL-MaLR	chr11:106491230	Up	Yes	.	i	GVO,MII
chr11	108536000	108812000	+	MLT1D:LTR:ERVL-MaLR	chr11:108540325	Up	Yes	RPS2P39; RP11-801G16.2; CYCSP29; DDX10	c	GVO,MII
chr11	108927000	109139000	+	MLT1A1:LTR:ERVL-MaLR	chr11:108926685	Up	Yes	RNA5SP349; SNORD39	as	GVO
chr11	109612000	109646000	-	THE1C:LTR:ERVL-MaLR	chr11:109645689	Up	Yes	RP11-262A12.1	s	GVO,MII
chr11	110871000	110924000	-	HERVH-int:LTR:ERV1	chr11:110922812	Up	Yes	RNA5SP350	s	MII
chr11	111065000	111093000	-	LTR12C:LTR:ERV1	chr11:111092521	Up	Yes	.	i	GVO
chr11	112367000	112386000	+	THE1D:LTR:ERVL-MaLR	chr11:112367103	Up	Yes	RP11-65M17.3	s	GVO,MII
chr11	114228000	114231000	+	LTR14B:LTR:ERVK	chr11:114228118	UpEdge	Yes	.	i	GVO,MII
chr11	119483000	119508000	+	THE1D:LTR:ERVL-MaLR	chr11:119482871	Up	Yes	RP11-196E1.3; PVRL1	c	GVO
chr11	119898000	119908000	+	LTR12C:LTR:ERV1	chr11:119896424	UpEdge	Yes	.	i	MII
chr11	124041000	124136000	+	LTR12C:LTR:ERV1	chr11:124040663	Up;UpEdge	Yes	OR10D3; OR8F1P; OR8G3P,OR10D3; OR8F1P; OR8G3P; OR8G2P,OR10D3; OR8F1P; OR8G3P; OR8G2P; OR8G7P; OR8G1; OR8G5,OR8G5; OR8G1	s	GVO,MII
chr11	127639000	127644000	-	HERVH-int:LTR:ERV1	chr11:127641292	Up	Yes	.	i	GVO,MII
chr12	799001	837332	+	MER51E:LTR:ERV1	chr12:798650	UpEdge	Yes	.	i	GVO,MII
chr12	4129460	4183780	+	HERVH-int:LTR:ERV1	chr12:4128159	Up	Yes	RP11-320N7.2	s	GVO
chr12	7882310	7904270	-	LTR12E:LTR:ERV1	chr12:7903970	Up	Yes	CLEC4C	s	GVO,MII
chr12	8279950	8291210	+	MLT1H:LTR:ERVL-MaLR	chr12:8279591	UpEdge	Yes	POU5F1P3; CLEC4A; ZNF705A	c	GVO
chr12	10705800	10711300	+	MER51A:LTR:ERV1	chr12:10705570	Up;UpEdge	Yes	RP11-291B21.2	s	GVO,MII
chr12	11617100	11657200	+	HERVH-int:LTR:ERV1	chr12:11616810	UpEdge	Yes	HIGD1AP8; PRB2; RP11-711K1.7	c	GVO
chr12	13593400	13683800	+	MLT1E3:LTR:ERVL-MaLR	chr12:13593206	Up	Yes	RNA5SP353; RNU6-590P,RNA5SP353; RNU6-590P; RP11-4N23.1	c	GVO
chr12	17177300	17229700	+	HERVH-int:LTR:ERV1	chr12:17177143	UpEdge	Yes	RNU6-837P	as	MII
chr12	20960400	21069700	+	LTR12C:LTR:ERV1	chr12:20959488	Up;UpEdge	Yes	RP11-80N2.2; SLCO1B3; LST3; SLCO1B7	s	GVO
chr12	22216300	22235500	-	LTR16A:LTR:ERVL	chr12:22235377	Up	Yes	ST8SIA1; CMAS	c	GVO,MII
chr12	22852600	23024000	+	MLT1A:LTR:ERVL-MaLR	chr12:22852730	Up;UpEdge	Yes	RP11-114G22.1,RPS27P22; RP11-114G22.1,RPS27P22; RP11-449P1.1; RP11-114G22.1	s	GVO,MII
chr12	23661400	23708100	+	HERVH-int:LTR:ERV1	chr12:23661270	Up	Yes	SOX5	as	GVO
chr12	25260800	25348100	-	HERVH-int:LTR:ERV1	chr12:25316560	Up	Yes	CASC1,LRMP; CASC1	c	GVO,MII
chr12	29290500	29325400	+	HERVH-int:LTR:ERV1	chr12:29290239	Up	Yes	RP11-946L16.1; FAR2	c	MII
chr12	31225200	31257700	+	LTR12C:LTR:ERV1	chr12:31224079	UpEdge	Yes	SNORA75; DDX11; DDX11-AS1	c	GVO,MII
chr12	34463500	34484700	+	LTR12C:LTR:ERV1	chr12:34462771	UpEdge	Yes	.	i	GVO
chr12	51329900	51354900	-	MER52A:LTR:ERV1	chr12:51331093	UpEdge	Yes	Y_RNA; RP11-407N8.4; HIGD1C	c	GVO
chr12	59162400	59253600	-	LTR17:LTR:ERV1	chr12:59252775	Up	Yes	RP11-362K2.2,RP11-362K2.2; RP11-767I20.1	c	GVO,MII
chr12	61348800	61489200	+	MLT2D:LTR:ERVL	chr12:61411634	Up	Yes	.	i	GVO
chr12	65447200	65454500	+	THE1D:LTR:ERVL-MaLR	chr12:65447097	Up	Yes	WIF1	as	GVO,MII
chr12	67836900	67962500	+	THE1D:LTR:ERVL-MaLR	chr12:67836715	Up	Yes	RP11-542B15.1	s	GVO,MII
chr12	69593800	69599200	+	LTR3B_:LTR:ERVK	chr12:69593610	UpEdge	Yes	.	i	MII
chr12	70861800	70936300	+	MER61A:LTR:ERV1	chr12:70861741	UpEdge	Yes	PTPRB; RP11-588H23.3	c	GVO,MII
chr12	71770900	71774800	+	LTR12C:LTR:ERV1	chr12:71770913	Up;UpEdge	Yes	TSPAN8	as	GVO,MII
chr12	72826300	72973000	+	LTR22A:LTR:ERVK	chr12:72825946	Up	Yes	TRHDE	s	MII
chr12	73398800	73482200	+	HERVH-int:LTR:ERV1	chr12:73398110	Up	Yes	.	i	GVO
chr12	74306600	74340000	-	MLT1E2:LTR:ERVL-MaLR	chr12:74339184	Up	Yes	RP11-711C17.1	as	GVO,MII
chr12	77718800	77979700	+	MLT1E2:LTR:ERVL-MaLR	chr12:77829395	Up	Yes	AC073528.1; RP1-34H18.1; RP1-97G4.1	c	GVO,MII
chr12	78636400	78726100	+	MLT1D:LTR:ERVL-MaLR	chr12:78636333	Up	Yes	RP11-38F22.1	as	GVO,MII
chr12	79935300	79944300	+	HERVH-int:LTR:ERV1	chr12:79934080	Up	Yes	RP11-359M6.1	s	GVO,MII
chr12	81412200	81433300	+	MLT1E:LTR:ERVL-MaLR	chr12:81411974	Up	Yes	ACSS3	s	GVO,MII
chr12	83583800	83615000	+	LTR16A:LTR:ERVL	chr12:83583749	Up	Yes	.	i	GVO,MII
chr12	87724100	87727200	+	LTR12C:LTR:ERV1	chr12:87723809	UpEdge	Yes	.	i	GVO,MII
chr12	88037700	88064300	-	MER51E:LTR:ERV1	chr12:88064134	Up	Yes	.	i	GVO,MII
chr12	88264300	88304900	-	HERVH-int:LTR:ERV1	chr12:88303485	Up	Yes	.	i	GVO
chr12	96123300	96146200	-	HERVH-int:LTR:ERV1	chr12:96143676	Up	Yes	NTN4	s	MII
chr12	100825000	100899000	+	LTR12C:LTR:ERV1	chr12:100823896	UpEdge	Yes	NR1H4	s	GVO,MII
chr12	100954000	100959000	+	LTR12C:LTR:ERV1	chr12:100952976	Up;UpEdge	Yes	NR1H4	s	GVO,MII
chr12	105838000	105863000	+	MER50:LTR:ERV1	chr12:105837681	Up	Yes	.	i	GVO,MII
chr12	116316000	116357000	-	MER74A:LTR:ERVL	chr12:116333105	Up	Yes	RP11-110L15.2	s	GVO,MII
chr12	117099000	117114000	+	LTR12C:LTR:ERV1	chr12:117098347	UpEdge	Yes	RP11-497G19.1	s	GVO
chr12	122502000	122507000	+	MLT1K:LTR:ERVL-MaLR	chr12:122502048	UpEdge	Yes	AC156455.1	s	GVO
chr12	125828000	125837000	+	LTR50:LTR:ERVL	chr12:125826956	Up	Yes	TMEM132B	s	GVO,MII
chr12	125829000	126023000	+	LTR33A:LTR:ERVL	chr12:125828762	UpEdge	Yes	TMEM132B	s	GVO,MII
chr12	127545000	127606000	+	LTR1:LTR:ERV1	chr12:127544987	Up;UpEdge	Yes	.	i	GVO,MII
chr12	128008000	128064000	+	THE1C:LTR:ERVL-MaLR	chr12:128044969	Up	Yes	.	i	GVO,MII
chr12	128366000	128468000	-	LTR12C:LTR:ERV1	chr12:128467743	Up	Yes	RP11-749H20.4; LINC00507; LINC00508	c	GVO,MII
chr12	128710000	128716000	+	MLT1D:LTR:ERVL-MaLR	chr12:128710004	Up	Yes	.	i	GVO
chr12	129511000	129560000	+	THE1D:LTR:ERVL-MaLR	chr12:129511256	Up	Yes	TMEM132D	as	MII
chr13	22615100	22654500	+	LTR1:LTR:ERV1	chr13:22614926	UpEdge	Yes	.	i	GVO,MII
chr13	25500200	25511100	+	LTR22A:LTR:ERVK	chr13:25500000	Up;UpEdge	Yes	TPTE2P1	as	GVO,MII
chr13	31752200	31753600	+	LTR12_:LTR:ERV1	chr13:31751910	UpEdge	Yes	.	i	MII
chr13	36886300	36920400	-	HERVH-int:LTR:ERV1	chr13:36890954	Up	Yes	SPG20	s	GVO
chr13	38133300	38163400	+	LTR3B_:LTR:ERVK	chr13:38132996	UpEdge	Yes	POSTN	as	GVO,MII
chr13	38508600	38603800	+	LTR1D:LTR:ERV1	chr13:38508518	Up	Yes	HSPD1P9	as	GVO
chr13	39668300	39688300	+	LTR14B:LTR:ERVK	chr13:39668084	UpEdge	Yes	.	i	MII
chr13	41446600	41454700	-	HERVE-int:LTR:ERV1	chr13:41449179	UpEdge	Yes	TPTE2P5	s	GVO
chr13	47426200	47505100	+	MLT1D:LTR:ERVL-MaLR	chr13:47425925	Up	Yes	HTR2A-AS1; HTR2A	c	GVO,MII
chr13	48395600	48410100	-	MER51A:LTR:ERV1	chr13:48409953	Up	Yes	RP11-279N8.1	s	GVO
chr13	54698500	54707200	-	LTR7:LTR:ERV1	chr13:54701552	Up	Yes	LINC00458	s	MII
chr13	54698500	54707100	-	LTR7:LTR:ERV1	chr13:54706895	Up	Yes	LINC00458	s	GVO
chr13	55627900	55647700	+	LTR17:LTR:ERV1	chr13:55627765	UpEdge	Yes	.	i	GVO
chr13	56231500	56239300	+	HERVH-int:LTR:ERV1	chr13:56154693	Up	Yes	.	i	GVO,MII
chr13	57861100	58046800	+	LTR12C:LTR:ERV1	chr13:57859593	UpEdge	Yes	SLC25A5P4; RPL31P53	c	GVO
chr13	59433000	59585000	+	LTR12C:LTR:ERV1	chr13:59432285	Up;UpEdge	Yes	HMGN2P39	s	MII
chr13	61623200	61782600	-	HERVH-int:LTR:ERV1	chr13:61780586	Up	Yes	MIR3169	s	GVO,MII
chr13	63144700	63158800	-	MLT2B4:LTR:ERVL	chr13:63144798	UpEdge	Yes	.	i	GVO
chr13	63194700	63201900	-	LTR1C:LTR:ERV1	chr13:63201419	Up	Yes	.	i	GVO
chr13	65283500	65372000	+	LTR14B:LTR:ERVK	chr13:65283199	Up;UpEdge	Yes	.	i	MII
chr13	68831000	68945600	+	MER61A:LTR:ERV1	chr13:68830935	UpEdge	Yes	ELL2P3; HNRNPA1P18,ELL2P3; HNRNPA1P18; RPL37P21	as	GVO,MII
chr13	69795800	69870600	+	LTR17:LTR:ERV1	chr13:69795757	Up;UpEdge	Yes	LINC00383	s	GVO,MII
chr13	70188300	70248900	+	THE1A:LTR:ERVL-MaLR	chr13:70188186	Up	Yes	.	i	GVO,MII
chr13	78049900	78219900	+	LTR12C:LTR:ERV1	chr13:78048611	UpEdge	Yes	SCEL-AS1; RNY3P7; SCEL	c	GVO,MII
chr13	78451600	78488600	+	THE1B:LTR:ERVL-MaLR	chr13:78451470	Up	Yes	EDNRB	as	GVO,MII
chr13	79344100	79353100	+	THE1C:LTR:ERVL-MaLR	chr13:79343864	Up	Yes	.	i	GVO,MII
chr13	79642100	79693400	-	LTR12C:LTR:ERV1	chr13:79692946	Up	Yes	NIPA2P5	as	GVO,MII
chr13	80175100	80176500	-	LTR32:LTR:ERVL	chr13:80176223	Up	Yes	.	i	GVO
chr13	80974200	81299500	+	LTR3B:LTR:ERVK	chr13:80974051	Up;UpEdge	Yes	HNRNPA1P31; PWWP2AP1	c	GVO,MII
chr13	82114100	82153500	+	MLT1B:LTR:ERVL-MaLR	chr13:82113920	Up	Yes	.	i	MII
chr13	82146700	82153500	+	MLT1M:LTR:ERVL-MaLR	chr13:82146629	UpEdge	Yes	.	i	MII
chr13	84660900	84696000	+	LTR12C:LTR:ERV1	chr13:84659739	UpEdge	Yes	.	i	GVO
chr13	85937800	86005900	+	LTR12D:LTR:ERV1	chr13:85937089	UpEdge	Yes	LINC00351	s	GVO,MII
chr13	86240800	86307200	+	MER50:LTR:ERV1	chr13:86240585	Up	Yes	.	i	GVO,MII
chr13	88008700	88070100	+	PABL_B-int:LTR:ERV1	chr13:88008713	UpEdge	Yes	LIN28AP2	as	MII
chr13	89127900	89169300	-	HERVH-int:LTR:ERV1	chr13:89167400	Up	Yes	.	i	GVO
chr13	90066000	90084900	+	MER50:LTR:ERV1	chr13:90065366	Up;UpEdge	Yes	.	i	GVO,MII
chr13	93696100	93812000	+	HERVK14-int:LTR:ERVK	chr13:93695721	UpEdge	Yes	LINC00363	s	GVO
chr13	94107400	94884600	+	LTR12C:LTR:ERV1	chr13:94105737	UpEdge	Yes	RNA5SP35; GPC6-AS2; GPC6,RNA5SP35; GPC6-AS2; GPC6-AS1; GPC6	c	GVO,MII
chr13	101188000	101244000	-	MSTA:LTR:ERVL-MaLR	chr13:101243675	Up	Yes	RP11-151A6.4; RPS26P47; GGACT	s	GVO,MII
chr13	101361000	101396000	+	MSTA:LTR:ERVL-MaLR	chr13:101360439	Up	Yes	NALCN-AS1	s	GVO
chr13	103821000	103981000	+	THE1D:LTR:ERVL-MaLR	chr13:103821270	Up	Yes	.	i	GVO,MII
chr13	106465000	106485000	-	MLT1C:LTR:ERVL-MaLR	chr13:106464885	UpEdge	Yes	.	i	GVO
chr13	107500000	107627000	+	THE1D:LTR:ERVL-MaLR	chr13:107499589	Up	Yes	PPIAP24,PPIAP24; AL162574.1	as	GVO,MII
chr13	109920000	109923000	+	LTR7Y:LTR:ERV1	chr13:109917437	Up	No	.	i	GVO
chr13	111473000	111491000	+	LTR12C:LTR:ERV1	chr13:111473322	Up;UpEdge	Yes	.	i	GVO,MII
chr13	112025000	112059000	+	MSTA:LTR:ERVL-MaLR	chr13:112025013	Up	Yes	.	i	GVO
chr13	113274000	113285000	+	MER51E:LTR:ERV1	chr13:113274013	Up;UpEdge	Yes	.	i	GVO
chr14	26373200	26724000	-	MLT1A1:LTR:ERVL-MaLR	chr14:26596608	Up	Yes	AL049831.1; CYB5AP5; RP11-314P15.2,RP11-314P15.2	c	GVO,MII
chr14	30061700	30069000	-	MLT1E2:LTR:ERVL-MaLR	chr14:30076536	Up	Yes	PRKD1	s	GVO
chr14	32354400	32473200	+	THE1D:LTR:ERVL-MaLR	chr14:32354202	Up	Yes	RP11-159D23.2; RP11-187E13.1	c	GVO
chr14	32672800	33243000	+	MLT2F:LTR:ERVL	chr14:32755157	Up	Yes	RP11-134E15.1; RP11-134E15.2; AKAP6; RN7SL660P; RP11-320M16.1; RP11-320M16.2	c	GVO
chr14	36463800	36540500	+	LTR79:LTR:ERVL	chr14:36467394	Up;UpEdge	Yes	ILF2P2; RP11-116N8.4; RP11-116N8.1,ILF2P2; RP11-116N8.4; RP11-116N8.1; LINC00609	c	GVO,MII
chr14	38323300	38356100	+	THE1D:LTR:ERVL-MaLR	chr14:38323145	Up	Yes	TTC6	s	GVO,MII
chr14	43307900	43345700	+	MER50B:LTR:ERV1	chr14:43307827,chr14:43308547	Up	Yes	.	i	GVO
chr14	46360100	46383800	+	THE1D:LTR:ERVL-MaLR	chr14:46360150	Up	Yes	.	i	GVO,MII
chr14	51145000	51212700	+	MLT1D:LTR:ERVL-MaLR	chr14:51144903	Up	Yes	ZFP64P1,ZFP64P1; NIN; RP11-248J18.3	as	GVO,MII
chr14	51360200	51371600	+	HERVH-int:LTR:ERV1	chr14:51360330	Up	Yes	ABHD12B; PYGL	c	GVO,MII
chr14	54829000	54860200	-	LTR12C:LTR:ERV1	chr14:54858772	Up	Yes	.	i	GVO,MII
chr14	56234700	56239800	+	THE1D:LTR:ERVL-MaLR	chr14:56234513	Up	Yes	RP11-813I20.2	s	GVO,MII
chr14	56981900	57017900	+	THE1C:LTR:ERVL-MaLR	chr14:56981934	Up	Yes	TMEM260; RP11-624J12.1	s	GVO,MII
chr14	57969600	58056000	+	THE1D:LTR:ERVL-MaLR	chr14:57970132	Up	Yes	SLC35F4; RP11-409I10.2	c	GVO,MII
chr14	66297100	66439600	+	THE1A:LTR:ERVL-MaLR	chr14:66296912	Up	Yes	CTD-2014B16.1; CTD-2014B16.2; CTD-2014B16.3	as	MII
chr14	70722000	70758600	+	LTR12C:LTR:ERV1	chr14:70721260	Up;UpEdge	Yes	RP11-718G2.5	s	GVO,MII
chr14	70764300	70782000	+	HERVH-int:LTR:ERV1	chr14:70760598	Up	Yes	.	i	GVO
chr14	74047100	74057100	-	LTR12C:LTR:ERV1	chr14:74056422	Up	Yes	.	i	GVO
chr14	76724600	76968100	+	MLT1K:LTR:ERVL-MaLR	chr14:76724232	Up;UpEdge	Yes	AC016543.1; RN7SL747P; RP11-361H10.3; RP11-516J2.1; ESRRB; RP11-187O7.3,RP11-361H10.3	c	GVO,MII
chr14	78139600	78228300	-	MLT1E2:LTR:ERVL-MaLR	chr14:78228030	Up	Yes	AC008372.1; SLIRP; SNW1; C14orf178,RPL21P10; ZMYND19P1; SLIRP; AC008372.1; ALKBH1; SNW1; C14orf178	c	GVO,MII
chr14	82071700	82079900	-	MLT1C:LTR:ERVL-MaLR	chr14:82074499	Up	No	RP11-799P8.1	s	GVO,MII
chr14	86202000	86234500	+	MLT1A0:LTR:ERVL-MaLR	chr14:86226887	Up	Yes	.	i	MII
chr14	86400900	86524500	+	LTR12F:LTR:ERV1	chr14:86400861	UpEdge	Yes	CTD-2341M24.1; RP11-1079H9.1	c	MII
chr14	87700400	87720400	+	THE1D:LTR:ERVL-MaLR	chr14:87700219	Up	Yes	RP11-1141N12.1	s	GVO,MII
chr14	88099600	88200700	-	LTR12C:LTR:ERV1	chr14:88200236	Up	Yes	CTD-2007A10.1; RP11-1152H15.1,RP11-1152H15.1	s	GVO,MII
chr14	92594700	92629300	+	LTR3B:LTR:ERVK	chr14:92602670	Up;UpEdge	Yes	CPSF2	s	GVO,MII
chr14	93216700	93219000	+	LTR12:LTR:ERV1	chr14:93216433	Up;UpEdge	Yes	.	i	GVO,MII
chr14	94571100	94583000	+	MLT1L:LTR:ERVL-MaLR	chr14:94570694	UpEdge	Yes	IFI27	s	GVO
chr14	94632100	94634900	+	LTR16D:LTR:ERVL	chr14:94632072	UpEdge	Yes	PPP4R4	s	GVO
chr14	102696000	102772000	-	HERVFH21-int:LTR:ERV1	chr14:102712536	Up	Yes	MOK	s	GVO,MII
chr14	106013000	106026000	+	LTR12C:LTR:ERV1	chr14:106013992	Up;UpEdge	Yes	ELK2BP	as	GVO,MII
chr14	106188000	106190000	-	MER67B:LTR:ERV1	chr14:106229405	Up	No	IGHEP1	s	GVO
chr15	23664500	23681600	+	MLT1D:LTR:ERVL-MaLR	chr15:23664805	Up	Yes	RP11-529J17.3	s	GVO,MII
chr15	26695800	26763700	-	LTR12:LTR:ERV1	chr15:26763535	Up	Yes	.	i	GVO,MII
chr15	30619200	30621900	+	THE1B:LTR:ERVL-MaLR	chr15:30619106	Up	Yes	.	i	GVO
chr15	38000000	38001700	-	MLT1C:LTR:ERVL-MaLR	chr15:38000200	UpEdge	Yes	.	i	GVO
chr15	38995000	39013900	+	LTR22A:LTR:ERVK	chr15:38994627	Up;UpEdge	Yes	.	i	GVO,MII
chr15	41254700	41265700	+	LTR12C:LTR:ERV1	chr15:41253630	UpEdge	Yes	.	i	GVO,MII
chr15	47361100	47400600	+	MLT1E2:LTR:ERVL-MaLR	chr15:47357806	Up	Yes	.	i	GVO,MII
chr15	51702500	51742700	+	HERV16-int:LTR:ERVL	chr15:51703045	Up	Yes	DMXL2; RP11-707P17.1	c	GVO
chr15	53032800	53037300	+	LTR7:LTR:ERV1	chr15:53030754	Up	No	.	i	MII
chr15	53032900	53037300	+	HERVH-int:LTR:ERV1,LTR7:LTR:ERV1	chr15:53030754,chr15:53031186	Up	Yes	.	i	GVO
chr15	54874800	54920800	+	MER73:LTR:ERVL	chr15:54875840	Up	Yes	UNC13C	s	GVO,MII
chr15	58046300	58074900	+	MLT1A1:LTR:ERVL-MaLR	chr15:58046260	Up	Yes	POLR2M	s	GVO,MII
chr15	61796100	61881500	-	MLT1F2:LTR:ERVL-MaLR	chr15:61798978	UpEdge	Yes	RP11-507B12.2	s	MII
chr15	68188300	68484000	+	MER51E:LTR:ERV1	chr15:68188103	Up;UpEdge	Yes	PIAS1,RP11-282M16.1; RP11-883G10.1; PIAS1,RP11-282M16.1; RP11-883G10.1; PIAS1; CALML4	c	GVO,MII
chr15	69172800	69220900	-	LTR12E:LTR:ERV1	chr15:69220515	Up	Yes	SPESP1	as	GVO
chr15	70860800	70879000	-	LTR12C:LTR:ERV1	chr15:70878530	Up	Yes	.	i	GVO,MII
chr15	71568100	72075700	+	THE1C:LTR:ERVL-MaLR	chr15:71567958	Up	Yes	RP11-592N21.1; RP11-592N21.2; AC108861.1; THSD4,RP11-592N21.1; RP11-592N21.2; THSD4	c	GVO,MII
chr15	73043800	73072700	-	THE1D:LTR:ERVL-MaLR	chr15:73072455	Up	Yes	ADPGK	s	GVO,MII
chr15	75408600	75433600	+	LTR12C:LTR:ERV1	chr15:75407466	Up;UpEdge	Yes	SCARNA20; PPCDC	c	GVO
chr15	78535700	78538000	-	LTR12C:LTR:ERV1	chr15:78537613	Up	Yes	ACSBG1	s	GVO,MII
chr15	79140000	79155300	+	LTR12C:LTR:ERV1	chr15:79139032	UpEdge	Yes	MORF4L1	s	GVO,MII
chr15	81623700	81629300	+	MER50:LTR:ERV1	chr15:81623899	Up	Yes	RP11-761I4.3; TMC3	c	GVO,MII
chr15	84225700	84287500	+	MLT1H:LTR:ERVL-MaLR	chr15:84225426	Up	Yes	AC087738.1; SH3GL3	s	GVO,MII
chr15	86381300	86444200	+	LTR32:LTR:ERVL	chr15:86427581	Up	Yes	.	i	GVO,MII
chr15	87174100	87452900	+	MER48:LTR:ERV1	chr15:87174084	Up	Yes	RP11-182L7.1; AGBL1	c	MII
chr15	89081400	89089500	+	LTR6B:LTR:ERV1	chr15:89081364	UpEdge	Yes	AC013489.1; DET1	as	GVO
chr15	89085600	89089500	+	HERVS71-int:LTR:ERV1,LTR6B:LTR:ERV1	chr15:89081364,chr15:89084750	Up	Yes	DET1	as	GVO
chr15	90006100	90012900	+	MER51A:LTR:ERV1	chr15:90005775	UpEdge	Yes	RHCG	as	GVO,MII
chr15	91849800	91887200	+	LTR16E2:LTR:ERVL	chr15:91849527	UpEdge	Yes	.	i	MII
chr15	92999700	93058100	-	HERVH-int:LTR:ERV1	chr15:93055001	Up	Yes	RP11-763K15.1; ST8SIA2; C15orf32	c	GVO
chr15	93147000	93332200	-	LTR12C:LTR:ERV1	chr15:93253529	Up	Yes	HMGN1P38; RP11-386M24.1; RP11-386M24.4; FAM174B; RP11-386M24.8; CTD-2313J17.3; CTD-2313J17.5,RP11-386M24.5; RP11-386M24.9; FAM174B; RP11-386M24.8,RP11-386M24.8; FAM174B	c	GVO,MII
chr15	94438400	94444200	-	MER52A:LTR:ERV1	chr15:94443029	Up	Yes	CTD-3049M7.1; AC103996.1; CTD-2643K12.2	c	GVO,MII
chr15	95251800	95300600	-	HERVH-int:LTR:ERV1	chr15:95299694	Up	Yes	.	i	GVO,MII
chr15	97035400	97234200	+	LTR12C:LTR:ERV1	chr15:97034196	Up;UpEdge	Yes	CTD-2027G2.1	s	GVO,MII
chr15	97777500	97975200	+	LTR12F:LTR:ERV1	chr15:97777253	Up;UpEdge	Yes	RN7SL677P; RP11-315L6.1; CTD-2147F2.2; CTD-2147F2.1	c	GVO,MII
chr15	99093800	99116600	+	LTR12C:LTR:ERV1	chr15:99092799	UpEdge	Yes	.	i	GVO,MII
chr15	99511600	99551500	-	LTR12C:LTR:ERV1	chr15:99550602	Up	Yes	PGPEP1L; RP11-654A16.3	s	GVO,MII
chr15	100469000	100514000	+	MLT1D:LTR:ERVL-MaLR	chr15:100469507	Up	Yes	CTD-3076O17.1; ADAMTS17	c	GVO,MII
chr15	101527000	101610000	+	LTR22A:LTR:ERVK	chr15:101526698	Up	Yes	RP11-505E24.3; LRRK1; RP11-505E24.2	c	MII
chr16	1106750	1117320	-	MSTA:LTR:ERVL-MaLR	chr16:1116736	Up	Yes	RP11-161M6.5; AC009041.1; SSTR5-AS1	c	GVO,MII
chr16	6849590	7705590	+	MLT2B3:LTR:ERVL	chr16:6849464	Up	Yes	RBFOX1,RNU6-457P; RNU6-328P; RBFOX1,RNU6-457P; RNU6-328P; RP11-545E8.1; snoMe28S-Am2634; RP11-26O3.1; RBFOX1,RP11-26O3.1; RBFOX1	c	GVO,MII
chr16	7737970	7813290	-	LTR8:LTR:ERV1	chr16:7813045	Up	Yes	SNORA40; RBFOX1	c	MII
chr16	9767680	9773320	+	HERVH-int:LTR:ERV1	chr16:9765417	Up	Yes	RP11-297M9.1	as	GVO
chr16	10377000	10391900	+	LTR7:LTR:ERV1	chr16:10377017	UpEdge	Yes	.	i	MII
chr16	12070600	12619100	+	MSTD:LTR:ERVL-MaLR	chr16:12238229	Up	Yes	RP11-166B2.7; RPS23P6; RP11-276H1.3; RP11-276H1.2; ACA64; RP11-165M1.3; RP11-165M1.2; SNX29	c	GVO,MII
chr16	17076700	17180100	+	MER51E:LTR:ERV1	chr16:17076498	Up;UpEdge	Yes	.	i	MII
chr16	17970900	17973800	-	MLT1G1:LTR:ERVL-MaLR	chr16:17971355	UpEdge	Yes	.	i	MII
chr16	19973300	20002600	+	MSTC:LTR:ERVL-MaLR	chr16:19973006	Up	Yes	.	i	MII
chr16	20943800	21000800	-	LTR12C:LTR:ERV1	chr16:21000021	Up	Yes	DNAH3	s	GVO,MII
chr16	21011700	21163900	-	LTR12C:LTR:ERV1	chr16:21163734	Up	Yes	DNAH3; CTC-508F8.1	c	GVO,MII
chr16	24895100	24923000	+	MLT1H:LTR:ERVL-MaLR	chr16:24894761	UpEdge	Yes	SLC5A11	s	GVO,MII
chr16	32084000	32097300	-	MSTA:LTR:ERVL-MaLR	chr16:32085018	UpEdge	Yes	RP11-1166P10.6	s	MII
chr16	33027900	33040500	-	MSTA:LTR:ERVL-MaLR	chr16:33028277	UpEdge	Yes	RP11-19N8.2	s	GVO,MII
chr16	58783600	58897500	+	LTR12C:LTR:ERV1	chr16:58782579	Up;UpEdge	Yes	RN7SL143P; GEMIN8P2; RP11-451N19.1; RP11-700H13.1; RP11-410D17.2	c	GVO,MII
chr16	59532000	59573000	+	MLT1D:LTR:ERVL-MaLR	chr16:59531760	Up	Yes	.	i	GVO,MII
chr16	60142000	60187500	+	MER51A:LTR:ERV1	chr16:60141743	UpEdge	Yes	.	i	MII
chr16	62533200	62545300	+	THE1D:LTR:ERVL-MaLR	chr16:62533059	Up	Yes	.	i	GVO,MII
chr16	63554000	63724500	-	MER52A:LTR:ERV1	chr16:63651595	Up	Yes	RP11-368L12.1	s	GVO
chr16	64219300	64259800	-	THE1D:LTR:ERVL-MaLR	chr16:64259602	Up	Yes	.	i	GVO,MII
chr16	65266100	65298600	+	LTR7:LTR:ERV1	chr16:65263707	Up	No	RP11-256I9.2; RP11-256I9.3	c	GVO,MII
chr16	68017000	68029600	+	LTR12C:LTR:ERV1	chr16:68015996	UpEdge	Yes	DPEP2; DUS2	c	GVO
chr16	68397300	68432500	-	MLT1I:LTR:ERVL-MaLR	chr16:68415384	Up	Yes	SMPD3	s	GVO,MII
chr16	68561600	68601000	+	LTR12C:LTR:ERV1	chr16:68560467	UpEdge	Yes	RNU4-36P; ZFP90	s	GVO
chr16	70002200	70238600	+	THE1D:LTR:ERVL-MaLR	chr16:70002067	Up	Yes	RP11-296I10.5,RP11-419C5.2; PDXDC2P; MIR1972-2; RP11-106J23.1; PDPR; CLEC18C; RP11-296I10.5; RP11-296I10.3	c	MII
chr16	75247000	75260500	+	MSTD:LTR:ERVL-MaLR	chr16:75246880	Up	Yes	CTRB1; RP11-331F4.4	s	MII
chr16	76343700	76391600	+	THE1A:LTR:ERVL-MaLR	chr16:76343537	Up	Yes	CNTNAP4	s	GVO,MII
chr16	76613500	76692300	+	MER57C2:LTR:ERV1	chr16:76613229	UpEdge	Yes	RP11-58C22.1; RP11-96P7.1	s	GVO,MII
chr16	77268700	77325200	+	MSTA:LTR:ERVL-MaLR	chr16:77268548	Up	Yes	RP11-538I12.2; RP11-538I12.3; ADAMTS18	c	GVO
chr16	78115300	78550100	+	THE1D:LTR:ERVL-MaLR	chr16:78343002	Up	Yes	LSM3P5; RP11-264L1.4; WWOX,WWOX; RP11-190D6.2; LSM3P5	c	GVO,MII
chr16	80085200	80205900	+	LTR16A1:LTR:ERVL	chr16:80084878	UpEdge	Yes	RP11-525K10.1,RP11-525K10.1; RP11-525K10.3	c	GVO,MII
chr16	80496300	80508700	-	MLT1D:LTR:ERVL-MaLR	chr16:80508457	Up	Yes	RP11-525K10.3	s	GVO
chr16	85925700	85956200	+	MER68:LTR:ERVL	chr16:85925618	UpEdge	Yes	IRF8	s	MII
chr16	86743700	86756800	+	THE1B:LTR:ERVL-MaLR	chr16:86743536	Up	Yes	CTD-2015G9.1; CTD-2015G9.2	c	MII
chr16	86778000	86808800	+	HERVH-int:LTR:ERV1	chr16:86777967	Up	Yes	.	i	MII
chr16	88700900	88704900	+	MLT1D:LTR:ERVL-MaLR	chr16:88702855	Up	Yes	.	i	GVO
chr16	90253600	90288700	+	THE1C:LTR:ERVL-MaLR	chr16:90253391	Up	Yes	AC137934.1	s	GVO
chr16	90253600	90294600	+	MER4D1:LTR:ERV1	chr16:90280937	Up	Yes	AC137934.1	s	GVO,MII
chr17	2433770	2435830	-	LTR12C:LTR:ERV1	chr17:2434408	UpEdge	Yes	.	i	MII
chr17	2955760	3067310	+	MLT1A1:LTR:ERVL-MaLR	chr17:2955667	Up	Yes	OR1D5; OR1D2; OR1E3; OR1G1; OR1P1; CTD-2309O5.3	c	MII
chr17	5675500	5792520	+	LTR12C:LTR:ERV1	chr17:5674381	Up;UpEdge	Yes	WSCD1	s	GVO,MII
chr17	6324520	6327130	+	MLT1D:LTR:ERVL-MaLR	chr17:6324358	UpEdge	Yes	AIPL1	as	MII
chr17	7042000	7045570	-	LTR8:LTR:ERV1	chr17:7044910	Up	Yes	RPL7AP64	as	GVO,MII
chr17	11877000	11880000	+	HERVH-int:LTR:ERV1,LTR7Y:LTR:ERV1	chr17:11875072,chr17:11875506	Up	Yes	RP11-1096G20.5	as	MII
chr17	11877400	11897000	-	LTR7Y:LTR:ERV1	chr17:11879830	Up	Yes	ZNF18; RP11-1096G20.5	s	GVO
chr17	12125100	12138300	+	LTR12C:LTR:ERV1	chr17:12124037	UpEdge	Yes	.	i	GVO,MII
chr17	49614200	49639000	+	MSTA:LTR:ERVL-MaLR	chr17:49614084	Up	Yes	.	i	GVO,MII
chr17	51138800	51184300	+	LTR22C:LTR:ERVK	chr17:51138776	Up;UpEdge	Yes	RP11-750B16.1	s	GVO,MII
chr17	52678700	52706800	-	MLT1F1:LTR:ERVL-MaLR	chr17:52680045	Up	Yes	.	i	MII
chr17	55229400	55245100	+	THE1D:LTR:ERVL-MaLR	chr17:55229240	Up	Yes	.	i	GVO,MII
chr17	60962300	60974000	+	THE1D:LTR:ERVL-MaLR	chr17:60962105	Up	Yes	.	i	GVO,MII
chr17	66096400	66097600	+	LTR12C:LTR:ERV1	chr17:66095240	UpEdge	Yes	AC145343.2	as	MII
chr17	66176900	66179900	+	LTR12C:LTR:ERV1	chr17:66175814	UpEdge	Yes	.	i	GVO,MII
chr17	67559500	67622600	+	THE1B:LTR:ERVL-MaLR	chr17:67559334	Up	Yes	AC003051.1	s	GVO,MII
chr17	68385600	68498600	+	THE1A:LTR:ERVL-MaLR	chr17:68385421	UpEdge	Yes	.	i	GVO,MII
chr17	70022000	70062700	-	MSTA:LTR:ERVL-MaLR	chr17:70041496	Up	Yes	AC005152.3; LINC01152; AC007461.1; RP11-84E24.2; SOX9-AS1	c	GVO,MII
chr17	71988500	72031100	-	LTR33:LTR:ERVL	chr17:72030780	Up	Yes	.	i	GVO,MII
chr17	75513100	75537900	+	MLT1F:LTR:ERVL-MaLR	chr17:75513020	Up	Yes	RP11-13K12.2	s	GVO
chr18	833733	834753	-	MER49:LTR:ERV1	chr18:833889	UpEdge	Yes	.	i	GVO
chr18	3721950	4151280	-	LTR83:LTR:ERVL	chr18:3722120	UpEdge	Yes	DLGAP1; RP11-874J12.3; snoU13; DLGAP1-AS3; RNU6-831P; GAPDHP66; DLGAP1-AS4	c	MII
chr18	21083600	21166900	-	LTR12C:LTR:ERV1	chr18:21156496	Up	Yes	C18orf8; NPC1,C18orf8; NPC1; Y_RNA,NPC1	c	GVO,MII
chr18	29121200	29168700	-	LTR8A:LTR:ERV1	chr18:29133428	Up	Yes	RP11-75N4.2; DSG2	c	GVO,MII
chr18	29399200	29411700	+	THE1C:LTR:ERVL-MaLR	chr18:29399115	Up	Yes	TRAPPC8	as	MII
chr18	30136400	30320600	+	MSTA:LTR:ERVL-MaLR	chr18:30136203	Up	Yes	RP11-386P4.1; KLHL14	c	GVO
chr18	36115700	36153800	+	LTR3B_:LTR:ERVK	chr18:36115400	UpEdge	Yes	.	i	MII
chr18	37358600	37380300	-	MER61A:LTR:ERV1	chr18:37380065	Up	Yes	LINC00669	s	GVO,MII
chr18	39766200	39813700	+	THE1D:LTR:ERVL-MaLR	chr18:39766438	Up	Yes	LINC00907	s	GVO,MII
chr18	40129300	40136200	-	HERVH-int:LTR:ERV1	chr18:40135009	Up	Yes	LINC00907	as	GVO
chr18	41062000	41362700	+	HERVL18-int:LTR:ERVL	chr18:41062205	Up	Yes	.	i	GVO
chr18	41817200	41922900	+	MLT1E2:LTR:ERVL-MaLR	chr18:41816861	Up	Yes	KRT8P5; CTC-782O7.1	as	GVO
chr18	42675500	43122500	+	THE1C:LTR:ERVL-MaLR	chr18:42675367	Up	Yes	RP11-846C15.2; RP11-749H17.1; RP11-309E23.2; RP11-749H17.2; SLC14A2	c	GVO,MII
chr18	44812100	44840800	+	THE1D:LTR:ERVL-MaLR	chr18:44811876	Up	Yes	CTD-2130O13.1	s	GVO,MII
chr18	47976100	47982800	-	MLT1L:LTR:ERVL-MaLR	chr18:47976833	UpEdge	Yes	.	i	GVO,MII
chr18	48918300	48931900	+	MLT1M:LTR:ERVL-MaLR	chr18:48918183	UpEdge	Yes	RP11-267C16.1	s	GVO
chr18	49379700	49536300	+	MLT1I:LTR:ERVL-MaLR	chr18:49379628	Up;UpEdge	Yes	.	i	GVO,MII
chr18	51913000	51936400	+	LTR17:LTR:ERV1	chr18:51912965	Up;UpEdge	Yes	SNRPGP2	as	GVO
chr18	52678300	52719000	+	THE1D:LTR:ERVL-MaLR	chr18:52678272	Up	Yes	.	i	GVO,MII
chr18	54240400	54243600	+	LTR12C:LTR:ERV1	chr18:54239332	UpEdge	Yes	.	i	GVO,MII
chr18	55313700	55348500	-	MLT1E3:LTR:ERVL-MaLR	chr18:55348159	Up	Yes	ATP8B1; RP11-35G9.3; RP11-35G9.5	c	GVO,MII
chr18	56127700	56154800	+	LTR12C:LTR:ERV1	chr18:56127647	Up	Yes	AC105105.1,AC105105.1; ALPK2	as	GVO,MII
chr18	57855800	57867200	+	THE1B:LTR:ERVL-MaLR	chr18:57855662	Up	Yes	RP11-795H16.2	s	GVO
chr18	61875500	62046600	+	MER50:LTR:ERV1	chr18:61875976	Up;UpEdge	Yes	RP11-909B2.1; RP11-146N18.1	c	GVO,MII
chr18	63887400	63946900	-	MLT1J-int:LTR:ERVL-MaLR	chr18:63946780	Up	Yes	.	i	GVO
chr18	66973000	67019000	-	MLT1F1:LTR:ERVL-MaLR	chr18:66973539	UpEdge	Yes	.	i	GVO
chr18	67386300	67428500	-	MER50:LTR:ERV1	chr18:67427743	Up	Yes	RP11-543H23.2; DOK6	c	GVO
chr18	68971200	69074800	+	MSTA:LTR:ERVL-MaLR	chr18:68971172	Up	Yes	.	i	GVO,MII
chr18	70992200	71052600	+	LTR7Y:LTR:ERV1	chr18:70991849	UpEdge	Yes	CTD-2354A18.1	s	GVO,MII
chr18	75098500	75124300	+	MLT1D:LTR:ERVL-MaLR	chr18:75098247	UpEdge	Yes	.	i	MII
chr18	75334200	75341400	+	MER51A:LTR:ERV1	chr18:75333797	UpEdge	Yes	RP11-63N3.1	s	MII
chr19	463388	479234	-	LTR3B_:LTR:ERVK	chr19:479044	Up	Yes	ODF3L2	s	GVO,MII
chr19	4908190	4961970	+	MLT1D:LTR:ERVL-MaLR	chr19:4908023	UpEdge	Yes	MIR4747; UHRF1	s	GVO
chr19	5188340	5214980	+	MLT1A1:LTR:ERVL-MaLR	chr19:5188166	Up	Yes	PTPRS	as	GVO,MII
chr19	5775820	5778860	+	LTR3B_:LTR:ERVK	chr19:5775687	UpEdge	Yes	CATSPERD	s	GVO,MII
chr19	8323950	8344680	-	LTR12C:LTR:ERV1	chr19:8359226	Up	Yes	CERS4	as	GVO,MII
chr19	9433120	9493040	+	LTR12C:LTR:ERV1	chr19:9431892	Up;UpEdge	Yes	CTC-325H20.2; CTC-325H20.7; ZNF177; ZNF559; ZNF559-ZNF177,ZNF559; ZNF559-ZNF177; ZNF177	c	GVO,MII
chr19	13297900	13329900	+	LTR12C:LTR:ERV1	chr19:13296542	UpEdge	Yes	CACNA1A	as	MII
chr19	20237300	20269200	-	HERVH-int:LTR:ERV1	chr19:20268109	Up	Yes	CTC-260E6.11; ZNF90; CTC-260E6.6; CTC-260E6.9	c	MII
chr19	21630700	21646700	-	LTR23:LTR:ERV1	chr19:21639385	Up	Yes	CTD-2561J22.5; CTD-2561J22.3	c	GVO
chr19	22752200	22757800	+	HERVH-int:LTR:ERV1	chr19:22751555	Up	Yes	.	i	GVO
chr19	24347800	24354000	-	LTR14B:LTR:ERVK	chr19:24353892	Up	Yes	.	i	GVO,MII
chr19	36646400	36754200	-	HERVH-int:LTR:ERV1	chr19:36752720	Up;UpEdge	Yes	.	i	GVO,MII
chr19	45417600	45422600	+	LTR2:LTR:ERV1	chr19:45417228	UpEdge	Yes	APOC1	s	GVO,MII
chr19	54278300	54290500	+	LTR6B:LTR:ERV1	chr19:54277665	Up	Yes	AC008753.3	s	GVO,MII
chr19	54295600	54338600	-	HERVH-int:LTR:ERV1	chr19:54335117	Up	Yes	NLRP12	s	GVO,MII
chr19	54597900	54601400	+	LTR12B:LTR:ERV1	chr19:54597817	UpEdge	Yes	OSCAR	as	GVO
chr19	55405100	55427600	+	LTR22C:LTR:ERVK	chr19:55404767	UpEdge	Yes	NCR1	s	GVO,MII
chr2	153976	160778	-	LTR17:LTR:ERV1	chr2:160021	Up	Yes	.	i	GVO
chr2	739044	741152	-	MLT1D:LTR:ERVL-MaLR	chr2:740860	UpEdge	Yes	RP13-539J13.1	s	MII
chr2	4333720	4351210	+	THE1B:LTR:ERVL-MaLR	chr2:4333486	Up	Yes	.	i	GVO
chr2	7369670	7401620	+	THE1D:LTR:ERVL-MaLR	chr2:7369480	Up	Yes	RP11-557L19.1	s	GVO,MII
chr2	8015770	8032320	+	HERVH-int:LTR:ERV1	chr2:8015145	Up;UpEdge	Yes	AC007463.2	as	GVO,MII
chr2	8056920	8064280	-	MLT1F:LTR:ERVL-MaLR	chr2:8057853	UpEdge	Yes	LINC00298	s	GVO
chr2	13448600	13471800	+	LTR12C:LTR:ERV1	chr2:13447692	Up;UpEdge	Yes	.	i	GVO,MII
chr2	13678000	13898500	+	THE1D:LTR:ERVL-MaLR	chr2:13677841	Up	Yes	AC092635.1; LINC00276; AC016730.1	c	GVO,MII
chr2	17283400	17375200	-	LTR12C:LTR:ERV1	chr2:17374638	Up	Yes	RN7SKP168	s	GVO,MII
chr2	17520200	17583300	+	LTR17:LTR:ERV1	chr2:17520207	Up;UpEdge	Yes	PSMC1P10	s	GVO,MII
chr2	18227700	18231100	-	MLT1B:LTR:ERVL-MaLR	chr2:18229962	Up	Yes	KCNS3	as	GVO,MII
chr2	21913900	21919700	+	THE1D:LTR:ERVL-MaLR	chr2:21913672	Up	Yes	AC018742.1; AC067959.1	c	GVO
chr2	25042000	25110100	-	THE1C:LTR:ERVL-MaLR	chr2:25109879	Up	Yes	CENPO; ADCY3; RP11-443B20.1	c	GVO,MII
chr2	27038100	27053300	+	LTR12C:LTR:ERV1	chr2:27037156	UpEdge	Yes	CDKN2AIPNLP2	as	GVO,MII
chr2	27321700	27334400	-	LTR12C:LTR:ERV1	chr2:27333552	Up	Yes	KHK; CGREF1	c	GVO,MII
chr2	27435400	27466500	+	LTR7B:LTR:ERV1	chr2:27438782	Up	No	SLC5A6; ATRAID; CAD	c	GVO
chr2	29243000	29275100	+	LTR10B1:LTR:ERV1	chr2:29242770	UpEdge	Yes	FAM179A	s	GVO,MII
chr2	34282700	34294600	+	THE1C:LTR:ERVL-MaLR	chr2:34189806	Up	Yes	AC009499.2; AC009499.1	s	GVO
chr2	34771500	34830200	+	THE1D:LTR:ERVL-MaLR	chr2:34771299	Up	Yes	AC073218.1	s	GVO,MII
chr2	35029000	35043600	+	HERVH-int:LTR:ERV1	chr2:35028363	Up	Yes	RN7SL602P; AC012593.1	c	GVO,MII
chr2	35400200	35510900	+	THE1B:LTR:ERVL-MaLR	chr2:35399981	Up	Yes	AC013442.1; AC012593.1	c	GVO,MII
chr2	36039900	36043600	+	HERVH-int:LTR:ERV1	chr2:36039162	Up	Yes	.	i	GVO
chr2	36779400	36830000	-	HERVH-int:LTR:ERV1	chr2:36826670	Up	Yes	FEZ2; AC007401.1,FEZ2; AC007401.1; AC007401.2	s	GVO,MII
chr2	39774700	39827300	+	LTR32:LTR:ERVL	chr2:39775030	Up	Yes	AC007246.3	s	GVO,MII
chr2	40136500	40484200	+	THE1D:LTR:ERVL-MaLR	chr2:40136273	Up	Yes	AC007253.1; SLC8A1-AS1,AC007253.1; SLC8A1-AS1; SLC8A1	c	GVO,MII
chr2	43255100	43259700	+	MLT1D:LTR:ERVL-MaLR	chr2:43254921	UpEdge	Yes	AC016735.2	as	MII
chr2	45263700	45277900	+	HERVH-int:LTR:ERV1	chr2:45263903	Up	Yes	.	i	GVO,MII
chr2	45301400	45337500	-	THE1D:LTR:ERVL-MaLR	chr2:45337061	Up	Yes	.	i	GVO,MII
chr2	46677600	46715000	-	MLT1J:LTR:ERVL-MaLR	chr2:46714666	Up	Yes	TMEM247	as	GVO
chr2	47521700	47522700	+	MLT2A1:LTR:ERVL	chr2:47521560	Up	Yes	AC073283.4	as	GVO
chr2	49126500	49158300	+	MLT1J2:LTR:ERVL-MaLR	chr2:49126464	Up	Yes	CTBP2P5	as	GVO
chr2	56703900	56882900	+	MER50:LTR:ERV1	chr2:56703652	Up	Yes	.	i	GVO,MII
chr2	59226000	59235800	+	THE1C:LTR:ERVL-MaLR	chr2:59225833	Up	Yes	LINC01122	s	GVO,MII
chr2	59294200	59506100	+	LTR12E:LTR:ERV1	chr2:59293882	UpEdge	Yes	AC007131.3; AC007131.1; AC007131.2; RP11-444A22.1	c	GVO,MII
chr2	65180300	65193400	-	MLT1I:LTR:ERVL-MaLR	chr2:65181015	UpEdge	Yes	AC007386.3	s	GVO
chr2	69474600	69521000	-	LTR67B:LTR:ERVL	chr2:69493440	Up	Yes	RP11-85D18.1,RP11-85D18.1; ANTXR1	c	GVO,MII
chr2	70833300	70850600	-	HERVH-int:LTR:ERV1	chr2:70848031	Up	Yes	ADD2	s	GVO
chr2	75136100	75173000	+	LTR1C:LTR:ERV1	chr2:75136035	Up	Yes	AC104135.2; AC104135.3; AC104135.4	c	GVO,MII
chr2	76099100	76107500	+	LTR17:LTR:ERV1	chr2:76098815	UpEdge	Yes	.	i	GVO,MII
chr2	76642300	76665900	+	MER50B:LTR:ERV1	chr2:76642118	Up;UpEdge	Yes	.	i	GVO,MII
chr2	76800900	76816900	+	HERVH-int:LTR:ERV1,LTR7:LTR:ERV1	chr2:76800750,chr2:76802458	Up	Yes	.	i	GVO,MII
chr2	76803600	76816900	+	HERVH-int:LTR:ERV1	chr2:76802458	Up	Yes	.	i	MII
chr2	78174900	78195600	-	HERVH-int:LTR:ERV1	chr2:78192696	Up	Yes	.	i	GVO,MII
chr2	79018700	79022600	-	LTR1:LTR:ERV1	chr2:79018945	UpEdge	Yes	.	i	GVO
chr2	80748700	80876100	+	MLT1D:LTR:ERVL-MaLR	chr2:80748512	Up	Yes	AC008067.2; CTNNA2,CTNNA2	c	GVO,MII
chr2	88803500	88849600	+	LTR12C:LTR:ERV1	chr2:88802510	Up;UpEdge	Yes	TEX37,TEX37; AC104134.2	s	GVO,MII
chr2	114425000	114462000	-	LTR12C:LTR:ERV1	chr2:114461445	Up	Yes	AC017074.1; RNU6-744P; AC017074.2; RP11-395L14.13	c	GVO,MII
chr2	116606000	116671000	+	MER50:LTR:ERV1	chr2:116605629	Up	Yes	.	i	GVO,MII
chr2	120755000	120756000	+	LTR12C:LTR:ERV1	chr2:120754376	UpEdge	Yes	.	i	MII
chr2	124439000	124449000	+	LTR6B:LTR:ERV1	chr2:124439218	Up;UpEdge	Yes	AC092646.3	as	GVO,MII
chr2	125775000	125825000	+	MER50:LTR:ERV1	chr2:125774529	Up	Yes	.	i	GVO,MII
chr2	128376000	128387000	+	LTR3B_:LTR:ERVK	chr2:128375742	Up;UpEdge	Yes	MYO7B; RP11-286H15.1	c	GVO
chr2	131041000	131042000	+	LTR22A:LTR:ERVK	chr2:131040928	UpEdge	Yes	.	i	MII
chr2	132119000	132126000	-	LTR22A:LTR:ERVK	chr2:132126154	Up	Yes	AC073869.1	s	GVO,MII
chr2	137111000	137124000	+	MLT1A1:LTR:ERVL-MaLR	chr2:137111223	Up	Yes	.	i	GVO,MII
chr2	137649000	137710000	+	MLT1J2:LTR:ERVL-MaLR	chr2:137649048	UpEdge	Yes	THSD7B	s	GVO
chr2	137650000	138170000	+	MLT1G:LTR:ERVL-MaLR	chr2:137649348	UpEdge	Yes	THSD7B	s	MII
chr2	137966000	138169000	+	PABL_A:LTR:ERV1	chr2:137965537	UpEdge	Yes	THSD7B	s	GVO
chr2	140168000	140189000	+	LTR12C:LTR:ERV1	chr2:140167728	UpEdge	Yes	.	i	GVO,MII
chr2	140974000	140993000	+	MLT1E2:LTR:ERVL-MaLR	chr2:140973432	UpEdge	Yes	AC092156.3; MTND2P19; MTND1P27; LRP1B	as	GVO,MII
chr2	142403000	142753000	-	MLT1D:LTR:ERVL-MaLR	chr2:142752673	Up	Yes	LRP1B	s	GVO,MII
chr2	144004000	144277000	+	LTR32:LTR:ERVL	chr2:144004563	Up;UpEdge	Yes	ARHGAP15,ARHGAP15; AC096558.1; RP11-570L15.2; RP11-570L15.1	c	GVO,MII
chr2	147592000	147656000	-	MLT1A0:LTR:ERVL-MaLR	chr2:147655703	Up	Yes	AC103881.1; AC062032.1	as	GVO,MII
chr2	150489000	150687000	+	THE1B:LTR:ERVL-MaLR	chr2:150488651	Up	Yes	AC007364.1; AC144449.1,AC144449.1	c	GVO,MII
chr2	150959000	150972000	-	HERVH-int:LTR:ERV1	chr2:150969685	Up	Yes	.	i	MII
chr2	155184000	155311000	+	THE1C:LTR:ERVL-MaLR	chr2:155183494	Up	Yes	GALNT13; AC009227.2	c	GVO
chr2	155343000	155387000	+	THE1B:LTR:ERVL-MaLR	chr2:155342728	Up	Yes	.	i	GVO,MII
chr2	156822000	156823000	-	MLT1L:LTR:ERVL-MaLR	chr2:156821961	UpEdge	Yes	.	i	MII
chr2	163928000	163942000	-	HERV35I-int:LTR:ERV1	chr2:163938607	Up	Yes	.	i	GVO,MII
chr2	163942000	163950000	+	LTR14B:LTR:ERVK	chr2:163941880	UpEdge	Yes	.	i	MII
chr2	165316000	165320000	+	HERVH-int:LTR:ERV1	chr2:165152770	Up	No	.	i	MII
chr2	168781000	168793000	+	LTR16A:LTR:ERVL	chr2:168781209	UpEdge	Yes	AC016723.4	as	MII
chr2	169643000	169722000	+	MER50:LTR:ERV1	chr2:169642689	Up;UpEdge	Yes	CERS6-AS1; NOSTRIN,NOSTRIN; CERS6-AS1; SPC25	c	GVO,MII
chr2	174061000	174147000	-	LTR12C:LTR:ERV1	chr2:174146465	Up	Yes	MLK7-AS1,MLTK; MLK7-AS1	c	GVO,MII
chr2	177603000	177659000	+	LTR16A:LTR:ERVL	chr2:177602613	Up	Yes	AC092162.1	as	GVO,MII
chr2	180926000	181016000	+	LTR14B:LTR:ERVK	chr2:180925819	UpEdge	Yes	.	i	MII
chr2	181557000	181655000	+	LTR12C:LTR:ERV1	chr2:181555931	UpEdge	Yes	AC009478.1	as	GVO,MII
chr2	183380000	183416000	-	LTR12C:LTR:ERV1	chr2:183473041	Up	Yes	PDE1A	s	GVO
chr2	186594000	186663000	+	MLT1D:LTR:ERVL-MaLR	chr2:186601541	Up	Yes	AC007966.1; FSIP2,AC007966.1; FSIP2; AC008174.3	c	GVO,MII
chr2	188895000	188901000	-	HERVH-int:LTR:ERV1	chr2:188898659	Up	Yes	LINC01090	s	GVO
chr2	192787000	192803000	+	LTR12C:LTR:ERV1	chr2:192786202	Up;UpEdge	Yes	AC098617.1	s	GVO,MII
chr2	194999000	195008000	+	HERVH-int:LTR:ERV1	chr2:194997922	Up	Yes	.	i	MII
chr2	196313000	196328000	+	THE1D:LTR:ERVL-MaLR	chr2:196313109	Up	Yes	AC064834.1; RP11-762E8.1	c	GVO,MII
chr2	196395000	196412000	-	LTR12C:LTR:ERV1	chr2:196411223	Up	Yes	AC064834.2	as	GVO,MII
chr2	197064000	197341000	-	MLT1K:LTR:ERVL-MaLR	chr2:197340172	Up	Yes	snoU13; HECW2; AC020571.3; RN7SL820P	c	GVO,MII
chr2	201718000	201732000	-	MER50:LTR:ERV1	chr2:201731703	Up	Yes	CLK1; Y_RNA	s	GVO
chr2	207845000	207886000	-	HERVH-int:LTR:ERV1	chr2:207882353	Up	Yes	.	i	GVO,MII
chr2	211579000	211587000	+	MLT1E1A:LTR:ERVL-MaLR	chr2:211579280	UpEdge	Yes	.	i	GVO
chr2	211876000	211898000	+	MLT1E2:LTR:ERVL-MaLR	chr2:211875982	UpEdge	Yes	.	i	GVO
chr2	211876000	211983000	+	THE1C:LTR:ERVL-MaLR	chr2:211877036	Up	Yes	RP11-212J19.1	s	GVO,MII
chr2	212240000	212457000	-	LTR6B:LTR:ERV1	chr2:212456643	Up	Yes	ERBB4,RNA5SP119; ERBB4	c	GVO,MII
chr2	214616000	215275000	+	MER73:LTR:ERVL	chr2:214615900	Up	Yes	MIR4438; RPL5P8; AC107218.3; SPAG16,MIR4438; SPAG16	c	GVO,MII
chr2	216789000	216796000	+	LTR7:LTR:ERV1	chr2:216787025	Up	No	.	i	GVO
chr2	216895000	216936000	-	LTR3B_:LTR:ERVK	chr2:216935213	Up	Yes	PECR,PECR; MREG	s	GVO,MII
chr2	220553000	220590000	+	THE1D:LTR:ERVL-MaLR	chr2:220553010	Up	Yes	RPL23P4; AC009502.4	s	GVO
chr2	222150000	222175000	-	MLT1F2:LTR:ERVL-MaLR	chr2:222152908	Up	Yes	.	i	GVO,MII
chr2	222543000	222547000	+	THE1C:LTR:ERVL-MaLR	chr2:222543178	Up	Yes	.	i	GVO
chr2	225838000	225907000	+	MLT1D:LTR:ERVL-MaLR	chr2:225837943	Up	Yes	MIR4439; DOCK10	as	GVO,MII
chr2	226350000	226516000	+	THE1B:LTR:ERVL-MaLR	chr2:226349755	Up	Yes	NYAP2	s	GVO,MII
chr2	228813000	228826000	+	THE1D:LTR:ERVL-MaLR	chr2:228813254	Up	Yes	.	i	GVO,MII
chr2	233208000	233231000	-	LTR12C:LTR:ERV1	chr2:233230865	Up	Yes	AC068134.10; ECEL1P3; DIS3L2	c	MII
chr2	235123000	235132000	+	LTR78:LTR:ERV1	chr2:235126873	Up;UpEdge	Yes	RP11-309M7.1	s	GVO,MII
chr2	237163000	237179000	+	MSTA:LTR:ERVL-MaLR	chr2:237163422	Up	Yes	ASB18; AC079135.1	c	GVO,MII
chr2	238517000	238536000	+	HERVH-int:LTR:ERV1	chr2:238515840	Up	Yes	AC096574.5	s	GVO,MII
chr2	242486000	242493000	-	MSTB:LTR:ERVL-MaLR	chr2:242492866	Up	Yes	BOK-AS1	s	MII
chr2	243074000	243103000	+	THE1C:LTR:ERVL-MaLR	chr2:243073793	Up	Yes	AC093642.5	s	GVO,MII
chr20	4338200	4354970	+	MLT2A2:LTR:ERVL	chr20:4338162	Up	Yes	.	i	GVO,MII
chr20	5453100	5461920	-	MER51E:LTR:ERV1	chr20:5461737	Up	Yes	RP5-828H9.1	as	GVO
chr20	11969900	12056800	+	MLT1C:LTR:ERVL-MaLR	chr20:12052684	Up	No	.	i	MII
chr20	37223100	37279300	+	HERVH-int:LTR:ERV1	chr20:37222671	Up	Yes	RP5-1100H13.3; ARHGAP40	c	GVO
chr20	38789800	38901000	-	LTR7:LTR:ERV1	chr20:38902951	Up	No	.	i	GVO
chr20	38899600	38903300	+	HERVH-int:LTR:ERV1	chr20:38723294	Up	No	.	i	MII
chr20	41686000	41699900	-	MLT1A0:LTR:ERVL-MaLR	chr20:41688809	Up	Yes	RN7SKP100; PTPRT	c	MII
chr20	42740300	42772400	-	LTR16E1:LTR:ERVL	chr20:42771917	Up	Yes	JPH2	s	GVO,MII
chr20	44114200	44123700	+	MER41-int:LTR:ERV1	chr20:44111458	Up	Yes	RP3-461P17.9; RPL5P2	c	GVO,MII
chr20	47147300	47180200	-	LTR12C:LTR:ERV1	chr20:47179852	Up	Yes	.	i	GVO,MII
chr20	48740800	48746600	-	MLT1K:LTR:ERVL-MaLR	chr20:48746592	Up	Yes	TMEM189; TMEM189-UBE2V1	s	GVO,MII
chr20	50827200	51213400	+	MER48:LTR:ERV1	chr20:50826898	Up;UpEdge	Yes	RP5-1022J11.2; MRPS33P4; RP4-583K8.1; RP4-723E3.1	c	GVO,MII
chr20	52872000	52885300	+	LTR45B:LTR:ERV1	chr20:52872027	Up	Yes	.	i	GVO
chr20	55924300	55953400	+	LTR12C:LTR:ERV1	chr20:55923269	Up	Yes	RAE1; MTND1P9; MTRNR2L3	c	GVO,MII
chr20	59009600	59034100	+	THE1D:LTR:ERVL-MaLR	chr20:59009417	Up	Yes	RP5-1043L13.1	s	MII
chr20	61657600	61659000	-	MLT1C:LTR:ERVL-MaLR	chr20:61657668	UpEdge	Yes	RP11-305P22.9	as	MII
chr21	9999090	10018100	+	LTR16A:LTR:ERVL	chr21:9999267	Up	Yes	.	i	GVO,MII
chr21	10137500	10145100	+	LTR14A:LTR:ERVK	chr21:10137327	UpEdge	Yes	.	i	MII
chr21	23955700	23966300	-	LTR12D:LTR:ERV1	chr21:23971338	Up	Yes	.	i	GVO
chr21	27151500	27220100	+	LTR12C:LTR:ERV1	chr21:27150496	Up;UpEdge	Yes	.	i	GVO,MII
chr21	28227000	28311300	+	LTR17:LTR:ERV1	chr21:28226755	UpEdge	Yes	AP001601.2; ADAMTS5	c	GVO,MII
chr21	30369900	30372600	-	LTR12C:LTR:ERV1	chr21:30372313	Up	Yes	RPL23P2	s	GVO
chr21	30565500	30661000	+	MER50B:LTR:ERV1	chr21:30565340	UpEdge	Yes	GAPDHP14; LINC00189; BACH1	s	GVO,MII
chr21	30806600	30843900	+	THE1B:LTR:ERVL-MaLR	chr21:30806411	Up	Yes	BACH1	s	GVO
chr21	34309600	34329400	+	THE1C:LTR:ERVL-MaLR	chr21:34309357	Up	Yes	AP000282.2	as	GVO
chr21	37439100	37498800	-	HUERS-P3b-int:LTR:ERV1	chr21:37470508	Up	Yes	CBR1; AP000688.14; AP000688.15; AP000688.29; SETD4	c	GVO
chr21	38961100	38967900	+	HERVH-int:LTR:ERV1	chr21:38961986	Up	Yes	.	i	GVO
chr21	41110600	41118100	-	THE1A:LTR:ERVL-MaLR	chr21:41119008	Up	Yes	IGSF5	as	MII
chr21	42059800	42144900	-	LTR16A1:LTR:ERVL	chr21:42144813	Up	Yes	DSCAM	s	GVO
chr21	42308100	42329800	-	HERVH-int:LTR:ERV1	chr21:42327146	Up	Yes	.	i	GVO
chr21	42657800	42729100	+	MLT2B1:LTR:ERVL	chr21:42657676	Up	Yes	FAM3B	s	GVO
chr21	44105400	44195400	+	MER76:LTR:ERVL	chr21:44187107	Up	Yes	PDE9A,PDE9A; AP001627.1	c	GVO,MII
chr21	45416500	45526600	+	LTR3B:LTR:ERVK	chr21:45416285	Up;UpEdge	Yes	H2AFZP1; TRAPPC10	c	GVO,MII
chr21	45895200	45899900	+	MER50:LTR:ERV1	chr21:45895089	Up;UpEdge	Yes	.	i	MII
chr21	45905000	45911000	+	LTR1:LTR:ERV1	chr21:45905266	Up;UpEdge	Yes	AP001065.15	s	GVO,MII
chr21	47460900	47476300	+	THE1B:LTR:ERVL-MaLR	chr21:47460712	Up	Yes	AP001476.4	s	MII
chr21	47552700	47562600	-	LTR12:LTR:ERV1	chr21:47562115	Up	Yes	FTCD,FTCD; COL6A2	c	GVO,MII
chr22	18639100	18660200	+	LTR12C:LTR:ERV1	chr22:18638108	Up	Yes	USP18	s	GVO,MII
chr22	23354100	23358700	-	LTR12C:LTR:ERV1	chr22:23358264	Up	Yes	.	i	GVO
chr22	26149500	26275100	+	LTR12C:LTR:ERV1	chr22:26148653	UpEdge	Yes	MYO18B	s	GVO,MII
chr22	31070000	31072800	-	HERVK14-int:LTR:ERVK	chr22:31072194	UpEdge	Yes	.	i	MII
chr22	45463600	45470100	-	MLT1D:LTR:ERVL-MaLR	chr22:45469828	Up	Yes	.	i	GVO
chr22	45529800	45534800	-	MLT1J:LTR:ERVL-MaLR	chr22:45530259	UpEdge	Yes	CTA-217C2.1	s	MII
chr22	47781300	47795800	-	THE1D:LTR:ERVL-MaLR	chr22:47795407	Up	Yes	.	i	GVO,MII
chr3	935083	1045380	+	HERVH-int:LTR:ERV1	chr3:934537	Up	Yes	.	i	MII
chr3	1989240	1991940	-	MLT1A1:LTR:ERVL-MaLR	chr3:1991676	Up	Yes	.	i	GVO,MII
chr3	2373430	3100760	+	LTR32:LTR:ERVL	chr3:2373245	UpEdge	Yes	AC026882.1; CNTN4; DNAJC19P4; CNTN4-AS1	c	GVO
chr3	3223990	3239380	-	MLT1D:LTR:ERVL-MaLR	chr3:3239094	Up	Yes	.	i	GVO
chr3	6210190	6230080	+	THE1C:LTR:ERVL-MaLR	chr3:6209969	Up	Yes	AC026167.1	s	GVO,MII
chr3	6435660	6442280	-	HERVH-int:LTR:ERV1	chr3:6439729	Up	Yes	.	i	GVO
chr3	7058110	7258550	+	LOR1b:LTR:ERV1	chr3:7057910	Up	Yes	GRM7	s	MII
chr3	7648830	7995160	-	MLT2B5:LTR:ERVL	chr3:7994447	Up	Yes	GRM7; LMCD1-AS1,RP11-157E16.1; GRM7	c	GVO
chr3	12849300	12876200	+	MLT1J:LTR:ERVL-MaLR	chr3:12849302	UpEdge	Yes	CAND2; RP11-767C1.2; RPL32	c	MII
chr3	12886200	12901400	+	THE1B:LTR:ERVL-MaLR	chr3:12886090	Up	Yes	AC034198.7; CAND2	s	GVO,MII
chr3	13634500	13679900	+	MLT1H:LTR:ERVL-MaLR	chr3:13634310	UpEdge	Yes	FBLN2	s	GVO
chr3	16787600	16806500	+	HERVH-int:LTR:ERV1	chr3:16786189	Up	Yes	.	i	GVO
chr3	21230100	21283100	+	HERVH-int:LTR:ERV1,LTR16A1:LTR:ERVL	chr3:21011328,chr3:21230006	Up;UpEdge	Yes	.	i	GVO
chr3	21230200	21283100	+	LTR16A1:LTR:ERVL	chr3:21230006	UpEdge	Yes	.	i	MII
chr3	21584200	21625500	+	MER61A:LTR:ERV1	chr3:21584128	UpEdge	Yes	ZNF385D; ZNF385D-AS1	c	GVO,MII
chr3	22620900	22855600	-	LTR81C:LTR:Gypsy	chr3:22623905	UpEdge	Yes	AC092421.1; RP11-1037D22.1	s	MII
chr3	24070500	24170000	+	LTR33:LTR:ERVL	chr3:24070294	Up;UpEdge	Yes	LINC00691; NPM1P23,LINC00691; NPM1P23; THRB	as	GVO,MII
chr3	24575200	24605200	+	LTR16A1:LTR:ERVL	chr3:24575015	Up;UpEdge	Yes	EIF3KP2	s	GVO,MII
chr3	25894100	26250400	+	LTR12C:LTR:ERV1	chr3:25893081	UpEdge	Yes	LINC00692,RPEP2; LINC00692	c	GVO,MII
chr3	30030000	30123500	-	LTR22A:LTR:ERVK	chr3:30123368	Up	Yes	RBMS3; AC099048.1	as	GVO
chr3	32505200	32516400	+	HERVH-int:LTR:ERV1	chr3:32505238	Up	Yes	CMTM7	s	GVO,MII
chr3	32668200	32679000	+	LTR12C:LTR:ERV1	chr3:32666962	UpEdge	Yes	RPL30P4	as	MII
chr3	34226200	34311300	+	THE1D:LTR:ERVL-MaLR	chr3:34226048	Up	Yes	AC123023.1; AC018359.1	s	GVO,MII
chr3	34517600	34730900	+	MER51E:LTR:ERV1	chr3:34517518	Up;UpEdge	Yes	AC018359.1,AC018359.3; AC018359.1	c	GVO,MII
chr3	37681900	37860400	+	MLT1E2:LTR:ERVL-MaLR	chr3:37681572	Up	Yes	AC093415.2; RPL21P135; NDUFAF4P3; ITGA9	c	MII
chr3	40761300	40873200	+	MER50:LTR:ERV1	chr3:40761099	Up	Yes	RP11-761N21.2; RP11-761N21.1	s	GVO,MII
chr3	41283000	42004500	-	MLT1D:LTR:ERVL-MaLR	chr3:41640297	Up	No	AC099537.1; SCARNA21; RN7SKP58; ATP6V0E1P2; Y_RNA; U8; ULK4; RPL36P20; CTNNB1	c	GVO,MII
chr3	45349200	45354300	+	LTR12C:LTR:ERV1	chr3:45347977	Up;UpEdge	Yes	.	i	GVO,MII
chr3	46290200	46308000	+	HERVH-int:LTR:ERV1	chr3:46290128	Up	Yes	CCR3	s	GVO
chr3	57389000	57437500	-	LTR12C:LTR:ERV1	chr3:57433841	Up	Yes	DNAH12	s	GVO,MII
chr3	62936100	63045400	+	THE1B:LTR:ERVL-MaLR	chr3:62935908	Up	Yes	LINC00698	s	GVO
chr3	66067300	66105300	+	MLT1E1A:LTR:ERVL-MaLR	chr3:66067215	Up	Yes	.	i	GVO
chr3	70486500	70539700	+	HERVH-int:LTR:ERV1	chr3:70486342	Up	Yes	.	i	GVO
chr3	75865700	76076700	+	LTR16A:LTR:ERVL	chr3:75865540	Up;UpEdge	Yes	Y_RNA; ROBO2	c	GVO,MII
chr3	77039900	77181500	+	MER50:LTR:ERV1	chr3:77039681	Up	Yes	RNU6-386P; ROBO2	s	GVO,MII
chr3	78370200	78375900	-	MER34C2:LTR:ERV1	chr3:78370595	UpEdge	Yes	.	i	GVO
chr3	95910700	95928700	-	LTR72B:LTR:ERV1	chr3:95928472	Up	Yes	.	i	GVO
chr3	99979700	100043000	+	LTR7:LTR:ERV1	chr3:99981849	Up	Yes	TBC1D23	s	GVO,MII
chr3	112137000	112138000	-	HERVH-int:LTR:ERV1	chr3:112138721	Up	Yes	.	i	MII
chr3	136806000	136915000	+	THE1D:LTR:ERVL-MaLR	chr3:136806078	Up	Yes	.	i	GVO,MII
chr3	140923000	140931000	+	MER4D1:LTR:ERV1	chr3:140922138	UpEdge	Yes	.	i	GVO
chr3	142859000	142875000	+	THE1D:LTR:ERVL-MaLR	chr3:142859451	Up	Yes	.	i	GVO,MII
chr3	148122000	148136000	-	HERVH-int:LTR:ERV1	chr3:148132483	Up	Yes	.	i	GVO,MII
chr3	150521000	150594000	+	THE1D:LTR:ERVL-MaLR	chr3:150520918	Up	Yes	CLRN1-AS1; FAM188B2	c	GVO,MII
chr3	150561000	150610000	+	MER4-int:LTR:ERV1	chr3:150560573	UpEdge	Yes	RP11-166N6.3; CLRN1-AS1; FAM188B2; RP11-166N6.2	c	MII
chr3	151154000	151257000	-	LTR79:LTR:ERVL	chr3:151257001	Up	Yes	IGSF10; MED12L,IGSF10; MRPL42P6; RP11-312P21.2; MED12L	c	GVO,MII
chr3	152300000	152319000	-	HERVH-int:LTR:ERV1	chr3:152315215	Up	Yes	.	i	GVO,MII
chr3	154582000	154607000	-	LTR12C:LTR:ERV1	chr3:154606109	Up	Yes	.	i	GVO,MII
chr3	155760000	155764000	+	LTR12C:LTR:ERV1	chr3:155758926	Up;UpEdge	Yes	ALG1L15P; KCNAB1	c	GVO,MII
chr3	158927000	158988000	+	THE1B:LTR:ERVL-MaLR	chr3:158623583	Up	Yes	IQCJ; IQCJ-SCHIP1	s	GVO,MII
chr3	159251000	159254000	-	MLT1J1:LTR:ERVL-MaLR	chr3:159252145	UpEdge	Yes	IQCJ-SCHIP1	as	GVO
chr3	162441000	162455000	+	HERVH-int:LTR:ERV1	chr3:162441862	Up	Yes	.	i	GVO,MII
chr3	164059000	164063000	-	LTR6B:LTR:ERV1	chr3:164059174	UpEdge	Yes	MIR720	as	MII
chr3	164614000	164623000	-	LTR3B_:LTR:ERVK	chr3:164622534	Up	Yes	.	i	GVO
chr3	169796000	169803000	+	LTR22A:LTR:ERVK	chr3:169795199	Up;UpEdge	Yes	GPR160	s	GVO,MII
chr3	176039000	176043000	-	HERVH-int:LTR:ERV1	chr3:176041741	Up	Yes	.	i	GVO,MII
chr3	176473000	176485000	-	MLT1I:LTR:ERVL-MaLR	chr3:176473931	UpEdge	Yes	RNA5SP147; RP11-644C3.1	c	MII
chr3	177386000	177473000	+	HERVH-int:LTR:ERV1	chr3:177385968	Up	Yes	LINC00578,LINC00578; RP11-114M1.1	s	GVO,MII
chr3	177925000	177951000	+	LTR7:LTR:ERV1	chr3:177925190	Up;UpEdge	Yes	RP11-33A14.1	as	GVO,MII
chr3	187184000	187188000	-	HERVH-int:LTR:ERV1	chr3:187186388	Up	Yes	.	i	GVO
chr3	189101000	189229000	+	MER50:LTR:ERV1	chr3:189100464	UpEdge	Yes	.	i	MII
chr3	190396000	190412000	+	LTR12_:LTR:ERV1	chr3:190395663	UpEdge	Yes	.	i	GVO,MII
chr3	190985000	191034000	-	LTR12C:LTR:ERV1	chr3:191034012	Up	Yes	UTS2B	s	GVO
chr3	193049000	193090000	-	MLT1E1A:LTR:ERVL-MaLR	chr3:193089169	Up	Yes	ATP13A5	s	GVO,MII
chr3	197151000	197156000	+	LTR33:LTR:ERVL	chr3:197150471	UpEdge	Yes	.	i	GVO
chr4	1540740	1544530	+	PABL_A:LTR:ERV1	chr4:1540281	UpEdge	Yes	.	i	GVO
chr4	5129560	5500850	+	THE1B:LTR:ERVL-MaLR	chr4:5129466	Up	Yes	Y_RNA; RN7SKP275; STK32B	c	GVO,MII
chr4	6675190	6677700	+	LTR12C:LTR:ERV1	chr4:6674267	UpEdge	Yes	RP11-539L10.3; AC093323.3	c	MII
chr4	7755500	7941450	+	THE1A:LTR:ERVL-MaLR	chr4:7755610	Up	Yes	AFAP1-AS1; AFAP1,AFAP1; AC097381.1; AFAP1-AS1	c	GVO,MII
chr4	11519100	11598600	+	MSTA:LTR:ERVL-MaLR	chr4:11519033	Up	Yes	.	i	MII
chr4	12550200	12611300	-	LTR12C:LTR:ERV1	chr4:12611075	Up	Yes	.	i	GVO,MII
chr4	14060700	14064300	+	LTR16A2:LTR:ERVL	chr4:14060688	Up	Yes	.	i	GVO
chr4	14361000	14455900	+	LTR12C:LTR:ERV1	chr4:14360105	Up;UpEdge	Yes	AC006296.1,AC006296.2; AC006296.1	c	GVO,MII
chr4	18161200	18203800	+	LTR12C:LTR:ERV1	chr4:18160032	Up;UpEdge	Yes	.	i	GVO
chr4	22636700	22690600	+	LTR12E:LTR:ERV1	chr4:22636152	UpEdge	Yes	.	i	GVO,MII
chr4	23128800	23226000	+	THE1B:LTR:ERVL-MaLR	chr4:23128587	Up	Yes	.	i	GVO,MII
chr4	26066000	26068200	+	LTR12C:LTR:ERV1	chr4:26064733	Up;UpEdge	Yes	.	i	GVO,MII
chr4	31998400	32018500	+	LTR12C:LTR:ERV1	chr4:31997828	Up;UpEdge	Yes	RP11-734I18.1	s	GVO,MII
chr4	41307800	41310100	+	LTR16A1:LTR:ERVL	chr4:41307597	Up;UpEdge	Yes	.	i	GVO,MII
chr4	73118300	73151800	+	THE1D:LTR:ERVL-MaLR	chr4:73118239	Up	Yes	ADAMTS3	as	MII
chr4	81404200	81745200	+	MLT1D:LTR:ERVL-MaLR	chr4:81404073	Up	Yes	C4orf22	s	GVO,MII
chr4	83394600	83400800	+	LTR17:LTR:ERV1	chr4:83394469	Up;UpEdge	Yes	.	i	GVO,MII
chr4	86038200	86158000	+	THE1B:LTR:ERVL-MaLR	chr4:86038007	Up	Yes	.	i	GVO
chr4	88843300	88849700	+	LTR7:LTR:ERV1	chr4:88842954	UpEdge	Yes	.	i	GVO,MII
chr4	93526200	93646000	+	THE1D:LTR:ERVL-MaLR	chr4:93525970	Up	Yes	MTND1P19; GRID2	s	MII
chr4	100675000	100791000	+	LTR81:LTR:Gypsy	chr4:100674039	UpEdge	Yes	DAPP1	s	GVO,MII
chr4	102387000	102996000	+	THE1D:LTR:ERVL-MaLR	chr4:102386485	Up	Yes	RNU6-462P; MTND5P5; RP11-498M5.2; BANK1	c	GVO,MII
chr4	103012000	103182000	-	LTR16B1:LTR:ERVL	chr4:103014699	UpEdge	Yes	SLC39A8	s	MII
chr4	103170000	103173000	-	MER34:LTR:ERV1	chr4:103172631	Up	Yes	SLC39A8	s	GVO
chr4	106260000	106263000	-	MLT1E2:LTR:ERVL-MaLR	chr4:106262443	Up	Yes	.	i	GVO
chr4	107426000	107468000	+	THE1D:LTR:ERVL-MaLR	chr4:107425997	Up	Yes	.	i	MII
chr4	110851000	110932000	+	THE1D:LTR:ERVL-MaLR	chr4:110851024	Up	Yes	EGF; RNU6-35P	s	GVO,MII
chr4	111745000	111856000	+	THE1B:LTR:ERVL-MaLR	chr4:111744876	Up	Yes	AC024198.1; MIR297	as	MII
chr4	112389000	112419000	-	LTR41:LTR:ERVL	chr4:112390337	UpEdge	Yes	.	i	MII
chr4	114966000	114973000	+	LTR17:LTR:ERV1	chr4:114965535	UpEdge	Yes	.	i	GVO,MII
chr4	115474000	115483000	-	MER51-int:LTR:ERV1	chr4:115477977	Up	Yes	.	i	MII
chr4	118282000	118297000	+	MER50:LTR:ERV1	chr4:118282286	Up;UpEdge	Yes	AC113617.1	s	GVO,MII
chr4	118524000	118612000	+	HERVH-int:LTR:ERV1	chr4:118522951	UpEdge	Yes	AC092661.1	s	MII
chr4	118769000	118880000	-	MLT1E1A:LTR:ERVL-MaLR	chr4:118769078	UpEdge	Yes	AC108056.1	as	MII
chr4	124460000	124481000	+	LTR12C:LTR:ERV1	chr4:124458890	UpEdge	Yes	.	i	GVO
chr4	125682000	125929000	+	MLT1E3:LTR:ERVL-MaLR	chr4:125681765	Up	Yes	.	i	GVO
chr4	126597000	126605000	+	LTR1:LTR:ERV1	chr4:126597220	Up;UpEdge	Yes	NUPL1P1; RP11-399F2.2,RP11-399F2.2	c	GVO,MII
chr4	128426000	128437000	-	HERVH-int:LTR:ERV1	chr4:128434959	Up	Yes	.	i	GVO,MII
chr4	130749000	130775000	-	MLT1B:LTR:ERVL-MaLR	chr4:130749471	UpEdge	Yes	RP11-422J15.1	as	GVO
chr4	130821000	130897000	+	LTR22A:LTR:ERVK	chr4:130820935	UpEdge	Yes	EEF1GP8; RP11-422J15.1	s	GVO,MII
chr4	132301000	132449000	+	LTR12D:LTR:ERV1	chr4:132300345	Up	Yes	RP11-314N14.1	s	GVO
chr4	135548000	135562000	+	MER61A:LTR:ERV1	chr4:135548657	Up	Yes	.	i	GVO,MII
chr4	136544000	136607000	+	MER50:LTR:ERV1	chr4:136543368	UpEdge	Yes	.	i	GVO,MII
chr4	139010000	139061000	+	LTR12C:LTR:ERV1	chr4:139008914	Up;UpEdge	Yes	LINC00616; SLC7A11-AS1	c	GVO,MII
chr4	140586000	140638000	+	MLT1A:LTR:ERVL-MaLR	chr4:140585461	Up	Yes	RN7SKP237; H3F3AP6; MGST2	c	MII
chr4	141686000	141695000	+	MER51E:LTR:ERV1	chr4:141685968	UpEdge	Yes	.	i	GVO,MII
chr4	142823000	142975000	+	MER57-int:LTR:ERV1	chr4:142899108	Up	Yes	INPP4B	as	GVO,MII
chr4	144353000	144393000	+	MER61-int:LTR:ERV1	chr4:144352726	UpEdge	Yes	GAB1	s	GVO,MII
chr4	144793000	144918000	+	LTR78B:LTR:ERV1	chr4:144913281	Up;UpEdge	Yes	GYPB; RP11-673E1.4,RP11-673E1.3; GYPE; RP11-673E1.1; GYPB; RP11-673E1.4	c	GVO
chr4	146118000	146196000	+	LTR10F:LTR:ERV1	chr4:146117481	UpEdge	Yes	RPS23P4	as	GVO,MII
chr4	147447000	147561000	+	LTR2C:LTR:ERV1	chr4:147447296	UpEdge	Yes	RNU1-44P; POU4F2; AC093887.1	s	GVO,MII
chr4	153093000	153096000	+	THE1B:LTR:ERVL-MaLR	chr4:153092805	UpEdge	Yes	RP11-18H21.2	as	GVO
chr4	154687000	155009000	+	MER51A:LTR:ERV1	chr4:154686996	UpEdge	Yes	SFRP2; AC020703.1	as	GVO,MII
chr4	163661000	163664000	+	LTR12C:LTR:ERV1	chr4:163660510	UpEdge	Yes	AC005150.1	s	GVO,MII
chr4	164446000	164940000	-	LTR33:LTR:ERVL	chr4:164940160	Up	Yes	01-Mar; RN7SKP105; RP11-606P2.1,RP11-218F10.3; 01-Mar; RN7SKP105; RP11-606P2.1	c	GVO,MII
chr4	167119000	167261000	+	MER61A:LTR:ERV1	chr4:167119311	UpEdge	Yes	AC093874.1,AC093874.1; Y_RNA	c	GVO,MII
chr4	168359000	168391000	+	MLT2A2:LTR:ERVL	chr4:168364260	Up	Yes	.	i	MII
chr4	168797000	168803000	+	LTR7:LTR:ERV1	chr4:168797462	Up;UpEdge	Yes	.	i	GVO,MII
chr4	169977000	169995000	-	MLT1A0:LTR:ERVL-MaLR	chr4:169995285	Up	Yes	.	i	GVO
chr4	171148000	171206000	+	LTR10B1:LTR:ERV1	chr4:171147578	UpEdge	Yes	RP11-789C1.1	s	GVO,MII
chr4	171369000	171425000	-	MER4D:LTR:ERV1	chr4:171401747	Up	Yes	RP11-796L2.1	s	GVO,MII
chr4	173041000	173047000	-	MER65-int:LTR:ERV1	chr4:173042615	UpEdge	Yes	GALNTL6	as	GVO,MII
chr4	175375000	175410000	+	MLT1J2:LTR:ERVL-MaLR	chr4:175404549	Up;UpEdge	Yes	.	i	GVO,MII
chr4	176368000	176488000	+	PRIMA41-int:LTR:ERV1	chr4:176368005	UpEdge	Yes	RP11-598D14.1,RP11-598D14.1; AC131094.1; TSEN2P1	c	GVO,MII
chr4	178366000	178389000	+	LTR1:LTR:ERV1	chr4:178366101	Up	Yes	RNA5SP172; RP11-130F10.1,RP11-130F10.1	c	GVO,MII
chr4	178650000	178789000	+	LTR18B:LTR:ERVL	chr4:178649542	Up;UpEdge	Yes	snoU13; LINC01098; LINC01099	c	GVO,MII
chr4	187812000	187814000	+	LTR12C:LTR:ERV1	chr4:187811086	Up;UpEdge	Yes	RP11-11N5.1; RP11-11N5.3	s	GVO,MII
chr5	1363770	1380180	-	LTR12D:LTR:ERV1	chr5:1379794	Up	Yes	RP11-325I22.2; RP11-325I22.1	s	GVO
chr5	8959250	8981630	-	MER54A:LTR:ERVL	chr5:8981166	Up	Yes	.	i	GVO
chr5	9000460	9224870	+	HERVH-int:LTR:ERV1	chr5:9000138	Up	Yes	MIR4636; SEMA5A; CTD-2215L10.1	c	GVO
chr5	10858700	10861000	-	MLT1A1:LTR:ERVL-MaLR	chr5:10860250	Up	Yes	.	i	GVO,MII
chr5	11112300	11119200	+	MLT1D:LTR:ERVL-MaLR	chr5:11112259	Up	Yes	CTNND2	as	GVO
chr5	12574900	12655800	+	LTR12C:LTR:ERV1	chr5:12574055	UpEdge	Yes	AC106771.1; CT49	s	GVO,MII
chr5	12662900	12689900	+	LTR12C:LTR:ERV1	chr5:12661846	UpEdge	Yes	CT49	s	GVO,MII
chr5	14578400	14581800	+	LTR12C:LTR:ERV1	chr5:14577204	UpEdge	Yes	.	i	GVO
chr5	15265600	15427300	-	MLT1A:LTR:ERVL-MaLR	chr5:15426909	Up	Yes	MARK2P5; RP1-137K24.1	c	GVO,MII
chr5	15516900	15939900	+	THE1C:LTR:ERVL-MaLR	chr5:15516667	Up	Yes	CTD-2350J17.1; MIR887; FBXL7,FBXL7,MIR887; FBXL7	c	GVO,MII
chr5	16620500	16625900	+	THE1D:LTR:ERVL-MaLR	chr5:16620313	Up	Yes	CTC-461F20.1; Y_RNA; RP11-260E18.1	c	GVO,MII
chr5	17063300	17080700	+	LTR12C:LTR:ERV1	chr5:17062145	UpEdge	Yes	BASP1	s	GVO,MII
chr5	18626000	18672800	-	HERVH-int:LTR:ERV1	chr5:18671295	Up	Yes	.	i	GVO,MII
chr5	21751100	22098000	-	HERVH-int:LTR:ERV1	chr5:22095172	Up	Yes	HSPD1P1; RP11-804N13.1; CDH12	c	GVO,MII
chr5	30998800	31035600	-	MSTB1:LTR:ERVL-MaLR	chr5:31000404	UpEdge	Yes	.	i	MII
chr5	34479100	34482500	+	MER50:LTR:ERV1	chr5:34478920	UpEdge	Yes	.	i	MII
chr5	36058600	36060100	+	LTR3B_:LTR:ERVK	chr5:36058483	UpEdge	Yes	UGT3A2	as	GVO
chr5	62368300	62504800	+	THE1D:LTR:ERVL-MaLR	chr5:62368114	Up	Yes	.	i	GVO,MII
chr5	62596100	62733300	-	LTR16E1:LTR:ERVL	chr5:62640207	Up	Yes	CTD-2049O17.1	as	GVO
chr5	70291300	70320600	-	LTR9:LTR:ERV1,MER21C:LTR:ERVL	chr5:70320189,chr5:70320361	Up	Yes	NAIP	s	GVO,MII
chr5	76672800	76723900	+	MLT2B2:LTR:ERVL	chr5:76673367	Up	Yes	PDE8B; WDR41	c	GVO,MII
chr5	79368200	79402000	-	MLT1E3:LTR:ERVL-MaLR	chr5:79400187	Up	Yes	THBS4; CTD-2201I18.1	c	GVO,MII
chr5	85962000	86182200	+	MLT1I:LTR:ERVL-MaLR	chr5:85961830	Up	Yes	CTC-493L21.1; CTC-493L21.2; CTD-2161E19.1	c	GVO,MII
chr5	86779000	86820200	-	MER50:LTR:ERV1	chr5:86820060	Up	Yes	.	i	GVO
chr5	89122900	89132000	-	THE1D:LTR:ERVL-MaLR	chr5:89131647	Up	Yes	.	i	GVO
chr5	91331300	91380100	+	THE1B:LTR:ERVL-MaLR	chr5:91331159	Up	Yes	RP11-348J24.2	s	GVO
chr5	92161400	92223500	+	HERVH-int:LTR:ERV1	chr5:92159882	Up	Yes	LDHBP3; CTC-458G6.4	c	GVO,MII
chr5	94042100	94126300	-	MER73:LTR:ERVL	chr5:94125775	Up	Yes	ANKRD32; MCTP1; CTC-484P3.3	c	MII
chr5	94679500	94783400	-	MLT1K:LTR:ERVL-MaLR	chr5:94681064	UpEdge	Yes	CTD-2538A21.1; FAM81B	as	GVO
chr5	94769500	94783500	-	LTR16B2:LTR:ERVL	chr5:94770585	UpEdge	Yes	CTD-2538A21.1; FAM81B	as	GVO,MII
chr5	95042200	95129800	+	MSTA:LTR:ERVL-MaLR	chr5:95048984	Up	Yes	RHOBTB3; HSPD1P11; CTD-2154I11.2; GLRX	c	GVO,MII
chr5	95187700	95195800	+	LTR12C:LTR:ERV1	chr5:95186686	UpEdge	Yes	AC008592.4; C5orf27	c	GVO,MII
chr5	96424800	96453600	+	THE1B:LTR:ERVL-MaLR	chr5:96424623	Up	Yes	CTD-2215E18.1; LIX1	c	GVO,MII
chr5	96564900	96871800	+	MER50:LTR:ERV1	chr5:96564878	UpEdge	Yes	CTD-2278B20.1; YTHDF1P1; RP11-155G15.3; RP11-155G15.2; RP11-1E3.1	c	GVO
chr5	97221800	97324700	+	THE1D:LTR:ERVL-MaLR	chr5:97221707	Up	Yes	RP11-455B3.1	s	GVO,MII
chr5	98988600	99060000	+	LTR10F:LTR:ERV1	chr5:98988265	Up	Yes	.	i	GVO,MII
chr5	100383000	100486000	+	MER51E:LTR:ERV1	chr5:100382911	UpEdge	Yes	.	i	MII
chr5	102704000	102775000	+	THE1C:LTR:ERVL-MaLR	chr5:102703490	Up	Yes	CTD-2154H6.1; AC010423.1	as	GVO
chr5	103369000	103389000	+	HERVH-int:LTR:ERV1	chr5:103367821	Up	Yes	.	i	GVO
chr5	104239000	104247000	-	MLT1K:LTR:ERVL-MaLR	chr5:104240703	UpEdge	Yes	RP11-6N13.1	s	MII
chr5	105583000	105586000	+	LTR12C:LTR:ERV1	chr5:105581779	UpEdge	Yes	.	i	GVO
chr5	108342000	108533000	+	THE1B:LTR:ERVL-MaLR	chr5:108341954	Up	Yes	RNU6-47P; GJA1P1; FER	c	GVO,MII
chr5	115421000	115656000	+	THE1C:LTR:ERVL-MaLR	chr5:115481297	Up	Yes	CTD-2287O16.5; RNU6-644P; HMGN2P27; COMMD10; CTC-339F2.2,RNU6-644P; HMGN2P27; COMMD10; CTC-339F2.2	c	GVO,MII
chr5	117574000	117810000	-	THE1D:LTR:ERVL-MaLR	chr5:117810154	Up	Yes	CTD-2281M20.1,CTD-3179P9.2; CTD-3179P9.1; CTD-2281M20.1	c	GVO,MII
chr5	117881000	117983000	-	MLT1D:LTR:ERVL-MaLR	chr5:117983178	Up	Yes	CTD-2281M20.1; RP11-2N5.2; RP11-2N5.1	c	GVO
chr5	119372000	119478000	+	MER50:LTR:ERV1	chr5:119371702	Up;UpEdge	Yes	.	i	GVO
chr5	121150000	121180000	-	MLT1F2:LTR:ERVL-MaLR	chr5:121167658	Up	Yes	.	i	GVO,MII
chr5	124299000	124318000	+	MER61A:LTR:ERV1	chr5:124298527	UpEdge	Yes	.	i	GVO,MII
chr5	126783000	126787000	+	MER101:LTR:ERV1	chr5:126782238	Up;UpEdge	Yes	MEGF10	s	GVO,MII
chr5	126898000	126906000	-	LTR12C:LTR:ERV1	chr5:126904965	Up	Yes	.	i	GVO,MII
chr5	127531000	127559000	-	LTR3B_:LTR:ERVK	chr5:127559083	Up	Yes	.	i	GVO
chr5	128652000	128776000	-	MLT2B5:LTR:ERVL	chr5:128775985	Up	Yes	MIR4460	s	GVO,MII
chr5	135583000	135640000	-	HERVH-int:LTR:ERV1	chr5:135637523	Up	Yes	TRPC7-AS2; TRPC7	c	GVO
chr5	146645000	146728000	-	MLT1E1:LTR:ERVL-MaLR	chr5:146709586	Up	Yes	STK32A	as	GVO,MII
chr5	147251000	147262000	+	HERVH-int:LTR:ERV1	chr5:147250861	Up	Yes	SCGB3A2; C5orf46	c	GVO
chr5	150226000	150234000	+	LTR12C:LTR:ERV1	chr5:150224843	UpEdge	Yes	IRGM	s	GVO,MII
chr5	154850000	154988000	+	MLT1E1A:LTR:ERVL-MaLR	chr5:154849961	Up	Yes	CTB-95D12.1	s	GVO
chr5	160594000	160682000	-	LTR7:LTR:ERV1	chr5:160681613	Up	Yes	AC022120.1	s	GVO
chr5	162961000	163159000	+	LTR17:LTR:ERV1	chr5:162960747	UpEdge	Yes	RP11-756G12.1	as	GVO,MII
chr5	163165000	163195000	+	MamRep1527:LTR:LTR	chr5:163165107	UpEdge	Yes	.	i	GVO
chr5	164433000	164450000	+	THE1D:LTR:ERVL-MaLR	chr5:164434698	Up	Yes	CTC-340A15.2	s	GVO,MII
chr5	166727000	166731000	+	HERVH-int:LTR:ERV1	chr5:166726624	UpEdge	Yes	TENM2; CTC-286N12.1	c	GVO
chr5	168079000	168081000	-	MamGypLTR2b:LTR:Gypsy	chr5:168080351	UpEdge	Yes	.	i	GVO
chr5	172776000	172881000	+	MLT1A1:LTR:ERVL-MaLR	chr5:172775697	Up	Yes	RNU6-500P; CTB-32H22.1	c	GVO
chr5	175639000	175648000	-	LTR12C:LTR:ERV1	chr5:175647926	Up	Yes	.	i	GVO
chr5	177116000	177140000	+	LTR12C:LTR:ERV1	chr5:177115054	Up;UpEdge	Yes	FAM153A; RP11-1101H11.1,RP11-1101H11.1; FAM153A	c	GVO,MII
chr6	3254680	3257610	+	LTR12C:LTR:ERV1	chr6:3253637	UpEdge	Yes	PSMG4	s	GVO
chr6	3688460	3720290	-	LTR12C:LTR:ERV1	chr6:3719792	Up	Yes	RP1-72E17.2	s	MII
chr6	4496660	4584140	-	MLT1E2:LTR:ERVL-MaLR	chr6:4583860	Up	Yes	RP1-21P18.1	as	GVO
chr6	4654440	4725140	-	LTR12C:LTR:ERV1	chr6:4724703	Up	Yes	CDYL,PSMC1P11; CDYL	as	GVO,MII
chr6	6703040	6745490	-	LTR12E:LTR:ERV1	chr6:6745183	Up	Yes	RP1-80N2.2	s	MII
chr6	9041860	9061600	+	LTR12C:LTR:ERV1	chr6:9040823	Up;UpEdge	Yes	.	i	GVO,MII
chr6	11094500	11139000	+	MER50:LTR:ERV1	chr6:11102977	Up;UpEdge	Yes	ERVFRD-1; SMIM13	c	GVO,MII
chr6	11934300	11964800	+	LTR12C:LTR:ERV1	chr6:11933075	Up	Yes	.	i	GVO
chr6	15354400	15525300	+	MLT1D:LTR:ERVL-MaLR	chr6:15354301	Up	Yes	JARID2,JARID2; DTNBP1	c	GVO,MII
chr6	18522900	18543100	+	THE1B:LTR:ERVL-MaLR	chr6:18522780	Up	Yes	.	i	GVO,MII
chr6	19784700	19807300	-	LTR12C:LTR:ERV1	chr6:19806378	Up	Yes	RP1-167F1.2,RP4-625H18.2; RP1-167F1.2	s	GVO,MII
chr6	27106100	27115700	+	LTR48B:LTR:ERV1	chr6:27106002	Up	Yes	HIST1H2BK; HIST1H4I; HIST1H2AH; MIR3143	c	GVO
chr6	27976700	27983900	+	MER54A:LTR:ERVL	chr6:27976016	Up;UpEdge	Yes	IQCB2P,IQCB2P; U3	s	GVO,MII
chr6	36822600	36831900	-	LTR16B1:LTR:ERVL	chr6:36831681	Up	Yes	PPIL1	s	GVO,MII
chr6	37740000	37748500	-	MLT1D:LTR:ERVL-MaLR	chr6:37744379	Up	Yes	.	i	GVO
chr6	44521100	44532200	+	THE1C:LTR:ERVL-MaLR	chr6:44505011	Up	Yes	.	i	GVO
chr6	52362200	52441800	-	LTR33:LTR:ERVL	chr6:52414941	Up	Yes	EFHC1; TRAM2	c	GVO,MII
chr6	57182300	57513300	+	MER51A:LTR:ERV1	chr6:57440316	Up	Yes	PRIM2,PRIM2; MIR548U; RP1-71H19.2	s	GVO,MII
chr6	57562600	57692900	+	LTR16E2:LTR:ERVL	chr6:57562424	UpEdge	Yes	GAPDHP41; RP11-343D24.2	c	MII
chr6	64515700	64533300	+	THE1D:LTR:ERVL-MaLR	chr6:64515495	Up	Yes	EYS; RP11-59D5__B.2	c	GVO,MII
chr6	64762700	64857900	+	THE1D:LTR:ERVL-MaLR	chr6:64762517	Up	Yes	EYS	as	GVO
chr6	79303600	79307900	-	THE1B:LTR:ERVL-MaLR	chr6:79307517	Up	Yes	.	i	GVO
chr6	84812100	84856100	+	MLT1D:LTR:ERVL-MaLR	chr6:84811915	Up	Yes	KIAA1009	as	GVO,MII
chr6	86720700	86983800	+	MER50:LTR:ERV1	chr6:86721047	Up	Yes	RPL7P27; RP1-263J7.2; NDUFA5P9	as	GVO,MII
chr6	91537000	91627600	+	THE1C:LTR:ERVL-MaLR	chr6:91602090	Up	Yes	.	i	GVO
chr6	94540200	94544900	-	HERVH-int:LTR:ERV1	chr6:94542109	UpEdge	Yes	.	i	MII
chr6	97161400	97169300	-	MER4D1:LTR:ERV1	chr6:97165639	Up	Yes	.	i	GVO
chr6	98426900	98562500	+	LTR1:LTR:ERV1	chr6:98426701	UpEdge	Yes	MIR2113; RP11-436D23.1	s	GVO,MII
chr6	100230000	100392000	+	THE1C:LTR:ERVL-MaLR	chr6:100229964	Up	Yes	MCHR2	as	GVO
chr6	101930000	102338000	+	THE1D:LTR:ERVL-MaLR	chr6:101929622	Up	Yes	GRIK2	s	GVO,MII
chr6	103359000	103378000	+	LTR12C:LTR:ERV1	chr6:103357752	UpEdge	Yes	.	i	GVO
chr6	104591000	104776000	-	MLT1E2:LTR:ERVL-MaLR	chr6:104775113	Up	Yes	.	i	GVO
chr6	105176000	105241000	-	LTR3B_:LTR:ERVK	chr6:105240485	Up	Yes	HACE1,HACE1; RNU6-897P	c	GVO,MII
chr6	113011000	113055000	+	LTR12C:LTR:ERV1	chr6:113009715	Up;UpEdge	Yes	.	i	GVO,MII
chr6	113201000	113245000	+	MER52C:LTR:ERV1	chr6:113201027	UpEdge	Yes	.	i	GVO,MII
chr6	114746000	114777000	+	HERVH-int:LTR:ERV1	chr6:114745827	Up	Yes	RP3-399L15.3	s	GVO,MII
chr6	115355000	115359000	+	HERVH-int:LTR:ERV1	chr6:115353409	Up	Yes	.	i	GVO,MII
chr6	122209000	122217000	-	LTR14B:LTR:ERVK	chr6:122216788	Up	Yes	.	i	GVO,MII
chr6	123160000	123166000	+	MLT2A1:LTR:ERVL	chr6:123160132	Up	Yes	.	i	GVO,MII
chr6	123901000	123921000	+	THE1D:LTR:ERVL-MaLR	chr6:123900827	Up	Yes	TRDN	as	GVO,MII
chr6	126025000	126042000	+	HERVH-int:LTR:ERV1	chr6:126025195	Up	Yes	RP1-293L8.2; RP11-624M8.1	c	GVO,MII
chr6	128923000	129022000	+	THE1D:LTR:ERVL-MaLR	chr6:128923226	Up	Yes	snoU13,snoU13; RP1-6P5.2	c	GVO,MII
chr6	131673000	131830000	-	HERVH-int:LTR:ERV1	chr6:131827813	Up	Yes	RPL21P67	as	GVO,MII
chr6	131721000	131727000	-	HERVH-int:LTR:ERV1	chr6:131724499	Up	Yes	.	i	GVO
chr6	136440000	136531000	-	MLT1J:LTR:ERVL-MaLR	chr6:136486616	Up	Yes	PDE7B; RP13-143G15.4	c	GVO,MII
chr6	143380000	143489000	+	LTR12F:LTR:ERV1	chr6:143380066	Up;UpEdge	Yes	AIG1,AIG1; RP1-45I4.2	c	GVO,MII
chr6	145244000	145250000	+	LTR7Y:LTR:ERV1	chr6:145244310	Up;UpEdge	Yes	.	i	GVO
chr6	147982000	148059000	+	MSTA:LTR:ERVL-MaLR	chr6:147981646	Up	Yes	RP11-307P5.1; SAMD5	s	GVO,MII
chr6	149222000	149290000	+	THE1B:LTR:ERVL-MaLR	chr6:149221440	Up	Yes	RP11-162J8.2; UST,UST	c	GVO,MII
chr6	149819000	149870000	-	HUERS-P3-int:LTR:ERV1	chr6:149869746	Up	Yes	RNU7-3P; PPIL4	c	GVO,MII
chr6	151171000	151177000	+	LTR12_:LTR:ERV1	chr6:151170262	UpEdge	Yes	.	i	MII
chr6	153003000	153010000	+	LTR6B:LTR:ERV1	chr6:153003238	UpEdge	Yes	.	i	MII
chr6	154977000	154987000	+	MLT2A1:LTR:ERVL	chr6:154977224	Up	Yes	.	i	GVO
chr6	155871000	156194000	+	MLT1E2:LTR:ERVL-MaLR	chr6:155870794	UpEdge	Yes	RNU7-152P	as	GVO,MII
chr6	159528000	159537000	+	MER51E:LTR:ERV1	chr6:159527776	Up;UpEdge	Yes	RP11-13P5.1	s	GVO,MII
chr6	164063000	164074000	+	MLT1H:LTR:ERVL-MaLR	chr6:164062730	UpEdge	Yes	.	i	GVO
chr6	164093000	164140000	+	MLT1H1-int:LTR:ERVL-MaLR	chr6:164124454	Up	Yes	RP1-230L10.1	s	MII
chr6	164929000	165000000	+	MER73:LTR:ERVL	chr6:164928351	Up	Yes	.	i	MII
chr6	166806000	166828000	+	LTR12C:LTR:ERV1	chr6:166806128	UpEdge	Yes	RPS6KA2	as	GVO,MII
chr7	5115360	5159140	+	THE1D:LTR:ERVL-MaLR	chr7:5115179	Up	Yes	OR10AH1P	s	GVO,MII
chr7	5937400	5965630	+	MER51E:LTR:ERV1	chr7:5937050	Up;UpEdge	Yes	CCZ1; RSPH10B	c	GVO,MII
chr7	9829840	9834480	-	MLT1A1:LTR:ERVL-MaLR	chr7:9832997	Up	Yes	.	i	GVO
chr7	11013000	11143200	+	MER51A:LTR:ERV1	chr7:11012443	Up;UpEdge	Yes	AC005007.3; PHF14,PHF14	c	GVO,MII
chr7	11563400	11606900	-	THE1C:LTR:ERVL-MaLR	chr7:11606737	Up	Yes	THSD7A	s	MII
chr7	12596100	12692200	+	LTR12C:LTR:ERV1	chr7:12594827	Up;UpEdge	Yes	AC005281.2; SCIN	c	GVO,MII
chr7	13212200	13373900	+	THE1D:LTR:ERVL-MaLR	chr7:13212077	Up	Yes	AC011288.2	s	GVO,MII
chr7	14109800	14125800	+	THE1C:LTR:ERVL-MaLR	chr7:14109633	Up	Yes	RPL6P21	as	GVO,MII
chr7	15398800	15436200	-	LTR12D:LTR:ERV1	chr7:15435804	Up	Yes	AGMO	s	GVO,MII
chr7	15775500	15839700	-	LTR78:LTR:ERV1	chr7:15776278	UpEdge	Yes	.	i	GVO
chr7	16130900	16458300	-	THE1D:LTR:ERVL-MaLR	chr7:16458048	Up	Yes	RPL36AP29; ISPD-AS1; ISPD	c	GVO,MII
chr7	17171800	17290000	+	MLT1D:LTR:ERVL-MaLR	chr7:17171830	Up;UpEdge	Yes	.	i	GVO,MII
chr7	18890900	19042300	+	THE1D:LTR:ERVL-MaLR	chr7:18890826	Up	Yes	AC004744.3; HDAC9; NPM1P13	c	GVO,MII
chr7	19479200	19661500	+	MLT1A1:LTR:ERVL-MaLR	chr7:19479645	Up	Yes	AC007091.1	s	GVO,MII
chr7	20173800	20227700	-	THE1C:LTR:ERVL-MaLR	chr7:20227505	Up	Yes	AC005062.2; MACC1; MACC1-AS1	c	MII
chr7	21446800	21449000	-	MER21B:LTR:ERVL	chr7:21448436	Up	Yes	.	i	GVO
chr7	26284200	26290600	+	HERVH48-int:LTR:ERV1	chr7:26283681	UpEdge	Yes	.	i	GVO,MII
chr7	29330800	29442100	+	MER50:LTR:ERV1	chr7:29330344	Up;UpEdge	Yes	CHN2	s	MII
chr7	29519500	29606900	+	MLT1F2:LTR:ERVL-MaLR	chr7:29549753	Up	Yes	CHN2; RP11-550A18.1; AC007255.8; PRR15	c	GVO
chr7	34789900	34862000	-	ERV3-16A3_LTR:LTR:ERVL	chr7:34800737	Up	Yes	NCAPD2P1; RN7SL132P; NPSR1-AS1; NPSR1	c	GVO,MII
chr7	37532200	37590000	+	LTR12D:LTR:ERV1	chr7:37531533	UpEdge	Yes	.	i	MII
chr7	40720900	40900300	+	MER21B:LTR:ERVL	chr7:40720659	UpEdge	Yes	AC005160.3; SUGCT	s	GVO,MII
chr7	43116300	43184700	+	LTR12F:LTR:ERV1	chr7:43116240	UpEdge	Yes	Y_RNA; HECW1-IT1; HECW1	s	MII
chr7	43117600	43140000	+	MER61A:LTR:ERV1	chr7:43117320	UpEdge	Yes	Y_RNA	s	MII
chr7	43853200	43857400	+	LTR10F:LTR:ERV1	chr7:43852862	UpEdge	Yes	.	i	MII
chr7	43853200	43857400	-	HERVIP10FH-int:LTR:ERV1	chr7:43855026	Up	Yes	.	i	GVO
chr7	71244500	71877300	-	LTR12_:LTR:ERV1	chr7:71877043	Up	Yes	RNA5SP232; GS1-111G14.1; ABCF2P2; CALN1	c	GVO,MII
chr7	76800800	76924400	+	MER73:LTR:ERVL	chr7:76800500	Up	Yes	AC073635.5; CCDC146; FGL2; RP11-467H10.2	c	GVO,MII
chr7	77840200	77873200	+	MLT1D:LTR:ERVL-MaLR	chr7:77841519	Up	Yes	MAGI2	as	GVO,MII
chr7	79762100	79846700	+	MLT1A:LTR:ERVL-MaLR	chr7:79761919	Up	Yes	GNAI1	s	MII
chr7	81704600	81810800	-	MER73:LTR:ERVL	chr7:81809858	Up	Yes	CACNA2D1	s	GVO,MII
chr7	84570300	84613900	+	MER57A1:LTR:ERV1	chr7:84570092	UpEdge	Yes	HNRNPA1P8	s	GVO,MII
chr7	84571600	84613900	+	PABL_A-int:LTR:ERV1	chr7:84571181	UpEdge	Yes	HNRNPA1P8	s	MII
chr7	86082800	86101800	+	MER50:LTR:ERV1	chr7:86082374	Up;UpEdge	Yes	.	i	GVO,MII
chr7	87028700	87050600	-	LTR45B:LTR:ERV1	chr7:87049432	Up	Yes	ABCB4,ABCB4; CROT	c	GVO,MII
chr7	88102600	88109200	+	MER70A:LTR:ERVL	chr7:88102464	UpEdge	Yes	.	i	GVO
chr7	89020800	89110100	+	THE1B:LTR:ERVL-MaLR	chr7:89020583	Up	Yes	AC002383.2	s	GVO
chr7	91096100	91144300	+	THE1B:LTR:ERVL-MaLR	chr7:91095920	Up	Yes	RP11-115N4.1; RP11-142A5.1	c	GVO,MII
chr7	92097100	92107500	-	LTR17:LTR:ERV1	chr7:92106726	Up	Yes	ERVW-1; AC007566.10	c	GVO,MII
chr7	92562000	92599100	+	THE1C:LTR:ERVL-MaLR	chr7:92561821	Up	Yes	.	i	GVO,MII
chr7	93652100	93697400	+	THE1C:LTR:ERVL-MaLR	chr7:93651925	Up	Yes	AC003092.1	s	MII
chr7	97094700	97196200	-	MLT2B5:LTR:ERVL	chr7:97194937	Up	Yes	.	i	GVO,MII
chr7	97467100	97477200	+	LTR16A1:LTR:ERVL	chr7:97466880	UpEdge	Yes	.	i	MII
chr7	97591600	97602600	-	MER51E:LTR:ERV1	chr7:97602487	Up	Yes	MIR5692A2; MIR5692C2; OR7E38P; AC004967.7,OR7E38P; AC004967.7	c	GVO,MII
chr7	100993000	100997000	+	LTR12C:LTR:ERV1	chr7:100991674	UpEdge	Yes	.	i	GVO
chr7	104581000	104641000	+	LTR12C:LTR:ERV1	chr7:104580421	UpEdge	Yes	SNORD112; LINC01004; RP11-325F22.2	c	GVO,MII
chr7	105204000	105241000	-	THE1D:LTR:ERVL-MaLR	chr7:105241128	Up	Yes	RP11-251G23.5; YBX1P2; RINT1; EFCAB10	c	GVO,MII
chr7	108298000	108459000	+	LTR12C:LTR:ERV1	chr7:108296716	UpEdge	Yes	CTA-369K23.1	as	GVO,MII
chr7	111308000	111316000	+	MLT1D:LTR:ERVL-MaLR	chr7:111307954	Up	Yes	.	i	GVO,MII
chr7	114781000	114968000	+	THE1C:LTR:ERVL-MaLR	chr7:114780420	Up	Yes	Y_RNA; AC068610.5	as	GVO,MII
chr7	115948000	115957000	-	MLT1D:LTR:ERVL-MaLR	chr7:115950325	UpEdge	Yes	AC073130.3; CAV2; AC002066.1	c	MII
chr7	118625000	118641000	+	THE1B:LTR:ERVL-MaLR	chr7:118625112	Up	Yes	.	i	GVO
chr7	120510000	120529000	-	HERVH-int:LTR:ERV1	chr7:120528011	Up	Yes	.	i	GVO,MII
chr7	120700000	120937000	+	LTR12C:LTR:ERV1	chr7:120699841	Up;UpEdge	Yes	CPED1,RNA5SP241; RNU6-517P; CPED1	c	GVO,MII
chr7	123404000	123444000	+	LTR12C:LTR:ERV1	chr7:123402308	UpEdge	Yes	RNU6-11P	as	GVO
chr7	123785000	123891000	+	MER50:LTR:ERV1	chr7:123785091	UpEdge	Yes	RP5-921G16.1	s	GVO
chr7	125564000	125570000	+	LTR7:LTR:ERV1	chr7:125557610	Up	No	AC005276.1	s	GVO
chr7	128024000	128032000	+	MLT1D:LTR:ERVL-MaLR	chr7:128023393	Up	Yes	IMPDH1	as	GVO
chr7	129155000	129174000	+	THE1B:LTR:ERVL-MaLR	chr7:129155080	Up	Yes	.	i	GVO,MII
chr7	132879000	132921000	+	MER52A:LTR:ERV1	chr7:132877662	Up;UpEdge	Yes	.	i	GVO,MII
chr7	135696000	135746000	+	MLT1A:LTR:ERVL-MaLR	chr7:135705191	Up	Yes	AC024084.1	s	GVO,MII
chr7	136912000	136943000	-	LTR2B:LTR:ERV1	chr7:136953098	Up	Yes	PTN	s	MII
chr7	137794000	137831000	-	LTR12C:LTR:ERV1	chr7:137830726	Up	Yes	snoU13; RCC2P3; MIR4468; AKR1D1	as	GVO,MII
chr7	138267000	138362000	-	MLT1A1:LTR:ERVL-MaLR	chr7:138361020	Up	Yes	SNORA40; AC013429.4; SVOPL,SNORA40; AC013429.4; TRIM24; SVOPL	c	GVO,MII
chr7	144571000	144604000	+	THE1D:LTR:ERVL-MaLR	chr7:144570581	Up	Yes	.	i	GVO,MII
chr7	146874000	147341000	+	LTR62:LTR:ERVL	chr7:146948071	Up	Yes	MIR548F4; CNTNAP2	c	GVO,MII
chr7	154852000	154869000	+	LTR53:LTR:ERVL	chr7:154851367	UpEdge	Yes	HTR5A; HTR5A-AS1	c	GVO
chr8	246256	253554	+	LTR2C:LTR:ERV1	chr8:246489	Up;UpEdge	Yes	.	i	GVO,MII
chr8	2734260	2735130	-	THE1B:LTR:ERVL-MaLR	chr8:2735310	Up	Yes	.	i	GVO
chr8	3097790	3171290	+	HERVH-int:LTR:ERV1	chr8:3097214	UpEdge	Yes	CSMD1	as	GVO,MII
chr8	5522440	5560670	+	THE1D:LTR:ERVL-MaLR	chr8:5522254	Up	Yes	RP11-281H11.1	as	GVO,MII
chr8	6483080	6517960	-	MLT1D:LTR:ERVL-MaLR	chr8:6517687	Up	Yes	CTD-2541M15.1; MCPH1; CTD-2541M15.4	c	GVO,MII
chr8	8405370	8639930	-	MER50:LTR:ERV1	chr8:8639703	Up	Yes	CTD-3023L14.3; CTD-3023L14.1; RN7SL178P; AC087269.2; CLDN23; AC087269.1; CTD-3023L14.2; RP11-211C9.1	c	MII
chr8	8919680	8957530	+	HERVH-int:LTR:ERV1	chr8:8919265	Up	Yes	ERI1,RNU7-55P; ERI1	c	GVO,MII
chr8	9046580	9060050	+	MER50B:LTR:ERV1	chr8:9046173	UpEdge	Yes	RP11-10A14.5	s	GVO
chr8	9106960	9115360	+	LTR2C:LTR:ERV1	chr8:9106845	UpEdge	Yes	RP11-10A14.7; RP11-115J16.1	c	MII
chr8	9915170	10269800	+	MSTA:LTR:ERVL-MaLR	chr8:9915043	Up	Yes	AC023385.1; MSRA,AC023385.1; RP11-212F11.1; MSRA,RP11-212F11.1; MSRA	c	GVO,MII
chr8	11251100	11296200	+	MER31-int:LTR:ERV1	chr8:11251401	Up	Yes	C8orf12; FAM167A	c	GVO,MII
chr8	11652600	11696800	+	LTR12C:LTR:ERV1	chr8:11652131	Up;UpEdge	Yes	RP11-297N6.4; FDFT1	c	GVO,MII
chr8	12999600	13009800	+	THE1D:LTR:ERVL-MaLR	chr8:12999409	Up	Yes	DLC1	as	MII
chr8	13200000	13222500	+	MLT2C2:LTR:ERVL	chr8:13199876	Up	Yes	RP11-10C8.2; MTND4P7; DLC1	c	GVO,MII
chr8	13526700	13576600	+	THE1D:LTR:ERVL-MaLR	chr8:13526498	Up	Yes	RP11-436P7.1	s	GVO,MII
chr8	13944500	14073600	-	LTR22C:LTR:ERVK	chr8:14073377	Up	Yes	RP11-3G21.1; SGCZ	c	GVO
chr8	15199100	15202600	+	MSTA:LTR:ERVL-MaLR	chr8:15198933	Up	Yes	.	i	GVO
chr8	15226000	15228600	+	MLT1B:LTR:ERVL-MaLR	chr8:15225988	UpEdge	Yes	.	i	MII
chr8	15274600	15615700	+	MSTA:LTR:ERVL-MaLR	chr8:15274513	Up	Yes	AC091559.1; RP11-235P11.1; TUSC3,TUSC3	c	GVO,MII
chr8	19361800	19549600	-	THE1D:LTR:ERVL-MaLR	chr8:19549389	Up	Yes	CSGALNACT1; RP11-1105O14.1	c	MII
chr8	20435400	20610500	+	THE1D:LTR:ERVL-MaLR	chr8:20435204	Up	Yes	U3,U3; RP11-108E14.1	as	GVO
chr8	22907400	22919300	+	PABL_A-int:LTR:ERV1	chr8:22907407	Up	Yes	TNFRSF10B	as	GVO,MII
chr8	23130300	23155300	+	LTR12C:LTR:ERV1	chr8:23129448	UpEdge	Yes	R3HCC1,R3HCC1; LOXL2	c	GVO,MII
chr8	24927400	24997400	-	MLT1N2:LTR:ERVL-MaLR	chr8:24968242	Up	Yes	.	i	GVO,MII
chr8	27142400	27170500	-	MER50:LTR:ERV1	chr8:27170403	Up	Yes	PTK2B; TRIM35	c	GVO,MII
chr8	27170700	27316700	+	THE1D:LTR:ERVL-MaLR	chr8:27170506	Up	Yes	PTK2B	s	GVO,MII
chr8	32785400	32907500	+	LTR33:LTR:ERVL	chr8:32785297	Up	Yes	MTND1P6; MTND2P32; RANP9; RP11-11N9.4	s	GVO,MII
chr8	32933700	32987500	-	MLT1A1:LTR:ERVL-MaLR	chr8:32987326	Up	Yes	.	i	GVO,MII
chr8	33228400	33240800	-	LTR16E2:LTR:ERVL	chr8:33240453	Up	Yes	FUT10	s	GVO
chr8	33432200	33433700	+	LTR12C:LTR:ERV1	chr8:33431241	UpEdge	Yes	.	i	MII
chr8	33834200	33895900	+	LTR32:LTR:ERVL	chr8:33834234	Up	Yes	RP1-273G13.3; RP11-317N12.1	c	GVO,MII
chr8	35179000	35521800	+	THE1D:LTR:ERVL-MaLR	chr8:35178786	Up	Yes	LSM12P1; UNC5D,UNC5D	c	GVO,MII
chr8	58374800	58382500	+	LTR3B_:LTR:ERVK	chr8:58374631	UpEdge	Yes	.	i	GVO,MII
chr8	58453600	58457200	+	MER50:LTR:ERV1	chr8:58452928	UpEdge	Yes	RP11-246K15.1	s	GVO
chr8	65827300	65845600	+	MLT1D:LTR:ERVL-MaLR	chr8:65827084	Up	Yes	.	i	GVO
chr8	74408700	74659100	-	MLT1F2:LTR:ERVL-MaLR	chr8:74652099	Up	Yes	RP11-116B19.2; RP11-463D19.1; STAU2; VENTXP6; RP11-463D19.2,RP11-181D18.4; RP11-116B19.2; RP11-463D19.1; STAU2; VENTXP6; RP11-463D19.2	c	GVO,MII
chr8	76577500	76731700	+	LTR12C:LTR:ERV1	chr8:76576616	Up;UpEdge	Yes	AC016194.1	as	GVO,MII
chr8	83354700	83402600	+	LTR12C:LTR:ERV1	chr8:83353475	UpEdge	Yes	.	i	GVO
chr8	84825000	84877100	+	LTR14B:LTR:ERVK	chr8:84824660	UpEdge	Yes	RP11-120I21.2	s	GVO
chr8	85173600	85834000	+	THE1C:LTR:ERVL-MaLR	chr8:85173494	Up	Yes	AC103816.1; RNU6-1040P; RP11-509P12.1; RALYL,AC103816.1; RNU6-1040P; RP11-509P12.1; RP11-98H4.1; RP11-98H4.4; snoU13; RALYL	c	GVO,MII
chr8	85936000	85979200	-	HERVH-int:LTR:ERV1	chr8:85975475	Up	Yes	.	i	GVO,MII
chr8	87834700	88395400	+	THE1D:LTR:ERVL-MaLR	chr8:87834526	Up	Yes	CNBD1	s	GVO,MII
chr8	91070900	91106400	-	HERVH-int:LTR:ERV1	chr8:91104773	Up	Yes	CALB1	s	MII
chr8	91365700	91618400	-	LTR12D:LTR:ERV1	chr8:91617996	Up	Yes	AF070718.1; RNA5SP273; LINC01030; LINC00534; AB015752.3,LINC01030; AB015752.3,RNA5SP273; LINC01030; LINC00534; AB015752.3	c	GVO,MII
chr8	92962200	92965700	+	HERVH-int:LTR:ERV1	chr8:92960655	Up	Yes	.	i	MII
chr8	95088500	95116400	+	MLT1A0:LTR:ERVL-MaLR	chr8:95088598	Up	Yes	KB-1184D12.1	as	GVO,MII
chr8	97465300	97471700	+	LTR12C:LTR:ERV1	chr8:97464366	UpEdge	Yes	.	i	GVO
chr8	98214700	98219100	+	HERVH-int:LTR:ERV1	chr8:98187697	Up	No	.	i	GVO,MII
chr8	100809000	100890000	+	MLT1H:LTR:ERVL-MaLR	chr8:100808810	Up;UpEdge	Yes	RP11-402L5.2; RP11-402L5.1; VPS13B,RP11-402L5.2; VPS13B; RP11-402L5.1; COX6C	c	GVO,MII
chr8	100872000	100906000	-	LTR56:LTR:ERV1	chr8:100904273	Up	Yes	COX6C,VPS13B; COX6C	c	GVO,MII
chr8	106400000	106432000	+	LTR12C:LTR:ERV1	chr8:106398615	Up;UpEdge	Yes	ZFPM2; RP11-127H5.1	s	GVO,MII
chr8	106874000	107073000	-	LTR18A:LTR:ERVL	chr8:107072701	Up	Yes	Y_RNA; RP11-152P17.2	s	GVO
chr8	107074000	107077000	+	ERVL-E-int:LTR:ERVL	chr8:107073372	Up	Yes	.	i	GVO,MII
chr8	108062000	108069000	-	MLT1D:LTR:ERVL-MaLR	chr8:108068779	Up	Yes	.	i	GVO,MII
chr8	111982000	112053000	-	LTR12C:LTR:ERV1	chr8:112052338	Up	Yes	RP11-946L20.2	s	GVO,MII
chr8	113146000	113147000	+	LTR12C:LTR:ERV1	chr8:113144738	Up;UpEdge	Yes	.	i	GVO,MII
chr8	115294000	115300000	+	HERVH-int:LTR:ERV1	chr8:115255309	Up	Yes	RP11-267L5.1	s	GVO,MII
chr8	116935000	116951000	+	MLT1F:LTR:ERVL-MaLR	chr8:116934793	UpEdge	Yes	.	i	MII
chr8	117962000	118068000	+	LTR12C:LTR:ERV1	chr8:117961183	Up;UpEdge	Yes	RP11-1059L18.1; RN7SL228P; SLC30A8	s	GVO,MII
chr8	118399000	118453000	-	MLT1D:LTR:ERVL-MaLR	chr8:118453121	Up	Yes	.	i	MII
chr8	119919000	119950000	+	THE1B:LTR:ERVL-MaLR	chr8:119918964	Up	Yes	TNFRSF11B	as	GVO,MII
chr8	120070000	120196000	+	THE1B:LTR:ERVL-MaLR	chr8:120164046	Up	Yes	RP11-278I4.2; COLEC10; MAL2	c	GVO
chr8	120342000	120344000	-	MER21B:LTR:ERVL	chr8:120343347	Up	Yes	.	i	GVO
chr8	121623000	121644000	+	MER50:LTR:ERV1	chr8:121622967	Up	Yes	SNTB1	as	GVO
chr8	121925000	122268000	+	THE1D:LTR:ERVL-MaLR	chr8:121925107	Up	Yes	AC011626.1; RP11-369K17.2; AC027238.1; RP11-369K17.1,RP11-369K17.1	c	GVO,MII
chr8	122680000	122815000	+	LTR12C:LTR:ERV1	chr8:122678728	Up;UpEdge	Yes	RP11-3G20.1; RP11-3G20.2	c	MII
chr8	124847000	125132000	+	THE1D:LTR:ERVL-MaLR	chr8:124847135	Up	Yes	RP11-245A18.1; RP11-959I15.4; FER1L6-AS2; FER1L6; FER1L6-AS1	c	MII
chr8	131525000	131546000	+	THE1D:LTR:ERVL-MaLR	chr8:131524677	Up	Yes	.	i	GVO
chr8	132715000	132756000	-	HERVH-int:LTR:ERV1	chr8:132753400	Up	Yes	CTD-2008O4.1	as	GVO
chr8	133072000	133098000	-	HERVH-int:LTR:ERV1	chr8:133094796	Up	Yes	HHLA1; OC90	s	GVO
chr8	135104000	135136000	-	THE1C:LTR:ERVL-MaLR	chr8:135136159	Up	Yes	.	i	GVO,MII
chr8	137543000	137745000	+	LTR12C:LTR:ERV1	chr8:137542477	Up;UpEdge	Yes	RP11-30J20.1	s	GVO,MII
chr8	138422000	138487000	+	HERVH-int:LTR:ERV1	chr8:138422004	Up	Yes	.	i	GVO,MII
chr8	138630000	138634000	+	MLT1A1:LTR:ERVL-MaLR	chr8:138629458	Up	Yes	.	i	GVO,MII
chr8	140630000	140678000	-	MLT1D:LTR:ERVL-MaLR	chr8:140677302	Up	Yes	KCNK9	s	GVO,MII
chr8	142088000	142111000	+	LTR12C:LTR:ERV1	chr8:142086603	Up;UpEdge	Yes	.	i	GVO,MII
chr8	144121000	144127000	+	LTR75_1:LTR:ERV1	chr8:144120441	UpEdge	Yes	C8orf31	s	MII
chr9	279745	465220	+	MLT2F:LTR:ERVL	chr9:280756	Up;UpEdge	Yes	DOCK8,DOCK8; RP11-165F24.3	c	GVO,MII
chr9	1475050	1495260	+	MER73:LTR:ERVL	chr9:1475198	Up	Yes	.	i	GVO,MII
chr9	2665040	2732250	-	MLT1A1:LTR:ERVL-MaLR	chr9:2731877	Up	Yes	KCNV2; KIAA0020	c	GVO,MII
chr9	3734580	3750020	+	LTR12C:LTR:ERV1	chr9:3733630	UpEdge	Yes	.	i	GVO,MII
chr9	4118390	4419480	-	MLT1J:LTR:ERVL-MaLR	chr9:4348164	Up	Yes	RP11-358M14.2; AL162419.1; RNU6-694P; GLIS3	c	MII
chr9	7361940	7401450	+	THE1B:LTR:ERVL-MaLR	chr9:7362021	Up	Yes	.	i	GVO,MII
chr9	16078900	16219400	+	MLT1C:LTR:ERVL-MaLR	chr9:16079246	Up	Yes	C9orf92	as	GVO,MII
chr9	19489400	19560600	+	THE1C:LTR:ERVL-MaLR	chr9:19489156	Up	Yes	SLC24A2	as	GVO,MII
chr9	21052900	21085800	+	MER57A1:LTR:ERV1	chr9:21052836	Up	Yes	IFNNP1; IFNB1	as	GVO,MII
chr9	24481200	24936000	+	THE1D:LTR:ERVL-MaLR	chr9:24480945	Up	Yes	IZUMO3; RP11-20A20.2; AL157830.1; RMRPP5	c	GVO
chr9	25377100	25405900	+	LTR1D:LTR:ERV1	chr9:25377058	Up	Yes	.	i	GVO,MII
chr9	25670700	25675000	+	HERVH-int:LTR:ERV1	chr9:25669330	Up	Yes	.	i	GVO,MII
chr9	26677000	26711200	-	LTR33:LTR:ERVL	chr9:26711111	Up	Yes	.	i	MII
chr9	28293200	28393800	-	LTR16C:LTR:ERVL	chr9:28393699	Up	Yes	LINGO2	s	GVO
chr9	31660800	31724500	-	MER74C:LTR:ERVL	chr9:31694809	Up	Yes	.	i	GVO
chr9	35488800	35561900	+	THE1D:LTR:ERVL-MaLR	chr9:35489065	Up	Yes	RUSC2,RUSC2; FAM166B	c	MII
chr9	38076300	38092800	+	LTR12C:LTR:ERV1	chr9:38075186	Up	Yes	.	i	GVO,MII
chr9	73042500	73165400	+	MLT1D:LTR:ERVL-MaLR	chr9:73042542	Up	Yes	TRPM3	as	GVO,MII
chr9	77844100	77849600	+	LTR32:LTR:ERVL	chr9:77843906	UpEdge	Yes	.	i	GVO,MII
chr9	79223700	79234700	+	MLT1F2:LTR:ERVL-MaLR	chr9:79223655	Up	Yes	PRUNE2	as	GVO
chr9	81105600	81415200	+	THE1B:LTR:ERVL-MaLR	chr9:81222912	Up	Yes	MTND2P8,RP11-216F5.1	c	GVO,MII
chr9	83259800	83414700	+	THE1B:LTR:ERVL-MaLR	chr9:83259702	Up	Yes	AL353707.1; RPS19P6,RPS19P6	as	GVO,MII
chr9	86214300	86230700	+	LTR10B1:LTR:ERV1	chr9:86214006	UpEdge	Yes	.	i	MII
chr9	87010300	87089700	+	LTR12C:LTR:ERV1	chr9:87023221	Up	Yes	.	i	GVO,MII
chr9	88006700	88077000	-	HERVH-int:LTR:ERV1	chr9:88073690	Up	Yes	.	i	GVO
chr9	89203000	89210200	+	HERVH-int:LTR:ERV1	chr9:89201748	UpEdge	Yes	.	i	MII
chr9	99857000	99982000	-	LTR7:LTR:ERV1	chr9:99981814	Up	Yes	FAM220CP; RNU6-798P; ZNF322P1; ANKRD18CP; RP11-498P14.3; RP11-498P14.5	c	MII
chr9	99978800	99982000	+	HERVH-int:LTR:ERV1	chr9:99978857	Up	Yes	ANKRD18CP; RP11-498P14.5	as	GVO
chr9	100337000	100388000	+	LTR12C:LTR:ERV1	chr9:100336318	Up;UpEdge	Yes	TSTD2; TMOD1	c	GVO
chr9	104087000	104111000	-	MLT1A1:LTR:ERVL-MaLR	chr9:104093059	Up	Yes	BAATP1; LPPR1	c	MII
chr9	107081000	107236000	-	MSTA:LTR:ERVL-MaLR	chr9:107233089	Up	Yes	RP11-217O12.1	s	GVO,MII
chr9	109512000	109554000	-	HERVH-int:LTR:ERV1	chr9:109550976	Up	Yes	.	i	GVO,MII
chr9	109794000	109850000	+	THE1C:LTR:ERVL-MaLR	chr9:109793896	UpEdge	Yes	RP11-508N12.2	as	GVO
chr9	110581000	110741000	+	LTR12C:LTR:ERV1	chr9:110579892	UpEdge	Yes	RPL36AP6; RP11-380I20.2,RPL36AP6; RP11-380I20.2; RNA5SP293; RPS15AP27	as	GVO,MII
chr9	118499000	118507000	-	MER50B:LTR:ERV1	chr9:118506137	Up	Yes	RP11-284G10.1	s	GVO
chr9	121250000	121282000	+	HERVH-int:LTR:ERV1	chr9:121250264	Up	Yes	.	i	GVO
chr9	121572000	121659000	+	LTR12C:LTR:ERV1	chr9:121570694	UpEdge	Yes	.	i	MII
chr9	122599000	122621000	-	MLT1J:LTR:ERVL-MaLR	chr9:122608777	Up	Yes	.	i	GVO,MII
chr9	123509000	123512000	+	LTR12C:LTR:ERV1	chr9:123508613	UpEdge	Yes	.	i	GVO,MII
chr9	125295000	125342000	+	HERVH-int:LTR:ERV1	chr9:125294611	UpEdge	Yes	OR1N2; OR1L8	c	GVO
chr9	135413000	135424000	+	MER31B:LTR:ERV1	chr9:135412356	Up;UpEdge	Yes	C9orf171	s	GVO,MII
chr9	135965000	135987000	+	MER51E:LTR:ERV1	chr9:135964752	Up	Yes	snoU13; RALGDS	c	GVO,MII
chrX	2962570	2966260	-	THE1B:LTR:ERVL-MaLR	chrX:2965849	Up	Yes	ARSF	as	GVO
chrX	11805800	11812700	+	LTR33A:LTR:ERVL	chrX:11805729	UpEdge	Yes	.	i	GVO,MII
chrX	14466700	14749900	+	LTR18B:LTR:ERVL	chrX:14466637	UpEdge	Yes	GLRA2	s	MII
chrX	17544600	17751500	+	MLT1H:LTR:ERVL-MaLR	chrX:17544283	UpEdge	Yes	NHS-AS1; RP3-389A20.5; NHS; RP1-60N8.1	c	MII
chrX	18666800	18686000	+	MLT1J:LTR:ERVL-MaLR	chrX:18666662	Up	Yes	RS1; CDKL5	c	GVO
chrX	19553600	19819100	-	MLT1L:LTR:ERVL-MaLR	chrX:19819072	Up	Yes	SH3KBP1	s	GVO,MII
chrX	21956100	21958600	+	MER90:LTR:ERV1	chrX:21955959	UpEdge	Yes	LL0XNC01-39B3.1	s	GVO
chrX	25540400	25595700	+	MLT2B3:LTR:ERVL	chrX:25540174	UpEdge	Yes	.	i	GVO,MII
chrX	28330200	28400100	+	MER50:LTR:ERV1	chrX:28329538	UpEdge	Yes	AC078988.1	as	GVO,MII
chrX	29301100	29922100	+	MLT1A1:LTR:ERVL-MaLR	chrX:28905194	Up	Yes	RP6-127F18.2; IL1RAPL1,RP6-127F18.2; MIR4666B; IL1RAPL1	c	GVO,MII
chrX	30468900	30472400	-	HERVH-int:LTR:ERV1	chrX:30469547	UpEdge	Yes	.	i	GVO
chrX	30973900	30983900	-	MLT1L:LTR:ERVL-MaLR	chrX:30973989	UpEdge	Yes	TAB3	s	GVO
chrX	90461900	90471500	+	MER50:LTR:ERV1	chrX:90461628	UpEdge	Yes	.	i	GVO,MII
chrX	91355300	91359400	-	HERVH-int:LTR:ERV1	chrX:91357572	Up	Yes	PCDH11X	as	GVO
chrX	92813700	92821000	-	MER4B-int:LTR:ERV1	chrX:92820225	Up	Yes	.	i	MII
chrX	92813700	92821000	-	LTR1C:LTR:ERV1,MER4B-int:LTR:ERV1	chrX:92820225,chrX:92820539	Up	Yes	.	i	MII
chrX	92814400	92821000	-	LTR1C:LTR:ERV1	chrX:92820539	Up	Yes	.	i	GVO
chrX	97456500	97635900	-	MER61B:LTR:ERV1	chrX:97635504	Up	Yes	RPL6P29; RP11-390F10.3	c	GVO,MII
chrX	97775300	97783100	-	HERVH-int:LTR:ERV1	chrX:97781580	Up	Yes	.	i	MII
chrX	108480000	108520000	+	HERVIP10FH-int:LTR:ERV1	chrX:108479661	Up	Yes	.	i	GVO,MII
chrX	112354000	112396000	+	HERVH-int:LTR:ERV1	chrX:112354276	Up	Yes	.	i	GVO
chrX	114217000	114236000	-	LTR50:LTR:ERVL	chrX:114217244	UpEdge	Yes	.	i	GVO
chrX	115457000	115467000	-	HERVH-int:LTR:ERV1	chrX:115463536	Up	Yes	.	i	GVO,MII
chrX	124522000	124535000	+	MER51C:LTR:ERV1	chrX:124521656	UpEdge	Yes	.	i	GVO
chrX	127068000	127080000	-	MER50B:LTR:ERV1	chrX:127079494	Up	Yes	.	i	GVO,MII
chrX	137348000	137382000	+	HERVH-int:LTR:ERV1	chrX:137348807	Up	Yes	.	i	GVO,MII
chrX	141022000	141177000	+	MER61B:LTR:ERV1	chrX:141022047	UpEdge	Yes	.	i	GVO,MII
chrX	145142000	145145000	-	MLT1K:LTR:ERVL-MaLR	chrX:145142087	UpEdge	Yes	.	i	MII
