# Supplementary material for: LTR retrotransposons transcribed in oocytes drive species-specific and heritable changes in DNA methylation
Source: Nat Commun. 2018 Aug 20;9:3331. doi: 10.1038/s41467-018-05841-x (PMC6102241; doi:10.1038/s41467-018-05841-x)
Supplement: Supplementary file 7 — Supplementary Data 4 [file 41467_2018_5841_MOESM7_ESM.xlsx]

## Sheet: Suppl. Data 4 placental DMRs
Supplementary Data 4. Human genes associated with placental DMRs (87 total) (Ref. 29)
Placental DMR embedded in oocyte LIT (8 total)
Placental DMR embedded in oocyte LIT and paternal expression in placenta (6 total) (ref. 30)
Gene name	Oocyte LIT Identification	LTR at 5' of LIT	UCSC coordinates (hg19)	Chromosome	Start	End	DMR ID	ENSEMBL gene	ENSEMBL chr	ENSEMBL Start	ENSEMBL End	human oocyte DNAme	Human Sperm DNAme	Human blastocyst DNAme	Promoter hypermethylation in mouse oocytes	Promoter hypermethylation in mouse (C57BL/6JxDBA/2J) ICM (Ref. 24)
BANK1	LIONS	THE1D	chr4:102711764-102995969	chr4	102711764	102995969	BANK1	BANK1	4	102332443	102995969	87.408	0.47767	40.1212	-	-
DNAH7	Manual	THE1C	chr2:196602427-196933536	chr2	196602427	196933536	DNAH7	DNAH7	2	196602427	196935730	88.4461	0.33192	44.3395	-	-
PTGDR	Manual	PRMA4	chr14:52734431-52743442	chr14	52734431	52743442	PTGDR	PTGDR	14	52734431	52743442	87.9902	0.354793	42.8264	-	-
GLIS3	LIONS	MSTA	chr9:3824128-4300035	chr9	3824128	4300035	GLIS3	GLIS3	9	3824127	4348392	90.5492	0.402691	42.9132	-	-
RHOBTB3	LIONS	MSTA	chr5:95066850-95132071	chr5	95066850	95132071	RHOBTB3	RHOBTB3	5	95049226	95160087	90.1749	0.423767	41.6657	-	-
FAM20A	Manual	MER61B	chr17:66531257-66597095	chr17	66531257	66597095	FAM20A	FAM20A	17	66531258	66597095	93.35	0.209166	45.7281	-	-
GADL1	Manual	MER51E	chr3:30767692-30936153	chr3	30767692	30936153	GADL1	GADL1	3	30767692	30936257	93.4485	0.058789	29.9557	-	-
MCCC1	Manual	MER51E	chr3:182733006-182817365	chr3	182733006	182817365	MCCC1	MCCC1	3	182733006	182833863	94.643	0.593538	41.1495	-	-
HECW1	LIONS	LTR12F	chr7:43152198-43602938	chr7	43152198	43602938	HECW1	HECW1	7	43152198	43602938	74.8095	0.391952	34.5036	-	-
SORD	Manual	LTR12E	chr15:45315302-45367287	chr15	45315302	45367287	SORD	SORD	15	45315302	45367043	97.7378	0.784491	37.4055	-	-
SCIN	LIONS	LTR12C	chr7:12610203-12693228	chr7	12610203	12693228	SCIN	SCIN	7	12610203	12693228	94.1336	0.493716	39.9486	-	-
ST8SIA1	Manual	LTR12C	chr12:22346325-22487648	chr12	22346325	22487648	ST8SIA1	ST8SIA1	12	22216707	22589975	94.7381	0.53198	41.0772	+	-
ZFP90	LIONS	LTR12C	chr16:68573661-68601039	chr16	68573661	68601039	ZFP90	ZFP90	16	68573661	68601039	91.5051	0.398155	43.9983	-	-
DNAJB5	Manual	HERVH	chr9:34989638-34998430	chr9	34989638	34998430	DNAJB5	DNAJB5	9	34989638	34998897	97.9743	0.222966	41.7228	-	-
PCSK9	LIONS	HERVH	chr1:55505149-55530526	chr1	55505149	55530526	PCSK9	PCSK9	1	55505221	55530525	83.3591	0.595939	37.4896	-	-
ZNF396	Manual	HERVH	chr18:32946661-32957301	chr18	32946661	32957301	ZNF396	ZNF396	18	32946661	32957301	92.4797	0.360411	38.9804	+	-
ACOT11	.	.	chr1:55013807-55076005	chr1	55013807	55076005	ACOT11	ACOT11	1	55007930	55104865	65.8059	0.539422	35.9033
AGBL3	.	.	chr7:134671259-134820530	chr7	134671259	134820530	AGBL3	AGBL3	7	134671259	134832715	98	0.419384	38.0229
AIM1	.	.	chr6:106959305-107018334	chr6	106959305	107018334	AIM1	AIM1	6	106808784	107018335	92.699	0.328545	38.7904
AKR7A3	.	.	chr1:19609057-19615280	chr1	19609057	19615280	AKR7A3	AKR7A3	1	19609052	19615744	95.284	2.29493	36.961
ARVCF	.	.	chr22:19957402-20004309	chr22	19957402	20004309	ARVCF	ARVCF	22	19957419	20004331	84.1645	0.613332	32.0131
C12orf5	.	.	chr12:4430359-4469190	chr12	4430359	4469190	C12orf5	C12orf5	12	4430371	4462338	98.6728	0.989129	46.667
C17orf97	.	.	chr17:260118-264457	chr17	260118	264457	C17orf97	C17orf97	17	260118	264367	93.0749	0.439919	37.1976
C19MC	.	.	chr19:54169927-54265684	chr19	54169927	54265684	C19MC	C19MC	19	54169927	54265684	96.8399	0.857153	49.4021
C1orf216	.	.	chr1:36179477-36184790	chr1	36179477	36184790	C1orf216	C1orf216	1	36179476	36185073	67.7027	0.392521	30.3979
C20orf160	.	.	chr20:30598245-30619984	chr20	30598245	30619984	C20orf160	C20orf160	20	30598245	30619984	90.4018	0.404233	35.767
C2orf91	.	.	chr2:42162508-42180943	chr2	42162508	42180943	C2orf91	AC013480.1	2	42162508	42181406	91.8382	0.548325	41.1692
C3orf62	.	.	chr3:49306030-49314508	chr3	49306030	49314508	C3orf62	C3orf62	3	49306035	49315342	86.5302	0.489437	37.5609
CACNA1E	.	.	chr1:181452686-181775921	chr1	181452686	181775921	CACNA1E	CACNA1E	1	181382238	181777219	79.0955	7.04019	30.9138
C7orf74	.	.	chr7:106297211-106301634	chr7	106297211	106301634	CCDC71L	C7orf74	7	106297211	106301442	78.0717	0.412116	39.7343
CD83	.	.	chr6:14117865-14137148	chr6	14117865	14137148	CD83	CD83	6	14117872	14137149	87.9778	0.36447	41.2329
CMTM3	.	.	chr16:66638228-66647795	chr16	66638228	66647795	CMTM3	CMTM3	16	66637935	66647795	86.8703	0.453447	42.0361
CYP24A1	.	.	chr20:52769988-52790516	chr20	52769988	52790516	CYP24A1	CYP24A1	20	52769988	52790512	80.375	0.401017	43.7532
CYP2E1	.	.	chr10:135340867-135352620	chr10	135340867	135352620	CYP2E1	CYP2E1	10	135333910	135374724	63.8722	0.445285	35.2684
DCAF10	.	.	chr9:37800790-37867665	chr9	37800790	37867665	DCAF10	DCAF10	9	37800499	37867663	92.1053	0.340644	44.9266
DNMT1	.	.	chr19:10244022-10305755	chr19	10244022	10305755	DNMT1	DNMT1	19	10244023	10305755	83.6602	0.47217	35.6208
EMID2	.	.	chr7:101006122-101202304	chr7	101006122	101202304	EMID2	EMID2	7	101006101	101202304	81.0971	0.0999678	33.4372
EXD3	.	.	chr9:140201348-140317714	chr9	140201348	140317714	EXD3	EXD3	9	140201348	140317714	95.2179	0.748767	34.3081
FAM149A	.	.	chr4:187070327-187093817	chr4	187070327	187093817	FAM149A	FAM149A	4	187025573	187093821	81.6345	0.691025	39.1507
FAM196A	.	.	chr10:128933690-128994422	chr10	128933690	128994422	FAM196A	FAM196A	10	128933694	128994422	90.5239	0.344989	39.3873
FGF12	.	.	chr3:191857182-192126838	chr3	191857182	192126838	FGF12	FGF12	3	191859684	192485553	86.9004	0.263921	42.3641
FGF8	.	.	chr10:103529887-103535759	chr10	103529887	103535759	FGF8	FGF8	10	103530081	103535827	87.659	0.591421	38.9421
G0S2	.	.	chr1:209848670-209849735	chr1	209848670	209849735	G0S2	G0S2	1	209848765	209849733	89.703	0.427982	43.12
GAL	.	.	chr11:68451983-68458643	chr11	68451983	68458643	GAL	GAL	11	68451247	68458643	82.5331	0.441422	33.7581
GPR1-AS	.	.	chr2:207068100-207130967	chr2	207068100	207130967	GPR1-AS	SPHKAP	2	228844666	229046361	96.5517	0	36.2619
GRID2	.	.	chr4:93225550-94693649	chr4	93225550	94693649	GRID2	GRID2	4	93225550	94695707	81.8977	0.239717	31.5825
IL12RB2	.	.	chr1:67773047-67862583	chr1	67773047	67862583	IL12RB2	IL12RB2	1	67773047	67862583	85.6795	0.320881	38.9381
ITGA8	.	.	chr10:15559088-15761770	chr10	15559088	15761770	ITGA8	ITGA8	10	15555948	15762124	82.4844	0.0390598	37.2574
JMJD1C	.	.	chr10:64926988-65225722	chr10	64926988	65225722	JMJD1C	JMJD1C	10	64926981	65225722	78.4791	0.55565	40.1738
KCTD17	.	.	chr22:37447779-37459430	chr22	37447779	37459430	KCTD17	KCTD17	22	37447779	37459430	76.0479	0.528395	40.7111
LIN28B	.	.	chr6:105404923-105531207	chr6	105404923	105531207	LIN28B	LIN28B	6	105404923	105531207	79.1941	0.626438	32.8042
LINC00467	.	.	chr1:211556097-211605877	chr1	211556097	211605877	LINC00467	LINC00467	1	211556145	211605878	88.8904	1.26765	44.1934
LRRK1	.	.	chr15:101459460-101610317	chr15	101459460	101610317	LRRK1	LRRK1	15	101459420	101610317	91.4815	1.66673	30.0855
MAPK8IP1	.	.	chr11:45907047-45928016	chr11	45907047	45928016	MAPK8IP1	MAPK8IP1	11	45907202	45928016	89.1102	0.32089	38.8223
MDGA1	.	.	chr6:37600284-37665766	chr6	37600284	37665766	MDGA1	MDGA1	6	37598455	37667082	96.4897	0.665542	40.7689
MOCS1	.	.	chr6:39872034-39895455	chr6	39872034	39895455	MOCS1	MOCS1	6	39867354	39902290	86.5088	0.401124	42.8039
N4BP2L1	.	.	chr13:32974860-33002315	chr13	32974860	33002315	N4BP2L1	N4BP2L1	13	32974861	33007091	79.7646	0.585487	36.6654
NAV2	.	.	chr11:19734881-20143147	chr11	19734881	20143147	NAV2	NAV2	11	19372271	20143144	94.3823	0.163142	40.7106
NDRG4	.	.	chr16:58497549-58547523	chr16	58497549	58547523	NDRG4	NDRG4	16	58497606	58547523	91.3208	0.401781	28.3322
NPY	.	.	chr7:24323807-24331484	chr7	24323807	24331484	NPY	NPY	7	24323782	24331484	79.3822	0.204653	40.2005
NRL	.	.	chr14:24549316-24551155	chr14	24549316	24551155	NRL	NRL	14	24549316	24584223	89.1314	0.458681	47.1748
C7orf51	.	.	chr7:100081550-100092424	chr7	100081550	100092424	NYAP1	C7orf51	7	100081550	100092422	85.6647	0.618946	32.595
PDE4D	.	.	chr5:58264866-59189621	chr5	58264866	59189621	PDE4D	PDE4D	5	58264865	59817947	78.8837	0.440978	39.9912
PGM5P3-AS1	.	.	chr9:72690-75294	chr9	72690	75294	PGM5P3-AS1	RP11-143M1.2	9	72701	88826	83.5735	0.28749	36.1591
PLG	.	.	chr6:161123225-161175085	chr6	161123225	161175085	PLG	PLG	6	161123270	161174338	38.8727	0.52663	38.6854
PRDM11	.	.	chr11:45168894-45256675	chr11	45168894	45256675	PRDM11	PRDM11	11	45115564	45247734	85.2181	0.700658	44.8391
PRMT2	.	.	chr21:48055507-48085155	chr21	48055507	48085155	PRMT2	PRMT2	21	48055079	48085036	78.1539	0.413567	28.2223
PROSER2-AS1	.	.	chr10:11891607-11936709	chr10	11891607	11936709	PROSER2-AS1	RP11-401F24.4	10	11891612	11936699	96.5278	0.412122	47.2783
PRR25	.	.	chr16:855443-863861	chr16	855443	863861	PRR25	PRR25	16	855443	863861	93.7205	2.85785	31.6499
RAPGEF5	.	.	chr7:22157908-22396533	chr7	22157908	22396533	RAPGEF5	RAPGEF5	7	22157909	22396763	89.7866	0.852051	41.5403
RASGRF1	.	.	chr15:79252289-79383215	chr15	79252289	79383215	RASGRF1	RASGRF1	15	79252289	79383215	96.1807	0.692928	42.4979
RGMA	.	.	chr15:93586636-93617216	chr15	93586636	93617216	RGMA	RGMA	15	93586636	93632433	91.2083	0.254874	36.9474
RNF141	.	.	chr11:10533225-10562774	chr11	10533225	10562774	RNF141	RNF141	11	10533225	10562777	93.0297	0.244238	43.0771
RPN1	.	.	chr3:128338813-128369719	chr3	128338813	128369719	RPN1	RPN1	3	128338817	128399918	90.2595	1.21392	39.241
SDHAP3	.	.	chr5:1568637-1579695	chr5	1568637	1579695	SDHAP3	SDHAP3	5	1568637	1579695	71.1657	0.580773	30.3419
SEPT4	.	.	chr17:56597611-56606778	chr17	56597611	56606778	SEPT4	SEPT4	17	56597616	56618062	82.1788	0.75687	32.4205
SIAH1	.	.	chr16:48394446-48419229	chr16	48394446	48419229	SIAH1	SIAH1	16	48394442	48419361	94.6587	0.757849	41.747
SIX2	.	.	chr2:45232324-45236542	chr2	45232324	45236542	SIX2	SIX2	2	45232300	45236569	94.0669	0.912722	35.3777
SLC30A3	.	.	chr2:27477440-27485960	chr2	27477440	27485960	SLC30A3	SLC30A3	2	27476552	27498685	78.5834	0.508957	39.952
SPHKAP	.	.	chr2:228844670-229046361	chr2	228844670	229046361	SPHKAP	GPR1	2	207040040	207082771	93.8414	0.255509	40.9648
TAF4	.	.	chr20:60549854-60640866	chr20	60549854	60640866	TAF4	TAF4	20	60528525	60640866	90.4592	13.9758	31.4476
TBC1D30	.	.	chr12:65218352-65274798	chr12	65218352	65274798	TBC1D30	TBC1D30	12	65174589	65274812	77.0028	0.696542	42.8144
THAP3	.	.	chr1:6685210-6693642	chr1	6685210	6693642	THAP3	THAP3	1	6684926	6695646	86.588	0.659481	44.5806
TMPRSS3	.	.	chr21:43791996-43816955	chr21	43791996	43816955	TMPRSS3	TMPRSS3	21	38437942	43816955	83.6375	1.18027	29.153
TNR	.	.	chr1:175291935-175712752	chr1	175291935	175712752	TNR	TNR	1	175291935	175712906	70.9468	0.346757	42.2589
ZC3H12C	.	.	chr11:109964087-110042566	chr11	109964087	110042566	ZC3H12C	ZC3H12C	11	109964087	110042566	76.1806	0.577249	38.313
ZNF629	.	.	chr16:30789770-30798523	chr16	30789770	30798523	ZNF629	ZNF629	16	30789770	30798523	89.7882	0.37288	35.0798
ZNF833P	.	.	chr19:11784813-11797384	chr19	11784813	11797384	ZNF833P	ZNF833P	19	11784813	11797384	91.6193	0.391734	43.9699
